# Supplementary material for: Dearomative Ring Expansion of Polycyclic Arenes
Source: Angew Chem Int Ed Engl. 2022 Jul 26;61(36):e202208014. doi: 10.1002/anie.202208014 (PMC9543877; doi:10.1002/anie.202208014)
Supplement: Supplementary file 1 — Supporting Information [file ANIE-61-0-s001.cif]

data_mo_ed68o_0m
_audit_creation_date               2021-12-20
_audit_creation_method
;
Olex2 1.5
(compiled 2021.12.09 svn.r5202d8cf for OlexSys, GUI svn.r6439)
;
_shelx_SHELXL_version_number       '2014/7'
loop_
  _audit_author_name
  _audit_author_email
  _audit_author_address
 'Sarlah, D.' sarlah@illinois.edu
;
University of Illinois at Urbana-Champaign
Department of Chemistry
600 S. Mathews Ave
Urbana
61801
Illinois
;
 'Shved, A.S.' shvedalx@illinois.edu
;
University of Illinois at Urbana-Champaign
Department of Chemistry
600 S. Mathews Ave
Urbana
61801
Illinois
;

_audit_contact_author_address      ?
_audit_contact_author_email        ?
_audit_contact_author_name         ''
_audit_contact_author_phone        ?
_publ_contact_author_id_orcid      ?
_publ_section_references
;
Dolomanov, O.V., Bourhis, L.J., Gildea, R.J, Howard, J.A.K. & Puschmann, H.
 (2009), J. Appl. Cryst. 42, 339-341.

Sheldrick, G.M. (2008). Acta Cryst. A64, 112-122.

Sheldrick, G.M. (2015). Acta Cryst. A71, 3-8.
;
_chemical_name_common              ?
_chemical_name_systematic         
 '(5R*,6R*,7R*)-7-(trimethylsilyl)-6,7-dihydro-5H-benzo[7]annulene-5,6-diyl bis(3,5-dibromobenzoate)'
_chemical_formula_moiety           'C28 H24 Br4 O4 Si'
_chemical_formula_sum              'C28 H24 Br4 O4 Si'
_chemical_formula_weight           772.20
_chemical_melting_point            ?
loop_
  _atom_type_symbol
  _atom_type_description
  _atom_type_scat_dispersion_real
  _atom_type_scat_dispersion_imag
  _atom_type_scat_source
 'C' 'C' 0.0033 0.0016 'International Tables Vol C Tables 4.2.6.8 and 6.1.1.4'
 'H' 'H' 0.0000 0.0000 'International Tables Vol C Tables 4.2.6.8 and 6.1.1.4'
 'Br' 'Br' -0.2901 2.4595
 'International Tables Vol C Tables 4.2.6.8 and 6.1.1.4'
 'O' 'O' 0.0106 0.0060 'International Tables Vol C Tables 4.2.6.8 and 6.1.1.4'
 'Si' 'Si' 0.0817 0.0704 'International Tables Vol C Tables 4.2.6.8 and 6.1.1.4'

_shelx_space_group_comment
;
The symmetry employed for this shelxl refinement is uniquely defined
by the following loop, which should always be used as a source of
symmetry information in preference to the above space-group names.
They are only intended as comments.
;
_space_group_crystal_system        'monoclinic'
_space_group_IT_number             15
_space_group_name_H-M_alt          'C 1 2/c 1'
_space_group_name_Hall             '-C 2yc'
loop_
  _space_group_symop_operation_xyz
 'x, y, z'
 '-x, y, -z+1/2'
 'x+1/2, y+1/2, z'
 '-x+1/2, y+1/2, -z+1/2'
 '-x, -y, -z'
 'x, -y, z-1/2'
 '-x+1/2, -y+1/2, -z'
 'x+1/2, -y+1/2, z-1/2'

_cell_length_a                     38.408(2)
_cell_length_b                     9.4430(4)
_cell_length_c                     16.6160(8)
_cell_angle_alpha                  90
_cell_angle_beta                   108.776(2)
_cell_angle_gamma                  90
_cell_volume                       5705.7(5)
_cell_formula_units_Z              8
_cell_measurement_reflns_used      9165
_cell_measurement_temperature      100.00
_cell_measurement_theta_max        28.294
_cell_measurement_theta_min        2.485
_shelx_estimated_absorpt_T_max     0.440
_shelx_estimated_absorpt_T_min     0.274
_exptl_absorpt_coefficient_mu      5.717
_exptl_absorpt_correction_T_max    0.7457
_exptl_absorpt_correction_T_min    0.4734
_exptl_absorpt_correction_type     multi-scan
_exptl_absorpt_process_details
;
SADABS-2016/2 (Bruker,2016/2) was used for absorption correction.
wR2(int) was 0.0834 before and 0.0506 after correction.
The Ratio of minimum to maximum transmission is 0.6348.
The \l/2 correction factor is Not present.
;
_exptl_absorpt_special_details     ?
_exptl_crystal_colour              'clear colourless'
_exptl_crystal_colour_lustre       clear
_exptl_crystal_colour_primary      colourless
_exptl_crystal_density_diffrn      1.798
_exptl_crystal_density_meas        ?
_exptl_crystal_density_method      ?
_exptl_crystal_description         block
_exptl_crystal_F_000               3024
loop_
  _exptl_crystal_face_index_h
  _exptl_crystal_face_index_k
  _exptl_crystal_face_index_l
  _exptl_crystal_face_perp_dist
 1.00 -1.00 -1.00 0.0940
 -1.00 0.00 0.00 0.0210
 1.00 0.00 0.00 0.0860
 -1.00 0.00 1.00 0.1180
 3.00 2.00 -1.00 0.1080
 1.00 0.00 -1.00 0.1190
 -4.00 -1.00 4.00 0.1130

_exptl_crystal_recrystallization_method  'Crystallized from ethyl acetate'
_exptl_crystal_size_max            0.306
_exptl_crystal_size_mid            0.264
_exptl_crystal_size_min            0.172
_exptl_transmission_factor_max     ?
_exptl_transmission_factor_min     ?
_diffrn_reflns_av_R_equivalents    0.0340
_diffrn_reflns_av_unetI/netI       0.0150
_diffrn_reflns_Laue_measured_fraction_full  1.000
_diffrn_reflns_Laue_measured_fraction_max  1.000
_diffrn_reflns_limit_h_max         47
_diffrn_reflns_limit_h_min         -51
_diffrn_reflns_limit_k_max         12
_diffrn_reflns_limit_k_min         -12
_diffrn_reflns_limit_l_max         22
_diffrn_reflns_limit_l_min         -22
_diffrn_reflns_number              87936
_diffrn_reflns_point_group_measured_fraction_full  1.000
_diffrn_reflns_point_group_measured_fraction_max  1.000
_diffrn_reflns_theta_full          25.242
_diffrn_reflns_theta_max           28.296
_diffrn_reflns_theta_min           2.228
_diffrn_ambient_temperature        100.00
_diffrn_detector                   'Bruker Photon II area detector'
_diffrn_detector_area_resol_mean   ?
_diffrn_detector_type              'charge integrated pixel array'
_diffrn_measured_fraction_theta_full  1.000
_diffrn_measured_fraction_theta_max  1.000
_diffrn_measurement_device         'kappa diffractometer'
_diffrn_measurement_device_type    'Bruker D8 Venture/Photon II'
_diffrn_measurement_method         'profile data from \f and \w scans'
_diffrn_radiation_monochromator    'multilayer mirrors'
_diffrn_radiation_probe            x-ray
_diffrn_radiation_type             MoK\a
_diffrn_radiation_wavelength       0.71073
_diffrn_source                     'microfocus sealed X-ray tube'
_diffrn_source_current             1.0
_diffrn_source_power               0.05
_diffrn_source_target              Mo
_diffrn_source_type                'Incoatec I\ms'
_diffrn_source_voltage             50.0
_diffrn_standards_number           0
_reflns_Friedel_coverage           0.000
_reflns_Friedel_fraction_full      .
_reflns_Friedel_fraction_max       .
_reflns_number_gt                  6569
_reflns_number_total               7099
_reflns_special_details
;
 Reflections were merged by SHELXL according to the crystal
 class for the calculation of statistics and refinement.
 
 _reflns_Friedel_fraction is defined as the number of unique
 Friedel pairs measured divided by the number that would be
 possible theoretically, ignoring centric projections and
 systematic absences.
;
_reflns_threshold_expression       'I > 2\s(I)'
_computing_cell_refinement         'SAINT V8.40B (?, 2016)'
_computing_data_collection         ?
_computing_data_reduction          'SAINT V8.40B (?, 2016)'
_computing_molecular_graphics      'Olex2 1.5 (Dolomanov et al., 2009)'
_computing_publication_material    'Olex2 1.5 (Dolomanov et al., 2009)'
_computing_structure_refinement    'XL  (Sheldrick, 2008)'
_computing_structure_solution      'SHELXT 2014/4 (Sheldrick, 2014)'
_refine_diff_density_max           0.594
_refine_diff_density_min           -0.431
_refine_diff_density_rms           0.058
_refine_ls_extinction_coef         0.000130(18)
_refine_ls_extinction_expression  
 'Fc^*^=kFc[1+0.001xFc^2^\l^3^/sin(2\q)]^-1/4^'
_refine_ls_extinction_method       'SHELXL-2014/7 (Sheldrick 2014'
_refine_ls_goodness_of_fit_ref     1.027
_refine_ls_hydrogen_treatment      constr
_refine_ls_matrix_type             full
_refine_ls_number_parameters       338
_refine_ls_number_reflns           7099
_refine_ls_number_restraints       0
_refine_ls_R_factor_all            0.0212
_refine_ls_R_factor_gt             0.0187
_refine_ls_restrained_S_all        1.027
_refine_ls_shift/su_max            0.005
_refine_ls_shift/su_mean           0.000
_refine_ls_structure_factor_coef   Fsqd
_refine_ls_weighting_details      
 'w=1/[\s^2^(Fo^2^)+(0.0188P)^2^+8.8001P] where P=(Fo^2^+2Fc^2^)/3'
_refine_ls_weighting_scheme        calc
_refine_ls_wR_factor_gt            0.0447
_refine_ls_wR_factor_ref           0.0456
_refine_special_details            ?
_olex2_refinement_description
;
1. Fixed Uiso
 At 1.2 times of:
  All C(H) groups
 At 1.5 times of:
  All C(H,H,H) groups
2.a Ternary CH refined with riding coordinates:
 C1(H1), C2(H2), C3(H3)
2.b Aromatic/amide H refined with riding coordinates:
 C4(H4), C5(H5), C7(H7), C8(H8), C9(H9), C10(H10), C17(H17), C19(H19),
 C21(H21), C24(H24), C26(H26), C28(H28)
2.c Idealised Me refined as rotating group:
 C12(H12A,H12B,H12C), C13(H13A,H13B,H13C), C14(H14A,H14B,H14C)
;
_atom_sites_solution_hydrogens     geom
_atom_sites_solution_primary       dual
_atom_sites_solution_secondary     ?
loop_
  _atom_site_label
  _atom_site_type_symbol
  _atom_site_fract_x
  _atom_site_fract_y
  _atom_site_fract_z
  _atom_site_U_iso_or_equiv
  _atom_site_adp_type
  _atom_site_occupancy
  _atom_site_site_symmetry_order
  _atom_site_calc_flag
  _atom_site_refinement_flags_posn
  _atom_site_refinement_flags_adp
  _atom_site_refinement_flags_occupancy
  _atom_site_disorder_assembly
  _atom_site_disorder_group
 Br1 Br 0.76804(2) 0.59295(2) 0.62138(2) 0.02560(4) Uani 1 1 d . . . . .
 Br2 Br 0.84030(2) 0.16994(2) 0.49220(2) 0.02355(4) Uani 1 1 d . . . . .
 Br3 Br 0.51314(2) 0.69474(2) 0.36872(2) 0.02779(5) Uani 1 1 d . . . . .
 Br4 Br 0.48538(2) 0.11635(2) 0.40924(2) 0.03546(5) Uani 1 1 d . . . . .
 Si1 Si 0.63903(2) 0.16460(4) 0.08178(2) 0.01552(8) Uani 1 1 d . . . . .
 O1 O 0.68656(3) 0.47999(11) 0.30132(6) 0.01557(19) Uani 1 1 d . . . . .
 O2 O 0.71707(3) 0.32985(13) 0.24235(7) 0.0230(2) Uani 1 1 d . . . . .
 O3 O 0.60655(3) 0.38137(10) 0.26395(6) 0.01432(19) Uani 1 1 d . . . . .
 O4 O 0.60579(3) 0.15583(11) 0.30774(7) 0.0209(2) Uani 1 1 d . . . . .
 C1 C 0.65566(4) 0.47872(15) 0.22292(8) 0.0133(2) Uani 1 1 d . . . . .
 H1 H 0.6651 0.4789 0.1734 0.016 Uiso 1 1 calc R U . . .
 C2 C 0.63300(4) 0.34412(15) 0.22038(9) 0.0132(2) Uani 1 1 d . . . . .
 H2 H 0.6495 0.2672 0.2527 0.016 Uiso 1 1 calc R U . . .
 C3 C 0.61257(4) 0.29261(15) 0.13097(9) 0.0146(3) Uani 1 1 d . . . . .
 H3 H 0.5921 0.2336 0.1380 0.017 Uiso 1 1 calc R U . . .
 C4 C 0.59329(4) 0.40363(16) 0.06776(9) 0.0170(3) Uani 1 1 d . . . . .
 H4 H 0.5811 0.3677 0.0124 0.020 Uiso 1 1 calc R U . . .
 C5 C 0.58999(4) 0.54395(16) 0.07478(9) 0.0165(3) Uani 1 1 d . . . . .
 H5 H 0.5771 0.5905 0.0230 0.020 Uiso 1 1 calc R U . . .
 C6 C 0.60287(4) 0.63822(15) 0.14893(9) 0.0143(3) Uani 1 1 d . . . . .
 C7 C 0.58247(4) 0.76169(15) 0.14770(9) 0.0178(3) Uani 1 1 d . . . . .
 H7 H 0.5624 0.7836 0.0984 0.021 Uiso 1 1 calc R U . . .
 C8 C 0.59090(4) 0.85257(16) 0.21679(10) 0.0218(3) Uani 1 1 d . . . . .
 H8 H 0.5764 0.9345 0.2153 0.026 Uiso 1 1 calc R U . . .
 C9 C 0.62079(5) 0.82290(16) 0.28829(10) 0.0213(3) Uani 1 1 d . . . . .
 H9 H 0.6266 0.8844 0.3361 0.026 Uiso 1 1 calc R U . . .
 C10 C 0.64206(4) 0.70366(15) 0.28995(9) 0.0174(3) Uani 1 1 d . . . . .
 H10 H 0.6627 0.6848 0.3387 0.021 Uiso 1 1 calc R U . . .
 C11 C 0.63355(4) 0.61101(14) 0.22086(9) 0.0136(3) Uani 1 1 d . . . . .
 C12 C 0.66758(4) 0.26296(17) 0.02869(10) 0.0219(3) Uani 1 1 d . . . . .
 H12A H 0.6518 0.3246 -0.0155 0.033 Uiso 1 1 calc R U . . .
 H12B H 0.6802 0.1954 0.0028 0.033 Uiso 1 1 calc R U . . .
 H12C H 0.6858 0.3206 0.0708 0.033 Uiso 1 1 calc R U . . .
 C13 C 0.60286(5) 0.06054(17) 0.00065(10) 0.0222(3) Uani 1 1 d . . . . .
 H13A H 0.5873 0.0116 0.0283 0.033 Uiso 1 1 calc R U . . .
 H13B H 0.6146 -0.0092 -0.0258 0.033 Uiso 1 1 calc R U . . .
 H13C H 0.5877 0.1248 -0.0430 0.033 Uiso 1 1 calc R U . . .
 C14 C 0.66687(5) 0.04280(17) 0.16630(10) 0.0241(3) Uani 1 1 d . . . . .
 H14A H 0.6902 0.0886 0.1977 0.036 Uiso 1 1 calc R U . . .
 H14B H 0.6718 -0.0447 0.1402 0.036 Uiso 1 1 calc R U . . .
 H14C H 0.6532 0.0205 0.2054 0.036 Uiso 1 1 calc R U . . .
 C15 C 0.59434(4) 0.27552(15) 0.30104(8) 0.0142(3) Uani 1 1 d . . . . .
 C16 C 0.56364(4) 0.32386(15) 0.33145(8) 0.0147(3) Uani 1 1 d . . . . .
 C17 C 0.55476(4) 0.46698(16) 0.33408(9) 0.0164(3) Uani 1 1 d . . . . .
 H17 H 0.5686 0.5385 0.3179 0.020 Uiso 1 1 calc R U . . .
 C18 C 0.52518(4) 0.50181(17) 0.36094(9) 0.0195(3) Uani 1 1 d . . . . .
 C19 C 0.50387(4) 0.39964(19) 0.38321(9) 0.0228(3) Uani 1 1 d . . . . .
 H19 H 0.4834 0.4253 0.4003 0.027 Uiso 1 1 calc R U . . .
 C20 C 0.51359(4) 0.25926(18) 0.37954(9) 0.0219(3) Uani 1 1 d . . . . .
 C21 C 0.54329(4) 0.21888(17) 0.35475(9) 0.0184(3) Uani 1 1 d . . . . .
 H21 H 0.5496 0.1218 0.3537 0.022 Uiso 1 1 calc R U . . .
 C22 C 0.71539(4) 0.39787(15) 0.30232(9) 0.0160(3) Uani 1 1 d . . . . .
 C23 C 0.74462(4) 0.39851(15) 0.38706(9) 0.0149(3) Uani 1 1 d . . . . .
 C24 C 0.74293(4) 0.48694(15) 0.45309(9) 0.0155(3) Uani 1 1 d . . . . .
 H24 H 0.7231 0.5512 0.4452 0.019 Uiso 1 1 calc R U . . .
 C25 C 0.77089(4) 0.47859(15) 0.53033(9) 0.0163(3) Uani 1 1 d . . . . .
 C26 C 0.80046(4) 0.38636(15) 0.54378(9) 0.0171(3) Uani 1 1 d . . . . .
 H26 H 0.8196 0.3832 0.5969 0.021 Uiso 1 1 calc R U . . .
 C27 C 0.80101(4) 0.29923(15) 0.47702(9) 0.0168(3) Uani 1 1 d . . . . .
 C28 C 0.77357(4) 0.30345(15) 0.39874(9) 0.0168(3) Uani 1 1 d . . . . .
 H28 H 0.7745 0.2427 0.3539 0.020 Uiso 1 1 calc R U . . .

loop_
  _atom_site_aniso_label
  _atom_site_aniso_U_11
  _atom_site_aniso_U_22
  _atom_site_aniso_U_33
  _atom_site_aniso_U_23
  _atom_site_aniso_U_13
  _atom_site_aniso_U_12
 Br1 0.02214(8) 0.03321(9) 0.01744(7) -0.00659(6) 0.00076(6) 0.00677(6)
 Br2 0.01781(8) 0.02468(8) 0.02449(8) -0.00046(6) 0.00171(6) 0.00863(6)
 Br3 0.02412(8) 0.03220(9) 0.02552(8) -0.00269(6) 0.00588(6) 0.01428(7)
 Br4 0.02645(9) 0.04412(11) 0.04213(10) 0.00122(8) 0.01984(8) -0.01223(8)
 Si1 0.01645(19) 0.01624(18) 0.01463(17) -0.00182(14) 0.00608(15) 0.00183(14)
 O1 0.0109(5) 0.0209(5) 0.0128(4) -0.0013(4) 0.0008(4) 0.0019(4)
 O2 0.0165(5) 0.0346(6) 0.0168(5) -0.0042(4) 0.0038(4) 0.0063(5)
 O3 0.0148(5) 0.0147(5) 0.0163(5) 0.0006(4) 0.0090(4) 0.0015(4)
 O4 0.0273(6) 0.0145(5) 0.0252(5) 0.0016(4) 0.0143(5) 0.0022(4)
 C1 0.0107(6) 0.0174(6) 0.0103(6) -0.0008(5) 0.0010(5) 0.0004(5)
 C2 0.0119(6) 0.0159(6) 0.0134(6) 0.0000(5) 0.0062(5) 0.0021(5)
 C3 0.0126(6) 0.0162(6) 0.0151(6) -0.0021(5) 0.0046(5) -0.0004(5)
 C4 0.0132(6) 0.0220(7) 0.0141(6) -0.0029(5) 0.0019(5) 0.0008(5)
 C5 0.0122(6) 0.0211(7) 0.0137(6) 0.0006(5) 0.0007(5) 0.0013(5)
 C6 0.0131(6) 0.0149(6) 0.0153(6) 0.0008(5) 0.0049(5) -0.0019(5)
 C7 0.0153(7) 0.0168(7) 0.0199(7) 0.0021(5) 0.0036(5) 0.0003(5)
 C8 0.0222(8) 0.0154(7) 0.0276(8) -0.0003(6) 0.0075(6) 0.0037(6)
 C9 0.0262(8) 0.0170(7) 0.0200(7) -0.0027(5) 0.0065(6) 0.0004(6)
 C10 0.0185(7) 0.0169(7) 0.0152(6) -0.0003(5) 0.0032(5) -0.0008(5)
 C11 0.0130(6) 0.0139(6) 0.0144(6) 0.0016(5) 0.0051(5) -0.0008(5)
 C12 0.0225(8) 0.0260(8) 0.0201(7) -0.0027(6) 0.0112(6) -0.0008(6)
 C13 0.0248(8) 0.0198(7) 0.0216(7) -0.0059(6) 0.0072(6) -0.0011(6)
 C14 0.0273(8) 0.0226(7) 0.0226(7) 0.0010(6) 0.0083(6) 0.0085(6)
 C15 0.0145(6) 0.0162(6) 0.0118(6) -0.0012(5) 0.0041(5) -0.0014(5)
 C16 0.0127(6) 0.0206(7) 0.0108(6) -0.0010(5) 0.0037(5) 0.0000(5)
 C17 0.0143(6) 0.0211(7) 0.0129(6) -0.0003(5) 0.0030(5) 0.0013(5)
 C18 0.0150(7) 0.0270(8) 0.0139(6) -0.0025(5) 0.0011(5) 0.0052(6)
 C19 0.0117(7) 0.0400(9) 0.0164(7) -0.0022(6) 0.0040(5) 0.0017(6)
 C20 0.0150(7) 0.0343(9) 0.0165(7) 0.0001(6) 0.0049(6) -0.0063(6)
 C21 0.0165(7) 0.0239(7) 0.0149(6) -0.0003(5) 0.0049(5) -0.0036(6)
 C22 0.0109(6) 0.0207(7) 0.0161(6) 0.0023(5) 0.0040(5) 0.0001(5)
 C23 0.0115(6) 0.0181(7) 0.0144(6) 0.0025(5) 0.0032(5) -0.0017(5)
 C24 0.0125(6) 0.0168(6) 0.0168(6) 0.0021(5) 0.0043(5) 0.0001(5)
 C25 0.0156(7) 0.0178(7) 0.0155(6) -0.0007(5) 0.0049(5) -0.0013(5)
 C26 0.0143(7) 0.0192(7) 0.0163(6) 0.0031(5) 0.0028(5) -0.0007(5)
 C27 0.0122(6) 0.0166(6) 0.0211(7) 0.0040(5) 0.0048(5) 0.0017(5)
 C28 0.0145(7) 0.0183(7) 0.0179(7) 0.0006(5) 0.0056(5) -0.0008(5)

_geom_special_details
;
 All esds (except the esd in the dihedral angle between two l.s. planes)
 are estimated using the full covariance matrix.  The cell esds are taken
 into account individually in the estimation of esds in distances, angles
 and torsion angles; correlations between esds in cell parameters are only
 used when they are defined by crystal symmetry.  An approximate (isotropic)
 treatment of cell esds is used for estimating esds involving l.s. planes.
;
loop_
  _geom_bond_atom_site_label_1
  _geom_bond_atom_site_label_2
  _geom_bond_distance
  _geom_bond_site_symmetry_2
  _geom_bond_publ_flag
 Br1 C25 1.8904(14) . ?
 Br2 C27 1.8938(14) . ?
 Br3 C18 1.8942(16) . ?
 Br4 C20 1.8930(16) . ?
 Si1 C3 1.9226(14) . ?
 Si1 C12 1.8618(16) . ?
 Si1 C13 1.8728(16) . ?
 Si1 C14 1.8632(16) . ?
 O1 C1 1.4529(16) . ?
 O1 C22 1.3473(17) . ?
 O2 C22 1.2047(18) . ?
 O3 C2 1.4673(16) . ?
 O3 C15 1.3359(17) . ?
 O4 C15 1.2050(18) . ?
 C1 H1 1.0000 . ?
 C1 C2 1.5332(19) . ?
 C1 C11 1.5046(19) . ?
 C2 H2 1.0000 . ?
 C2 C3 1.5195(19) . ?
 C3 H3 1.0000 . ?
 C3 C4 1.500(2) . ?
 C4 H4 0.9500 . ?
 C4 C5 1.340(2) . ?
 C5 H5 0.9500 . ?
 C5 C6 1.4707(19) . ?
 C6 C7 1.401(2) . ?
 C6 C11 1.4058(19) . ?
 C7 H7 0.9500 . ?
 C7 C8 1.386(2) . ?
 C8 H8 0.9500 . ?
 C8 C9 1.389(2) . ?
 C9 H9 0.9500 . ?
 C9 C10 1.386(2) . ?
 C10 H10 0.9500 . ?
 C10 C11 1.3960(19) . ?
 C12 H12A 0.9800 . ?
 C12 H12B 0.9800 . ?
 C12 H12C 0.9800 . ?
 C13 H13A 0.9800 . ?
 C13 H13B 0.9800 . ?
 C13 H13C 0.9800 . ?
 C14 H14A 0.9800 . ?
 C14 H14B 0.9800 . ?
 C14 H14C 0.9800 . ?
 C15 C16 1.4958(19) . ?
 C16 C17 1.398(2) . ?
 C16 C21 1.392(2) . ?
 C17 H17 0.9500 . ?
 C17 C18 1.387(2) . ?
 C18 C19 1.390(2) . ?
 C19 H19 0.9500 . ?
 C19 C20 1.384(2) . ?
 C20 C21 1.385(2) . ?
 C21 H21 0.9500 . ?
 C22 C23 1.4920(19) . ?
 C23 C24 1.397(2) . ?
 C23 C28 1.393(2) . ?
 C24 H24 0.9500 . ?
 C24 C25 1.3855(19) . ?
 C25 C26 1.391(2) . ?
 C26 H26 0.9500 . ?
 C26 C27 1.387(2) . ?
 C27 C28 1.386(2) . ?
 C28 H28 0.9500 . ?

loop_
  _geom_angle_atom_site_label_1
  _geom_angle_atom_site_label_2
  _geom_angle_atom_site_label_3
  _geom_angle
  _geom_angle_site_symmetry_1
  _geom_angle_site_symmetry_3
  _geom_angle_publ_flag
 C12 Si1 C3 111.12(7) . . ?
 C12 Si1 C13 109.52(7) . . ?
 C12 Si1 C14 112.49(8) . . ?
 C13 Si1 C3 105.36(7) . . ?
 C14 Si1 C3 108.74(7) . . ?
 C14 Si1 C13 109.35(8) . . ?
 C22 O1 C1 115.92(11) . . ?
 C15 O3 C2 116.73(10) . . ?
 O1 C1 H1 109.3 . . ?
 O1 C1 C2 108.91(11) . . ?
 O1 C1 C11 107.80(11) . . ?
 C2 C1 H1 109.3 . . ?
 C11 C1 H1 109.3 . . ?
 C11 C1 C2 112.11(11) . . ?
 O3 C2 C1 105.35(10) . . ?
 O3 C2 H2 109.3 . . ?
 O3 C2 C3 109.73(11) . . ?
 C1 C2 H2 109.3 . . ?
 C3 C2 C1 113.71(11) . . ?
 C3 C2 H2 109.3 . . ?
 Si1 C3 H3 104.0 . . ?
 C2 C3 Si1 116.09(10) . . ?
 C2 C3 H3 104.0 . . ?
 C4 C3 Si1 110.56(10) . . ?
 C4 C3 C2 116.36(12) . . ?
 C4 C3 H3 104.0 . . ?
 C3 C4 H4 114.0 . . ?
 C5 C4 C3 132.02(13) . . ?
 C5 C4 H4 114.0 . . ?
 C4 C5 H5 114.5 . . ?
 C4 C5 C6 130.99(13) . . ?
 C6 C5 H5 114.5 . . ?
 C7 C6 C5 117.11(13) . . ?
 C7 C6 C11 118.44(13) . . ?
 C11 C6 C5 124.44(13) . . ?
 C6 C7 H7 119.2 . . ?
 C8 C7 C6 121.52(14) . . ?
 C8 C7 H7 119.2 . . ?
 C7 C8 H8 120.3 . . ?
 C7 C8 C9 119.47(14) . . ?
 C9 C8 H8 120.3 . . ?
 C8 C9 H9 120.0 . . ?
 C10 C9 C8 120.03(14) . . ?
 C10 C9 H9 120.0 . . ?
 C9 C10 H10 119.6 . . ?
 C9 C10 C11 120.80(14) . . ?
 C11 C10 H10 119.6 . . ?
 C6 C11 C1 118.91(12) . . ?
 C10 C11 C1 121.37(12) . . ?
 C10 C11 C6 119.67(13) . . ?
 Si1 C12 H12A 109.5 . . ?
 Si1 C12 H12B 109.5 . . ?
 Si1 C12 H12C 109.5 . . ?
 H12A C12 H12B 109.5 . . ?
 H12A C12 H12C 109.5 . . ?
 H12B C12 H12C 109.5 . . ?
 Si1 C13 H13A 109.5 . . ?
 Si1 C13 H13B 109.5 . . ?
 Si1 C13 H13C 109.5 . . ?
 H13A C13 H13B 109.5 . . ?
 H13A C13 H13C 109.5 . . ?
 H13B C13 H13C 109.5 . . ?
 Si1 C14 H14A 109.5 . . ?
 Si1 C14 H14B 109.5 . . ?
 Si1 C14 H14C 109.5 . . ?
 H14A C14 H14B 109.5 . . ?
 H14A C14 H14C 109.5 . . ?
 H14B C14 H14C 109.5 . . ?
 O3 C15 C16 111.06(12) . . ?
 O4 C15 O3 124.92(13) . . ?
 O4 C15 C16 123.99(13) . . ?
 C17 C16 C15 122.17(13) . . ?
 C21 C16 C15 116.80(13) . . ?
 C21 C16 C17 121.01(13) . . ?
 C16 C17 H17 120.9 . . ?
 C18 C17 C16 118.20(14) . . ?
 C18 C17 H17 120.9 . . ?
 C17 C18 Br3 119.54(12) . . ?
 C17 C18 C19 122.30(15) . . ?
 C19 C18 Br3 118.15(11) . . ?
 C18 C19 H19 121.2 . . ?
 C20 C19 C18 117.57(14) . . ?
 C20 C19 H19 121.2 . . ?
 C19 C20 Br4 119.09(12) . . ?
 C19 C20 C21 122.44(15) . . ?
 C21 C20 Br4 118.47(13) . . ?
 C16 C21 H21 120.8 . . ?
 C20 C21 C16 118.46(15) . . ?
 C20 C21 H21 120.8 . . ?
 O1 C22 C23 112.03(12) . . ?
 O2 C22 O1 124.01(13) . . ?
 O2 C22 C23 123.94(13) . . ?
 C24 C23 C22 122.18(13) . . ?
 C28 C23 C22 116.96(13) . . ?
 C28 C23 C24 120.84(13) . . ?
 C23 C24 H24 120.8 . . ?
 C25 C24 C23 118.39(13) . . ?
 C25 C24 H24 120.8 . . ?
 C24 C25 Br1 118.79(11) . . ?
 C24 C25 C26 122.26(13) . . ?
 C26 C25 Br1 118.93(11) . . ?
 C25 C26 H26 121.1 . . ?
 C27 C26 C25 117.70(13) . . ?
 C27 C26 H26 121.1 . . ?
 C26 C27 Br2 119.51(11) . . ?
 C28 C27 Br2 118.43(11) . . ?
 C28 C27 C26 122.06(13) . . ?
 C23 C28 H28 120.6 . . ?
 C27 C28 C23 118.74(13) . . ?
 C27 C28 H28 120.6 . . ?

loop_
  _geom_torsion_atom_site_label_1
  _geom_torsion_atom_site_label_2
  _geom_torsion_atom_site_label_3
  _geom_torsion_atom_site_label_4
  _geom_torsion
  _geom_torsion_site_symmetry_1
  _geom_torsion_site_symmetry_2
  _geom_torsion_site_symmetry_3
  _geom_torsion_site_symmetry_4
  _geom_torsion_publ_flag
 Br1 C25 C26 C27 177.19(11) . . . . ?
 Br2 C27 C28 C23 -179.87(10) . . . . ?
 Br3 C18 C19 C20 -178.21(11) . . . . ?
 Br4 C20 C21 C16 178.87(11) . . . . ?
 Si1 C3 C4 C5 -136.14(16) . . . . ?
 O1 C1 C2 O3 87.82(12) . . . . ?
 O1 C1 C2 C3 -151.99(11) . . . . ?
 O1 C1 C11 C6 177.02(12) . . . . ?
 O1 C1 C11 C10 -5.46(17) . . . . ?
 O1 C22 C23 C24 -6.23(19) . . . . ?
 O1 C22 C23 C28 172.03(12) . . . . ?
 O2 C22 C23 C24 175.06(14) . . . . ?
 O2 C22 C23 C28 -6.7(2) . . . . ?
 O3 C2 C3 Si1 -153.49(9) . . . . ?
 O3 C2 C3 C4 73.74(15) . . . . ?
 O3 C15 C16 C17 -11.23(18) . . . . ?
 O3 C15 C16 C21 166.75(12) . . . . ?
 O4 C15 C16 C17 170.29(14) . . . . ?
 O4 C15 C16 C21 -11.7(2) . . . . ?
 C1 O1 C22 O2 2.5(2) . . . . ?
 C1 O1 C22 C23 -176.18(11) . . . . ?
 C1 C2 C3 Si1 88.82(13) . . . . ?
 C1 C2 C3 C4 -43.95(16) . . . . ?
 C2 O3 C15 O4 7.0(2) . . . . ?
 C2 O3 C15 C16 -171.50(11) . . . . ?
 C2 C1 C11 C6 -63.11(16) . . . . ?
 C2 C1 C11 C10 114.40(14) . . . . ?
 C2 C3 C4 C5 -0.9(2) . . . . ?
 C3 C4 C5 C6 -3.3(3) . . . . ?
 C4 C5 C6 C7 -151.57(16) . . . . ?
 C4 C5 C6 C11 27.0(2) . . . . ?
 C5 C6 C7 C8 175.67(14) . . . . ?
 C5 C6 C11 C1 1.4(2) . . . . ?
 C5 C6 C11 C10 -176.16(13) . . . . ?
 C6 C7 C8 C9 1.6(2) . . . . ?
 C7 C6 C11 C1 179.97(12) . . . . ?
 C7 C6 C11 C10 2.4(2) . . . . ?
 C7 C8 C9 C10 0.4(2) . . . . ?
 C8 C9 C10 C11 -1.0(2) . . . . ?
 C9 C10 C11 C1 -177.98(14) . . . . ?
 C9 C10 C11 C6 -0.5(2) . . . . ?
 C11 C1 C2 O3 -31.39(14) . . . . ?
 C11 C1 C2 C3 88.80(14) . . . . ?
 C11 C6 C7 C8 -3.0(2) . . . . ?
 C15 O3 C2 C1 -153.22(11) . . . . ?
 C15 O3 C2 C3 84.00(14) . . . . ?
 C15 C16 C17 C18 178.20(13) . . . . ?
 C15 C16 C21 C20 -177.09(13) . . . . ?
 C16 C17 C18 Br3 178.09(10) . . . . ?
 C16 C17 C18 C19 -1.5(2) . . . . ?
 C17 C16 C21 C20 0.9(2) . . . . ?
 C17 C18 C19 C20 1.4(2) . . . . ?
 C18 C19 C20 Br4 -179.97(11) . . . . ?
 C18 C19 C20 C21 -0.1(2) . . . . ?
 C19 C20 C21 C16 -1.0(2) . . . . ?
 C21 C16 C17 C18 0.3(2) . . . . ?
 C22 O1 C1 C2 79.05(14) . . . . ?
 C22 O1 C1 C11 -159.08(11) . . . . ?
 C22 C23 C24 C25 178.67(13) . . . . ?
 C22 C23 C28 C27 -179.03(13) . . . . ?
 C23 C24 C25 Br1 -177.82(10) . . . . ?
 C23 C24 C25 C26 0.5(2) . . . . ?
 C24 C23 C28 C27 -0.7(2) . . . . ?
 C24 C25 C26 C27 -1.1(2) . . . . ?
 C25 C26 C27 Br2 -179.24(11) . . . . ?
 C25 C26 C27 C28 0.8(2) . . . . ?
 C26 C27 C28 C23 0.1(2) . . . . ?
 C28 C23 C24 C25 0.5(2) . . . . ?

_shelx_res_file
;
    mo_ed68o_0m.res created by SHELXL-2014/7

TITL mo_ed68o_0m_a.res in C2/c
REM Old TITL mo_ed68o_0m in C2/c
REM SHELXT solution in C2/c
REM R1 0.161, Rweak 0.006, Alpha 0.028, Orientation as input
REM Formula found by SHELXT: C28 O4 Si Br4
CELL 0.71073 38.4079 9.443 16.616 90 108.776 90
ZERR 8 0.002 0.0004 0.0008 0 0.002 0
LATT 7
SYMM -X,+Y,0.5-Z
SFAC C H Br O Si
UNIT 224 192 32 32 8

L.S. 20
PLAN  6
SIZE 0.172 0.264 0.306
TEMP -173.15
CONF
BOND $H
list 4
MORE -1
fmap 2 53
ACTA
OMIT -7 1 3
REM <olex2.extras>
REM <HklSrc "%.\\mo_ed68o_0m.hkl">
REM </olex2.extras>

WGHT    0.018800    8.800100
EXTI    0.000130
FVAR       0.09953
BR1   3    0.768042    0.592947    0.621383    11.00000    0.02214    0.03321 =
         0.01744   -0.00659    0.00076    0.00677
BR2   3    0.840297    0.169940    0.492199    11.00000    0.01781    0.02468 =
         0.02449   -0.00046    0.00171    0.00863
BR3   3    0.513139    0.694736    0.368724    11.00000    0.02412    0.03220 =
         0.02552   -0.00269    0.00588    0.01428
BR4   3    0.485376    0.116352    0.409244    11.00000    0.02645    0.04412 =
         0.04213    0.00122    0.01984   -0.01223
SI1   5    0.639030    0.164602    0.081782    11.00000    0.01645    0.01624 =
         0.01463   -0.00182    0.00608    0.00183
O1    4    0.686562    0.479985    0.301324    11.00000    0.01093    0.02086 =
         0.01279   -0.00134    0.00084    0.00187
O2    4    0.717069    0.329852    0.242346    11.00000    0.01646    0.03455 =
         0.01681   -0.00422    0.00378    0.00627
O3    4    0.606551    0.381367    0.263953    11.00000    0.01481    0.01470 =
         0.01629    0.00063    0.00897    0.00149
O4    4    0.605794    0.155827    0.307736    11.00000    0.02731    0.01445 =
         0.02516    0.00164    0.01431    0.00217
C1    1    0.655655    0.478716    0.222916    11.00000    0.01065    0.01740 =
         0.01025   -0.00075    0.00100    0.00043
AFIX  13
H1    2    0.665062    0.478871    0.173362    11.00000   -1.20000
AFIX   0
C2    1    0.632997    0.344125    0.220381    11.00000    0.01189    0.01594 =
         0.01337   -0.00004    0.00616    0.00211
AFIX  13
H2    2    0.649537    0.267168    0.252661    11.00000   -1.20000
AFIX   0
C3    1    0.612572    0.292610    0.130972    11.00000    0.01259    0.01616 =
         0.01505   -0.00210    0.00459   -0.00044
AFIX  13
H3    2    0.592124    0.233608    0.138005    11.00000   -1.20000
AFIX   0
C4    1    0.593287    0.403632    0.067757    11.00000    0.01316    0.02199 =
         0.01415   -0.00293    0.00185    0.00080
AFIX  43
H4    2    0.581142    0.367733    0.012394    11.00000   -1.20000
AFIX   0
C5    1    0.589988    0.543949    0.074781    11.00000    0.01219    0.02114 =
         0.01369    0.00063    0.00068    0.00135
AFIX  43
H5    2    0.577135    0.590480    0.023048    11.00000   -1.20000
AFIX   0
C6    1    0.602875    0.638224    0.148930    11.00000    0.01315    0.01486 =
         0.01527    0.00084    0.00491   -0.00188
C7    1    0.582475    0.761695    0.147702    11.00000    0.01528    0.01678 =
         0.01993    0.00209    0.00356    0.00031
AFIX  43
H7    2    0.562402    0.783605    0.098357    11.00000   -1.20000
AFIX   0
C8    1    0.590901    0.852570    0.216791    11.00000    0.02215    0.01536 =
         0.02763   -0.00031    0.00752    0.00365
AFIX  43
H8    2    0.576354    0.934514    0.215277    11.00000   -1.20000
AFIX   0
C9    1    0.620787    0.822904    0.288285    11.00000    0.02625    0.01700 =
         0.01999   -0.00274    0.00653    0.00044
AFIX  43
H9    2    0.626648    0.884355    0.336059    11.00000   -1.20000
AFIX   0
C10   1    0.642064    0.703660    0.289954    11.00000    0.01855    0.01691 =
         0.01523   -0.00031    0.00323   -0.00084
AFIX  43
H10   2    0.662689    0.684772    0.338709    11.00000   -1.20000
AFIX   0
C11   1    0.633549    0.611007    0.220862    11.00000    0.01295    0.01389 =
         0.01436    0.00163    0.00508   -0.00081
C12   1    0.667581    0.262959    0.028688    11.00000    0.02254    0.02603 =
         0.02009   -0.00267    0.01119   -0.00082
AFIX 137
H12A  2    0.651750    0.324632   -0.015490    11.00000   -1.50000
H12B  2    0.680206    0.195449    0.002820    11.00000   -1.50000
H12C  2    0.685817    0.320569    0.070785    11.00000   -1.50000
AFIX   0
C13   1    0.602863    0.060536    0.000646    11.00000    0.02484    0.01981 =
         0.02165   -0.00588    0.00724   -0.00107
AFIX 137
H13A  2    0.587284    0.011558    0.028316    11.00000   -1.50000
H13B  2    0.614641   -0.009215   -0.025844    11.00000   -1.50000
H13C  2    0.587738    0.124809   -0.042990    11.00000   -1.50000
AFIX   0
C14   1    0.666867    0.042795    0.166298    11.00000    0.02726    0.02256 =
         0.02265    0.00096    0.00833    0.00852
AFIX 137
H14A  2    0.690184    0.088578    0.197703    11.00000   -1.50000
H14B  2    0.671822   -0.044738    0.140212    11.00000   -1.50000
H14C  2    0.653237    0.020479    0.205430    11.00000   -1.50000
AFIX   0
C15   1    0.594341    0.275524    0.301038    11.00000    0.01445    0.01615 =
         0.01181   -0.00120    0.00414   -0.00142
C16   1    0.563643    0.323864    0.331452    11.00000    0.01272    0.02056 =
         0.01083   -0.00100    0.00372   -0.00001
C17   1    0.554760    0.466979    0.334077    11.00000    0.01432    0.02113 =
         0.01286   -0.00031    0.00297    0.00134
AFIX  43
H17   2    0.568604    0.538454    0.317905    11.00000   -1.20000
AFIX   0
C18   1    0.525177    0.501805    0.360941    11.00000    0.01502    0.02700 =
         0.01395   -0.00248    0.00113    0.00515
C19   1    0.503872    0.399645    0.383211    11.00000    0.01173    0.04000 =
         0.01638   -0.00219    0.00398    0.00174
AFIX  43
H19   2    0.483385    0.425258    0.400324    11.00000   -1.20000
AFIX   0
C20   1    0.513593    0.259256    0.379544    11.00000    0.01496    0.03427 =
         0.01646    0.00005    0.00488   -0.00632
C21   1    0.543291    0.218883    0.354755    11.00000    0.01647    0.02386 =
         0.01486   -0.00027    0.00490   -0.00359
AFIX  43
H21   2    0.549626    0.121816    0.353677    11.00000   -1.20000
AFIX   0
C22   1    0.715385    0.397868    0.302319    11.00000    0.01094    0.02067 =
         0.01610    0.00227    0.00402    0.00008
C23   1    0.744623    0.398509    0.387063    11.00000    0.01150    0.01810 =
         0.01438    0.00252    0.00319   -0.00170
C24   1    0.742931    0.486938    0.453088    11.00000    0.01253    0.01683 =
         0.01681    0.00210    0.00432    0.00011
AFIX  43
H24   2    0.723088    0.551242    0.445222    11.00000   -1.20000
AFIX   0
C25   1    0.770895    0.478593    0.530332    11.00000    0.01556    0.01782 =
         0.01547   -0.00073    0.00488   -0.00127
C26   1    0.800458    0.386363    0.543775    11.00000    0.01428    0.01919 =
         0.01632    0.00314    0.00276   -0.00065
AFIX  43
H26   2    0.819614    0.383169    0.596861    11.00000   -1.20000
AFIX   0
C27   1    0.801007    0.299232    0.477019    11.00000    0.01221    0.01660 =
         0.02115    0.00401    0.00475    0.00168
C28   1    0.773570    0.303450    0.398745    11.00000    0.01452    0.01829 =
         0.01786    0.00062    0.00563   -0.00084
AFIX  43
H28   2    0.774489    0.242667    0.353914    11.00000   -1.20000
AFIX   0
HKLF 4

REM  mo_ed68o_0m_a.res in C2/c
REM R1 =  0.0187 for    6569 Fo > 4sig(Fo)  and  0.0212 for all    7099 data
REM    338 parameters refined using      0 restraints

END

WGHT      0.0188      8.8000

REM Highest difference peak  0.594,  deepest hole -0.431,  1-sigma level  0.058
Q1    1   0.4775  0.0835  0.3644  11.00000  0.05    0.59
Q2    1   0.5004  0.0791  0.4354  11.00000  0.05    0.52
Q3    1   0.8411  0.1764  0.5386  11.00000  0.05    0.43
Q4    1   0.7586  0.5252  0.6244  11.00000  0.05    0.38
Q5    1   0.4964  0.6357  0.3509  11.00000  0.05    0.36
Q6    1   0.6404  0.6570  0.2560  11.00000  0.05    0.36
;
_shelx_res_checksum                11261
_shelx_hkl_file
;
   4   0   0  384.26   12.80
  -4   0   0  440.96   12.80
   6   0   0  958.30   62.19
   6   0   0  925.11   34.40
  -6   0   0  952.60   34.40
  -6   0   0  958.00   33.70
  -6   0   0  957.80   60.89
   6   0   0  976.90   33.80
   8   0   0 4001.50  133.29
  -8   0   0 4136.69  133.19
  -8   0   0 4169.98  177.08
   8   0   0 3981.80  178.18
   8   0   0 4277.47  132.49
 -10   0   0  360.36   11.10
  10   0   0  331.67   11.10
 -10   0   0  356.36   11.10
 -10   0   0  327.67   11.10
 -12   0   0 2331.57   81.49
  12   0   0 2191.08   81.19
 -12   0   0 2460.05   80.19
  12   0   0 2394.16  139.99
  12   0   0 2194.48   79.79
 -12   0   0 2556.54  140.39
 -14   0   0  217.98    7.90
 -14   0   0  237.68    7.80
  14   0   0  225.38    7.80
  14   0   0  226.88    7.90
 -14   0   0  237.78    7.80
 -16   0   0  743.43   22.00
  16   0   0  668.53   22.00
  16   0   0  633.54   21.90
 -16   0   0  629.84   22.00
 -16   0   0  768.62   22.00
 -18   0   0  473.45   15.30
  18   0   0  467.85   15.50
 -18   0   0  459.35   15.50
  18   0   0  464.45   15.40
 -18   0   0  479.85   15.30
 -20   0   0    3.40    1.20
 -20   0   0    4.90    1.20
 -20   0   0    3.30    1.10
  20   0   0    4.10    1.20
 -20   0   0    2.90    1.10
  20   0   0    5.10    1.30
  22   0   0   17.90    1.90
 -22   0   0   24.70    2.20
 -22   0   0   16.90    1.70
 -22   0   0   23.30    2.10
 -22   0   0   20.00    2.00
  22   0   0   20.00    2.10
  24   0   0  782.72   25.70
 -24   0   0  762.72   25.60
  24   0   0  798.02   25.60
 -24   0   0  766.82   25.40
 -24   0   0  818.72   25.50
 -24   0   0  817.02   25.50
  26   0   0   30.20    2.70
  26   0   0   33.20    3.00
 -26   0   0   33.70    2.70
 -26   0   0   31.10    2.90
 -26   0   0   33.20    2.90
 -26   0   0   32.80    2.70
  28   0   0 1923.91   57.79
 -28   0   0 1713.83   57.49
 -28   0   0 1852.01   57.39
  28   0   0 1778.92   57.49
 -28   0   0 1880.41   57.39
 -28   0   0 1819.42   57.39
 -30   0   0    2.80    1.80
 -30   0   0    2.80    1.80
 -30   0   0    4.20    1.60
 -30   0   0    2.10    1.70
  30   0   0    4.10    1.90
  30   0   0    2.50    1.80
 -32   0   0  505.15   17.30
 -32   0   0  515.55   17.60
  32   0   0  499.55   17.40
 -32   0   0  505.35   17.30
 -34   0   0  760.02   24.50
  34   0   0  737.43   24.60
 -34   0   0  697.23   24.70
 -34   0   0  754.12   24.50
 -36   0   0  228.48    9.10
  36   0   0  217.28    9.20
 -36   0   0  233.58    9.20
 -36   0   0  228.88    9.50
 -38   0   0   21.20    2.80
  38   0   0   28.60    3.40
 -38   0   0   28.80    3.40
 -38   0   0   21.30    3.20
  40   0   0  757.42   25.40
 -40   0   0  759.82   24.90
 -40   0   0  727.73   24.70
 -40   0   0  728.13   24.70
  40   0   0  720.63   25.10
 -40   0   0  725.13   25.10
 -42   0   0  190.88    8.50
 -42   0   0  201.68    8.80
 -42   0   0  187.18    8.40
 -42   0   0  194.98    9.00
  42   0   0  203.68    9.20
  42   0   0  189.18    8.70
 -44   0   0   21.50    3.50
  44   0   0   16.00    3.40
 -44   0   0   21.40    3.40
 -44   0   0   17.50    3.10
 -46   0   0  159.78    8.40
 -46   0   0  160.88    7.90
 -46   0   0  157.78    7.80
 -48   0   0   32.50    4.20
 -48   0   0   22.80    3.30
 -48   0   0   33.20    4.10
   1   1   0  174.18    5.60
  -1   1   0  170.38    5.50
   1   1   0  179.38    5.50
  -1   1   0  169.28    5.50
   1   1   0  178.78    5.50
  -1   1   0  179.88    5.50
   1   1   0  176.68    5.50
   1   1   0  176.78    5.60
   1   1   0  173.88    5.50
  -1   1   0  178.58    5.50
  -3  -1   0   92.99    3.00
   3  -1   0   95.99    3.10
  -3  -1   0   93.39    3.00
   3  -1   0   94.19    3.10
   3   1   0   92.79    3.00
   3   1   0   94.19    3.10
  -3   1   0   93.69    3.10
   3   1   0   91.79    3.00
  -3   1   0   95.39    3.10
  -5  -1   0  161.68    5.20
   5  -1   0  159.48    5.40
  -5  -1   0  168.58    5.40
   5  -1   0  163.38    5.30
   5   1   0  160.78    5.20
  -5   1   0  154.38    5.40
   5   1   0  166.08    5.40
  -5   1   0  173.98    5.30
   5   1   0  160.28    5.20
  -7  -1   0  191.78    6.00
  -7  -1   0  175.08    5.90
  -7  -1   0  174.18    5.80
   7  -1   0  179.38    6.00
   7  -1   0  186.18    5.90
  -7   1   0  183.98    6.00
  -7   1   0  191.78    6.00
  -7   1   0  178.78    6.00
   7   1   0  175.38    5.90
   7   1   0  173.68    5.80
   7   1   0  174.48    6.00
  -9  -1   0  920.01   28.50
  -9  -1   0  927.51   28.40
   9  -1   0  900.31   28.50
   9  -1   0  953.50   28.40
  -9  -1   0  870.71   28.40
   9   1   0  902.41   28.40
  -9   1   0  939.41   28.50
  -9   1   0  884.51   28.60
   9   1   0  927.81   28.40
 -11  -1   0  253.57    8.50
 -11  -1   0  241.08    8.40
 -11  -1   0  248.48    8.30
  11  -1   0  268.47    8.50
  11  -1   0  243.08    8.60
  11  -1   0  266.17    8.40
 -11   1   0  250.27    8.60
  11   1   0  255.57    8.40
  11   1   0  254.57    8.40
 -11   1   0  268.27    8.50
 -13  -1   0   46.00    2.20
  13  -1   0   45.60    2.30
 -13  -1   0   39.00    2.10
  13   1   0   44.80    2.10
 -13   1   0   42.00    2.20
 -13   1   0   42.60    2.30
  13   1   0   44.30    2.20
 -13   1   0   46.30    2.20
 -15  -1   0   69.79    3.10
 -15  -1   0   60.79    2.90
 -15  -1   0   68.99    2.90
  15  -1   0   63.19    3.10
  15  -1   0   65.29    3.00
 -15   1   0   68.49    3.00
  15   1   0   63.59    2.80
  15   1   0   67.79    3.00
 -17  -1   0  181.08    6.90
  17  -1   0  197.48    7.00
 -17  -1   0  202.88    7.00
 -17  -1   0  200.48    6.90
  17  -1   0  193.68    7.20
 -17   1   0  195.58    7.10
 -17   1   0  195.98    6.80
 -17   1   0  201.58    7.00
 -17   1   0  182.78    6.90
  17   1   0  194.38    7.00
  17   1   0  184.88    6.80
  19  -1   0  527.35   17.60
 -19  -1   0  505.35   17.50
 -19  -1   0  549.35   17.60
  19  -1   0  538.15   17.80
 -19  -1   0  558.54   17.50
 -19   1   0  507.45   17.50
 -19   1   0  540.45   17.70
 -19   1   0  562.44   17.50
  19   1   0  523.55   17.50
 -19   1   0  554.04   17.60
  19   1   0  557.24   17.60
 -21  -1   0   84.09    3.90
 -21  -1   0   78.59    3.60
 -21  -1   0   73.69    3.80
  21  -1   0   75.59    4.00
  21  -1   0   73.69    3.80
 -21   1   0   71.09    3.70
 -21   1   0   80.59    4.00
 -21   1   0   87.29    3.80
  21   1   0   81.39    3.80
  21   1   0   82.19    3.70
 -21   1   0   83.09    3.60
  23  -1   0   36.90    3.00
  23  -1   0   37.50    3.10
 -23  -1   0   40.30    2.90
 -23  -1   0   38.80    2.70
 -23  -1   0   39.30    2.90
 -23   1   0   36.90    2.80
 -23   1   0   41.00    2.70
  23   1   0   36.90    2.60
 -23   1   0   41.60    3.00
  23   1   0   40.60    2.80
 -23   1   0   39.00    2.70
  25  -1   0   27.30    2.60
 -25  -1   0   16.30    2.00
 -25  -1   0   13.30    1.60
 -25  -1   0   20.50    2.00
  25  -1   0   25.30    2.50
 -25   1   0   18.40    2.00
 -25   1   0   26.70    2.40
 -25   1   0   21.20    2.20
 -25   1   0   18.50    2.00
  25   1   0   21.70    2.20
  25   1   0   21.30    2.10
 -27  -1   0    6.90    1.70
 -27  -1   0    8.60    1.70
  27  -1   0    7.30    2.00
  27  -1   0    4.00    1.70
 -27  -1   0    3.90    1.50
  27   1   0    6.90    1.70
 -27   1   0    7.00    1.60
 -27   1   0    4.40    1.60
  27   1   0    5.80    1.60
 -27   1   0    5.40    1.70
 -27   1   0    8.50    1.80
 -29  -1   0    0.50    1.50
 -29  -1   0    2.50    1.60
  29  -1   0   -1.00    1.70
  29  -1   0    0.40    1.60
 -29  -1   0    0.70    1.40
 -29   1   0    0.90    1.80
 -29   1   0    0.40    1.40
  29   1   0    0.00    1.40
 -29   1   0    0.30    1.40
  29   1   0    0.60    1.50
 -29   1   0    1.70    1.70
 -31  -1   0   46.80    3.40
  31  -1   0   42.00    3.60
 -31  -1   0   46.80    3.80
 -31  -1   0   47.50    3.70
 -31  -1   0   47.70    3.40
  31  -1   0   45.20    4.00
  31   1   0   45.80    3.70
 -31   1   0   46.70    3.90
 -31   1   0   46.10    3.40
  31   1   0   36.50    3.30
 -31   1   0   47.80    3.80
 -31   1   0   49.60    3.60
 -33  -1   0  385.76   13.60
 -33  -1   0  381.06   13.30
  33  -1   0  365.36   13.70
  33  -1   0  370.46   13.90
 -33  -1   0  379.46   13.60
 -33   1   0  360.06   13.30
 -33   1   0  364.46   13.60
  33   1   0  385.66   13.40
 -33   1   0  377.06   13.30
  35  -1   0  198.08    8.40
 -35  -1   0  208.28    8.20
 -35  -1   0  194.88    8.30
  35  -1   0  200.28    8.80
 -35  -1   0  191.08    8.40
 -35   1   0  196.38    8.20
  35   1   0  200.28    8.30
 -35   1   0  199.18    8.10
 -35   1   0  188.08    8.50
  37  -1   0  465.55   17.20
 -37  -1   0  493.95   17.30
 -37  -1   0  482.85   17.10
 -37  -1   0  503.05   17.10
  37  -1   0  505.65   17.70
 -37   1   0  488.25   17.40
 -37   1   0  476.95   16.80
 -37   1   0  480.45   17.10
  37   1   0  476.85   17.10
 -39  -1   0   28.60    3.50
  39  -1   0   24.50    3.60
 -39  -1   0   20.60    3.00
  39  -1   0   24.70    3.50
 -39  -1   0   23.10    2.70
 -39  -1   0   23.60    3.10
 -39   1   0   18.00    2.70
 -39   1   0   19.60    3.20
  39   1   0   24.30    3.30
  39   1   0   22.60    3.30
 -39   1   0   20.20    2.80
 -39   1   0   23.30    3.30
 -41  -1   0   16.20    3.00
  41  -1   0   20.10    3.30
 -41  -1   0   20.20    2.90
  41  -1   0   31.50    3.80
 -41  -1   0   23.90    3.20
 -41  -1   0   25.10    2.90
  41   1   0   27.10    3.60
 -41   1   0   23.80    2.90
 -41   1   0   25.90    3.50
 -41   1   0   24.60    3.20
  41   1   0   30.30    3.60
 -41   1   0   24.70    3.30
 -43  -1   0   10.70    2.70
  43  -1   0    5.10    2.70
 -43  -1   0    8.90    2.90
  43  -1   0    0.00    2.40
 -43  -1   0    7.20    2.60
 -43  -1   0    9.00    2.80
  43   1   0    7.30    2.80
 -43   1   0    6.30    2.30
  43   1   0   11.00    3.20
 -43   1   0    9.20    2.70
 -43   1   0    7.60    2.60
 -43   1   0   10.00    2.90
 -45  -1   0   85.69    6.10
 -45  -1   0   97.69    6.30
  45  -1   0  101.89    6.70
 -45  -1   0  110.19    6.60
 -45   1   0  100.69    6.40
 -45   1   0   85.79    5.80
 -45   1   0  103.69    6.70
 -47  -1   0   46.00    4.40
 -47  -1   0   46.80    4.40
 -47  -1   0   37.00    4.00
 -47   1   0   38.90    3.90
 -47   1   0   47.70    4.60
 -47   1   0   43.50    4.60
   0  -2   0  742.23   23.30
   0  -2   0  746.53   23.40
   0  -2   0  767.82   23.30
   0   2   0  749.82   23.30
   0   2   0  773.42   23.30
   2  -2   0  742.83   22.80
  -2  -2   0  732.33   22.60
   2   2   0  728.83   22.70
   2   2   0  747.33   22.60
   2   2   0  740.73   22.60
   2   2   0  731.13   22.80
  -2   2   0  708.83   22.70
  -4  -2   0  319.37    9.70
   4  -2   0  299.97    9.80
  -4  -2   0  309.97    9.70
  -4  -2   0  309.27    9.60
   4  -2   0  319.57    9.70
   4  -2   0  310.37    9.70
  -4  -2   0  301.77    9.50
  -4   2   0  308.17    9.50
  -4   2   0  302.77    9.80
   4   2   0  297.97    9.70
   4   2   0  302.57    9.50
   4   2   0  295.27    9.50
  -4   2   0  292.77    9.70
   6  -2   0  980.80   29.60
   6  -2   0  961.30   29.70
  -6   2   0  965.00   29.70
  -6   2   0  915.01   29.70
   8  -2   0   97.79    3.50
  -8  -2   0   98.29    3.30
  -8  -2   0   96.49    3.30
   8  -2   0   99.19    3.70
  -8  -2   0   93.69    3.60
   8  -2   0   96.89    3.60
   8   2   0   95.99    3.60
  -8   2   0   95.99    3.50
  -8   2   0   98.19    3.50
   8   2   0   93.09    3.30
  -8   2   0   91.99    3.60
   8   2   0   95.29    3.30
 -10  -2   0   49.50    2.30
 -10  -2   0   48.90    2.00
 -10  -2   0   51.99    2.10
  10  -2   0   50.09    2.20
  10  -2   0   48.90    2.40
 -10   2   0   49.40    2.40
  10   2   0   51.09    2.10
  10   2   0   47.90    2.00
 -10   2   0   48.50    2.20
  10   2   0   49.99    2.30
 -12  -2   0    3.60    0.80
 -12  -2   0    5.60    0.80
  12  -2   0    4.90    1.00
  12  -2   0    5.50    0.90
  12  -2   0    3.60    1.00
 -12  -2   0    4.60    0.70
  12   2   0    3.90    0.70
 -12   2   0    2.60    0.70
 -12   2   0    4.00    0.90
  12   2   0    6.00    1.00
 -12   2   0    5.30    1.00
  12   2   0    5.00    0.70
 -14  -2   0  289.47    9.80
 -14  -2   0  276.27    9.50
  14  -2   0  290.17    9.60
 -14  -2   0  295.57    9.50
  14  -2   0  275.27    9.90
  14  -2   0  276.17    9.70
  14   2   0  283.57    9.40
 -14   2   0  289.87    9.70
 -14   2   0  289.27    9.70
 -14   2   0  290.27    9.90
  14   2   0  302.47    9.60
  16  -2   0   69.09    3.60
 -16  -2   0   69.09    3.20
  16  -2   0   74.79    3.30
 -16  -2   0   74.79    3.50
  16  -2   0   76.89    3.50
 -16   2   0   80.29    3.50
 -16   2   0   78.59    3.60
  16   2   0   77.99    3.30
 -16   2   0   74.19    3.40
  16   2   0   76.49    3.20
  18  -2   0   12.40    1.60
  18  -2   0   15.40    1.90
 -18  -2   0   12.30    1.40
 -18  -2   0   17.70    1.90
 -18  -2   0   11.10    1.40
 -18   2   0   10.00    1.40
 -18   2   0   15.90    1.80
  18   2   0   10.60    1.30
  18   2   0   16.30    1.50
 -18   2   0   17.00    1.90
 -20  -2   0   13.60    1.50
 -20  -2   0   11.90    1.40
  20  -2   0   17.40    1.90
 -20  -2   0   16.60    1.80
  20  -2   0   14.20    1.90
  20   2   0   13.40    1.40
 -20   2   0   13.40    1.60
 -20   2   0   14.60    1.70
 -20   2   0   13.50    1.70
 -20   2   0   15.10    1.40
  20   2   0   19.00    1.80
 -22  -2   0  156.78    6.40
 -22  -2   0  165.58    6.60
  22  -2   0  166.48    6.60
  22  -2   0  166.38    6.80
 -22  -2   0  168.68    6.30
 -22   2   0  173.88    6.20
 -22   2   0  153.28    6.40
  22   2   0  180.08    6.50
 -22   2   0  188.38    6.70
 -22   2   0  153.88    6.60
  22   2   0  154.48    6.20
  24  -2   0   33.60    2.90
 -24  -2   0   29.40    2.50
  24  -2   0   33.00    3.10
 -24  -2   0   30.00    2.60
 -24  -2   0   35.30    2.80
 -24   2   0   29.00    2.50
 -24   2   0   32.60    2.70
 -24   2   0   31.10    2.40
  24   2   0   27.30    2.30
 -24   2   0   30.60    2.90
  24   2   0   28.80    2.60
 -26  -2   0   62.89    3.50
 -26  -2   0   58.69    3.80
  26  -2   0   51.29    3.60
 -26  -2   0   58.49    3.60
  26  -2   0   61.99    4.20
 -26   2   0   58.39    3.90
 -26   2   0   63.39    3.60
 -26   2   0   51.19    3.60
  26   2   0   58.29    3.50
 -26   2   0   55.29    3.30
  26   2   0   56.99    3.40
 -28  -2   0   21.10    2.30
 -28  -2   0   19.70    2.30
 -28  -2   0   26.80    2.60
  28  -2   0   16.70    2.30
  28  -2   0   18.80    2.50
 -28   2   0   17.00    1.90
  28   2   0   23.00    2.40
  28   2   0   20.80    2.20
 -28   2   0   23.20    2.50
 -28   2   0   17.60    2.30
 -28   2   0   19.70    2.30
 -30  -2   0   77.39    4.20
  30  -2   0   81.29    5.00
 -30  -2   0   69.59    4.30
 -30  -2   0   75.49    4.50
  30  -2   0   69.79    4.50
 -30   2   0   76.69    4.00
 -30   2   0   77.09    4.60
 -30   2   0   71.49    4.30
 -30   2   0   76.99    4.70
  30   2   0   76.99    4.30
  30   2   0   79.49    4.40
  32  -2   0   33.30    3.60
 -32  -2   0   34.10    3.20
 -32  -2   0   31.00    2.90
  32  -2   0   33.50    3.50
 -32  -2   0   29.10    3.00
 -32   2   0   27.00    2.90
 -32   2   0   27.60    2.60
  32   2   0   35.70    3.10
  32   2   0   34.40    3.50
 -32   2   0   28.90    3.00
 -34  -2   0  249.58   10.30
 -34  -2   0  285.37   10.20
 -34  -2   0  268.07   10.40
  34  -2   0  256.17   10.60
  34  -2   0  260.57   10.80
 -34   2   0  264.17    9.90
 -34   2   0  271.57   10.30
  34   2   0  264.37   10.10
 -34   2   0  264.27   10.50
 -36  -2   0    5.20    2.30
  36  -2   0    5.80    2.70
 -36  -2   0    9.50    2.50
 -36  -2   0    5.20    2.30
  36  -2   0    2.20    2.30
 -36   2   0    5.90    2.20
  36   2   0    5.30    2.50
 -36   2   0    3.70    2.00
 -36   2   0    4.00    1.80
  36   2   0    4.80    1.90
 -38  -2   0  106.69    5.90
 -38  -2   0   97.49    5.90
 -38  -2   0  111.39    5.80
  38  -2   0  101.09    6.30
  38  -2   0  105.19    6.40
 -38  -2   0   96.99    5.30
 -38   2   0  107.99    5.70
 -38   2   0  109.89    6.00
 -38   2   0   94.19    6.10
 -38   2   0   94.39    5.20
  38   2   0  102.69    5.80
  38   2   0   91.79    5.50
 -40  -2   0   98.69    6.00
 -40  -2   0  101.19    5.80
  40  -2   0   90.99    6.40
  40  -2   0  100.69    6.30
 -40  -2   0   95.69    5.80
 -40  -2   0   89.49    5.20
 -40   2   0   97.09    6.10
 -40   2   0   94.89    5.90
  40   2   0   89.09    5.60
 -40   2   0   89.39    5.30
  40   2   0   91.69    5.80
 -40   2   0   93.59    6.00
 -42  -2   0   38.60    3.90
 -42  -2   0   39.80    4.10
  42  -2   0   51.39    4.90
 -42  -2   0   37.20    3.50
 -42  -2   0   41.70    4.00
  42  -2   0   37.80    4.30
 -42   2   0   43.60    4.30
  42   2   0   46.40    4.30
 -42   2   0   37.20    4.20
 -42   2   0   35.40    3.80
 -42   2   0   35.60    3.40
  42   2   0   38.10    3.90
  44  -2   0   -2.00    2.50
 -44  -2   0    2.20    2.60
 -44  -2   0    6.30    2.80
 -44  -2   0   -1.10    2.60
 -44   2   0   -1.50    2.80
 -44   2   0    3.10    2.30
 -44   2   0    2.00    2.80
 -46  -2   0    9.30    2.80
 -46  -2   0    8.60    3.10
  46  -2   0   13.20    3.80
 -46  -2   0   10.20    2.90
 -46   2   0   14.50    3.50
 -46   2   0   12.90    2.70
 -46   2   0   12.20    3.30
  -1  -3   0  129.59    4.30
   1  -3   0  129.59    4.40
   1  -3   0  129.89    4.50
  -1  -3   0  130.09    4.30
  -1  -3   0  128.89    4.30
   1  -3   0  131.89    4.30
  -1  -3   0  131.69    4.30
   1  -3   0  126.69    4.30
   1  -3   0  127.19    4.30
  -1  -3   0  127.89    4.50
  -1  -3   0  129.29    4.30
   1  -3   0  127.79    4.40
   1   3   0  139.99    4.30
   1   3   0  125.69    4.50
   1   3   0  124.19    4.30
   1   3   0  133.79    4.30
  -1   3   0  132.49    4.40
  -1   3   0  125.69    4.30
  -1   3   0  129.79    4.50
  -1   3   0  127.39    4.30
   1   3   0  127.09    4.20
  -1   3   0  125.99    4.30
  -1   3   0  126.59    4.30
  -1   3   0  130.79    4.60
   1   3   0  127.49    4.50
  -3  -3   0  148.39    4.90
  -3  -3   0  145.29    5.10
   3  -3   0  157.08    5.20
   3  -3   0  152.08    5.00
  -3  -3   0  152.38    4.90
  -3  -3   0  154.88    5.20
   3  -3   0  149.39    4.90
   3  -3   0  148.49    5.10
  -3  -3   0  146.29    5.10
   3   3   0  150.48    4.80
   3   3   0  153.28    5.20
  -3   3   0  145.19    4.90
  -3   3   0  145.59    5.10
  -3   3   0  157.58    5.10
  -3   3   0  149.29    5.20
  -3   3   0  145.59    5.00
   3   3   0  154.38    4.90
   5  -3   0   42.50    2.00
   5  -3   0   45.30    2.00
  -5  -3   0   43.80    1.70
  -5  -3   0   47.30    2.00
  -5  -3   0   43.70    2.00
  -5  -3   0   41.80    1.90
  -5  -3   0   42.80    1.70
  -5   3   0   43.10    2.00
  -5   3   0   44.60    2.00
   5   3   0   41.80    1.60
   5   3   0   42.90    2.00
  -5   3   0   44.90    1.90
  -5   3   0   44.50    1.60
   5   3   0   42.90    1.60
   5   3   0   44.70    1.70
  -5   3   0   43.60    2.00
  -7  -3   0  569.64   18.00
  -7  -3   0  579.14   17.80
  -7  -3   0  591.44   18.10
   7  -3   0  556.54   18.00
  -7  -3   0  564.54   17.70
   7  -3   0  567.94   18.10
   7  -3   0  574.34   18.00
   7   3   0  588.24   17.70
  -7   3   0  573.14   18.10
  -7   3   0  584.64   17.70
  -7   3   0  566.64   18.10
   7   3   0  552.64   18.10
   7   3   0  553.34   17.70
  -7   3   0  553.14   18.00
  -9  -3   0   68.49    2.90
  -9  -3   0   64.89    2.50
   9  -3   0   69.39    2.80
  -9  -3   0   64.69    2.50
   9  -3   0   69.59    2.90
  -9   3   0   66.49    2.90
   9   3   0   69.99    2.90
  -9   3   0   68.09    3.00
   9   3   0   65.59    2.40
   9   3   0   68.29    2.50
 -11  -3   0   78.09    3.10
 -11  -3   0   83.49    3.10
  11  -3   0   80.79    3.50
  11  -3   0   88.69    3.40
  11  -3   0   78.19    3.60
 -11  -3   0   84.29    3.50
  11   3   0   84.89    3.00
 -11   3   0   81.09    3.50
 -11   3   0   85.79    3.50
  11   3   0   81.39    3.50
  11   3   0   83.59    3.10
  13  -3   0  651.93   21.60
  13  -3   0  661.33   21.20
 -13  -3   0  676.83   21.10
 -13  -3   0  667.93   21.00
  13  -3   0  661.63   21.50
 -13  -3   0  676.93   21.50
 -13   3   0  682.53   21.60
 -13   3   0  648.04   21.40
  13   3   0  658.73   21.00
  13   3   0  669.33   21.50
  13   3   0  678.83   21.10
 -13   3   0  703.23   21.50
 -15  -3   0   98.49    3.90
 -15  -3   0  102.29    4.30
 -15  -3   0  102.79    3.80
  15  -3   0   98.49    4.40
  15  -3   0  101.19    4.40
  15  -3   0  101.19    4.00
 -15   3   0  106.89    4.30
  15   3   0   95.39    3.80
  15   3   0   96.99    3.80
 -15   3   0   98.79    4.20
  17  -3   0   16.30    1.50
 -17  -3   0   22.10    1.60
 -17  -3   0   19.00    1.70
  17  -3   0   19.80    2.00
  17  -3   0   23.00    2.20
 -17  -3   0   18.30    1.90
  17   3   0   19.30    1.70
  17   3   0   21.80    1.60
 -17   3   0   15.30    1.80
 -17   3   0   23.80    2.00
 -17   3   0   21.80    2.00
 -19  -3   0  909.61   28.70
  19  -3   0  860.01   28.70
 -19  -3   0  873.11   28.40
  19  -3   0  924.11   28.40
  19  -3   0  832.22   28.80
 -19  -3   0  900.01   28.30
 -19   3   0  911.21   28.70
 -19   3   0  912.31   28.80
  19   3   0  888.91   28.20
 -19   3   0  892.21   28.60
  19   3   0  935.21   28.40
  21  -3   0  339.87   11.50
 -21  -3   0  329.07   11.50
  21  -3   0  321.47   12.00
  21  -3   0  332.57   11.90
 -21  -3   0  337.37   11.40
 -21  -3   0  344.57   11.90
 -21   3   0  347.67   11.80
  21   3   0  334.37   11.30
 -21   3   0  342.67   12.00
 -21   3   0  333.97   11.80
  21   3   0  343.77   11.50
 -23  -3   0    3.10    1.40
 -23  -3   0    0.30    1.20
 -23  -3   0    1.90    1.60
  23  -3   0    1.70    1.60
  23  -3   0    4.10    1.80
 -23   3   0    2.30    1.50
 -23   3   0    0.50    1.00
  23   3   0    2.30    1.20
  23   3   0    1.50    1.10
 -23   3   0    1.30    1.40
 -23   3   0    1.50    1.40
  25  -3   0  133.39    6.50
 -25  -3   0  127.69    5.90
  25  -3   0  142.09    6.30
 -25  -3   0  146.89    5.80
 -25  -3   0  149.29    6.30
 -25   3   0  144.69    5.60
 -25   3   0  141.69    6.30
 -25   3   0  152.28    6.30
  25   3   0  147.39    5.80
  25   3   0  147.09    5.90
 -25   3   0  150.88    6.50
 -27  -3   0   14.20    2.00
  27  -3   0    7.20    1.90
  27  -3   0    8.00    2.10
 -27  -3   0   12.70    2.10
 -27  -3   0    8.30    1.70
  27   3   0    8.30    1.70
 -27   3   0    9.30    2.00
 -27   3   0    9.30    2.00
 -27   3   0   10.60    1.60
 -27   3   0   10.90    2.10
  27   3   0    7.20    1.60
  29  -3   0   10.70    2.00
 -29  -3   0   17.80    2.30
 -29  -3   0   12.20    2.10
  29  -3   0    9.80    2.30
 -29  -3   0   15.10    2.10
  29   3   0   12.40    2.00
  29   3   0   13.40    1.90
 -29   3   0   11.10    1.70
 -29   3   0   14.50    2.30
 -29   3   0   12.90    2.30
 -29   3   0   10.20    2.20
 -31  -3   0  134.29    5.80
 -31  -3   0  132.49    6.30
  31  -3   0  114.79    6.30
  31  -3   0  132.19    6.60
 -31  -3   0  117.49    5.90
  31   3   0  125.89    5.80
 -31   3   0  124.79    6.30
 -31   3   0  126.19    5.90
 -31   3   0  107.79    6.00
 -31   3   0  122.79    5.40
  33  -3   0    8.90    2.50
 -33  -3   0    9.20    2.40
 -33  -3   0   10.70    2.10
 -33  -3   0    7.40    1.90
  33  -3   0    5.80    2.40
 -33   3   0    7.20    1.80
  33   3   0    7.40    1.70
 -33   3   0    7.60    2.20
 -33   3   0   10.90    2.40
 -35  -3   0  253.97   10.40
  35  -3   0  279.77   11.10
 -35  -3   0  281.07   10.30
 -35  -3   0  272.37   10.80
  35  -3   0  276.47   11.30
 -35   3   0  233.78   10.50
 -35   3   0  278.87   10.90
 -35   3   0  264.07   10.40
 -35   3   0  262.77    9.90
  37  -3   0   50.29    4.90
  37  -3   0   34.40    3.90
 -37  -3   0   43.50    3.90
 -37  -3   0   40.80    4.10
 -37  -3   0   41.20    3.70
 -37   3   0   38.30    3.50
 -37   3   0   40.40    3.80
 -37   3   0   42.00    3.80
 -37   3   0   29.20    3.50
  37   3   0   32.60    3.40
  37   3   0   40.80    3.60
 -39  -3   0   10.00    2.50
 -39  -3   0    6.50    2.70
  39  -3   0   10.10    3.00
 -39  -3   0   14.20    2.60
  39  -3   0   13.00    3.00
 -39   3   0   10.20    2.70
  39   3   0    9.10    2.40
  39   3   0    9.40    2.40
 -39   3   0   13.50    2.80
 -39   3   0   11.90    2.20
 -39   3   0    9.50    2.70
  41  -3   0  111.19    7.20
 -41  -3   0  112.09    6.40
 -41  -3   0  114.09    6.20
  41  -3   0   99.99    6.50
 -41  -3   0  106.29    6.60
 -41   3   0  110.59    6.20
 -41   3   0  115.19    5.80
 -41   3   0  113.09    6.80
  41   3   0  110.79    6.30
  41   3   0  108.69    6.00
 -41   3   0  107.59    6.50
 -43  -3   0    4.30    2.40
  43  -3   0    5.00    3.00
 -43  -3   0    6.20    2.70
 -43  -3   0    8.80    3.00
 -43   3   0    4.80    2.60
 -43   3   0    6.80    2.20
 -43   3   0    6.00    2.80
  45  -3   0    3.40    3.00
 -45  -3   0    5.30    2.40
 -45  -3   0    5.20    2.80
 -45  -3   0    1.30    2.60
 -45   3   0    3.10    2.10
 -45   3   0    0.80    2.60
 -45   3   0    3.40    2.70
 -47  -3   0   33.00    3.80
 -47  -3   0   20.00    3.70
 -47  -3   0   26.10    3.50
 -47   3   0   28.90    4.10
 -47   3   0   24.10    3.10
 -47   3   0   25.80    3.80
   0  -4   0 1368.46   42.90
   0  -4   0 1517.15   42.90
   0  -4   0 1402.06   43.00
   0  -4   0 1382.76   42.90
   0  -4   0 1415.06   43.20
   0  -4   0 1370.46   43.00
   0   4   0 1356.46   43.20
   0   4   0 1355.26   42.90
   0   4   0 1362.36   43.30
   0   4   0 1407.26   43.00
   0   4   0 1356.26   42.90
  -2  -4   0    7.60    0.70
   2  -4   0    9.20    0.80
   2  -4   0    9.80    0.90
  -2  -4   0    8.70    0.80
   2  -4   0    8.20    1.00
   2  -4   0    9.00    0.80
  -2  -4   0    7.90    0.80
  -2  -4   0    9.60    1.10
  -2  -4   0    8.80    0.70
   2   4   0   10.50    1.10
  -2   4   0    6.30    1.00
  -2   4   0    8.80    0.90
  -2   4   0    8.40    0.80
   2   4   0    7.30    1.00
  -2   4   0    8.10    0.80
   2   4   0    7.50    0.80
   2   4   0    8.30    0.70
   2   4   0   10.00    0.90
   2   4   0    8.80    0.80
  -2   4   0    8.30    1.00
  -2   4   0    9.40    0.80
  -2   4   0    8.80    0.80
  -4  -4   0   48.90    2.20
   4  -4   0   36.60    2.10
   4  -4   0   43.90    2.10
  -4  -4   0   47.00    1.80
  -4  -4   0   40.00    2.20
   4  -4   0   44.10    2.00
  -4  -4   0   41.70    2.00
  -4  -4   0   44.10    1.80
   4  -4   0   40.80    1.70
   4   4   0   45.70    1.80
   4   4   0   45.70    1.80
  -4   4   0   41.30    2.00
  -4   4   0   41.10    1.70
   4   4   0   43.80    1.70
  -4   4   0   42.60    2.10
   4   4   0   40.00    2.00
  -4   4   0   43.10    2.20
  -4   4   0   42.80    2.00
  -4   4   0   44.00    2.10
   4   4   0   42.70    2.20
  -6  -4   0    2.30    0.70
  -6  -4   0    0.90    0.70
  -6  -4   0    2.60    0.70
  -6  -4   0    2.30    0.50
   6  -4   0    0.70    0.70
   6  -4   0    2.80    0.80
  -6  -4   0    2.10    0.50
   6  -4   0    2.60    0.80
  -6   4   0    3.30    0.90
   6   4   0    3.40    0.80
  -6   4   0    2.10    0.70
  -6   4   0    2.80    0.80
  -6   4   0    2.20    0.40
   6   4   0    2.40    0.50
  -6   4   0    2.80    0.80
   6   4   0    3.90    0.50
   6   4   0    4.10    0.50
  -8  -4   0  869.21   26.70
   8  -4   0  862.71   27.10
   8  -4   0  897.91   27.20
   8  -4   0  856.61   27.00
  -8  -4   0  874.71   26.70
  -8  -4   0  883.71   27.20
  -8  -4   0  868.21   27.10
  -8  -4   0  850.01   27.00
  -8   4   0  844.92   27.10
  -8   4   0  825.32   27.00
  -8   4   0  874.21   26.60
  -8   4   0  857.61   27.00
   8   4   0  829.32   27.10
   8   4   0  876.21   26.60
   8   4   0  831.82   26.60
  -8   4   0  849.52   27.20
  -8   4   0  878.21   27.20
   8   4   0  843.22   26.60
  10  -4   0   83.49    3.60
 -10  -4   0   83.89    3.40
 -10  -4   0   91.19    3.10
 -10  -4   0   81.19    3.50
 -10  -4   0   83.69    3.00
  10  -4   0   78.49    3.50
  10  -4   0   83.09    3.40
 -10   4   0   78.19    3.60
 -10   4   0   77.89    3.50
  10   4   0   81.19    3.00
 -10   4   0   75.59    3.40
 -10   4   0   82.19    3.60
  10   4   0   77.09    2.90
 -10   4   0   85.09    2.90
  10   4   0   75.69    3.50
 -12  -4   0   23.90    1.80
  12  -4   0   21.70    1.80
 -12  -4   0   21.20    1.90
  12  -4   0   20.30    2.00
 -12  -4   0   22.10    1.40
  12  -4   0   21.90    1.90
 -12  -4   0   18.70    1.40
 -12   4   0   20.40    1.70
  12   4   0   21.00    2.00
 -12   4   0   23.10    2.00
 -12   4   0   18.50    1.70
 -12   4   0   21.70    1.20
  12   4   0   22.50    1.30
  12   4   0   20.60    1.40
  14  -4   0  100.29    4.30
 -14  -4   0   94.49    4.20
  14  -4   0  100.29    4.00
  14  -4   0  101.79    4.50
 -14  -4   0   99.69    3.80
 -14  -4   0   97.89    3.70
  14   4   0   93.09    4.20
 -14   4   0  102.09    4.20
  14   4   0   89.89    3.60
 -14   4   0   91.59    4.20
  14   4   0   99.39    3.70
 -14   4   0   97.49    4.30
  16  -4   0   15.20    1.50
 -16  -4   0   19.50    1.90
 -16  -4   0   18.90    1.60
  16  -4   0   20.30    2.10
  16  -4   0   12.90    1.60
 -16  -4   0   19.10    1.70
 -16   4   0   14.00    1.80
  16   4   0   20.20    1.50
 -16   4   0   17.50    1.80
 -16   4   0   20.80    2.00
  16   4   0   19.60    1.60
  16   4   0   24.10    2.20
  18  -4   0  126.39    5.50
  18  -4   0  115.89    5.20
 -18  -4   0  115.89    4.50
  18  -4   0  116.19    4.80
 -18  -4   0  118.29    5.20
 -18  -4   0  116.49    4.70
 -18   4   0  119.49    5.10
  18   4   0  116.59    4.60
 -18   4   0  124.79    5.20
 -18   4   0  117.99    5.30
  18   4   0  116.49    4.50
 -20  -4   0    2.80    1.50
 -20  -4   0    3.10    1.10
 -20  -4   0    1.00    1.00
  20  -4   0    0.60    1.40
  20  -4   0    2.40    1.50
  20  -4   0    1.20    1.20
 -20   4   0    2.80    1.40
 -20   4   0    2.20    1.50
 -20   4   0    3.60    1.50
  20   4   0    2.20    1.10
  20   4   0    0.70    1.00
  22  -4   0   -0.20    1.20
  22  -4   0    0.00    1.60
 -22  -4   0    5.10    1.20
 -22  -4   0    1.20    1.20
 -22  -4   0    0.40    1.50
  22  -4   0    0.20    1.60
 -22   4   0    1.80    1.50
  22   4   0    1.40    1.10
 -22   4   0    1.00    1.70
 -22   4   0   -0.10    1.40
  22   4   0    2.20    1.10
 -24  -4   0   82.59    4.10
  24  -4   0   83.99    5.00
 -24  -4   0   81.29    4.50
  24  -4   0   83.39    4.60
 -24  -4   0   89.19    4.00
  24  -4   0   79.09    4.10
  24   4   0   78.49    3.80
 -24   4   0   83.89    3.70
 -24   4   0   84.69    4.80
 -24   4   0   83.79    4.40
  24   4   0   84.49    4.00
 -24   4   0   82.89    4.60
  26  -4   0    3.00    1.60
 -26  -4   0    6.10    2.10
 -26  -4   0    3.10    1.40
  26  -4   0    1.20    1.90
  26  -4   0    7.50    2.20
 -26  -4   0    5.20    1.60
  26   4   0    4.50    1.40
 -26   4   0    2.00    1.60
 -26   4   0    6.80    2.10
 -26   4   0    4.50    1.30
 -26   4   0    2.90    1.80
  26   4   0    4.50    1.50
 -28  -4   0   74.19    4.30
  28  -4   0   77.69    5.20
 -28  -4   0   80.69    4.80
 -28  -4   0   79.19    4.30
  28  -4   0   78.29    5.00
 -28   4   0   78.89    4.60
 -28   4   0   81.39    5.00
 -28   4   0   75.49    4.80
 -28   4   0   79.39    3.80
  28   4   0   85.99    4.30
  30  -4   0   92.19    5.80
  30  -4   0   96.99    5.80
 -30  -4   0  101.59    5.50
 -30  -4   0  108.99    4.90
 -30  -4   0   90.19    4.90
 -30   4   0   93.49    4.40
  30   4   0   98.59    4.90
 -30   4   0  106.89    5.70
 -30   4   0   88.69    5.40
 -30   4   0   92.29    5.10
 -32  -4   0   85.79    5.40
  32  -4   0   86.39    5.80
 -32  -4   0   82.29    4.90
 -32  -4   0   94.29    4.90
  32  -4   0   91.49    5.90
 -32   4   0   87.89    4.40
 -32   4   0   96.29    5.20
 -32   4   0   88.79    5.60
  32   4   0   97.69    5.00
 -34  -4   0   88.19    5.50
  34  -4   0   88.29    5.90
 -34  -4   0   78.69    4.90
 -34  -4   0   84.19    4.80
  34  -4   0   82.29    5.80
 -34   4   0   79.29    5.30
 -34   4   0   68.59    5.20
 -34   4   0   82.29    4.30
 -34   4   0   87.99    5.60
 -36  -4   0   22.70    2.90
 -36  -4   0   20.70    3.40
  36  -4   0   17.80    3.30
 -36  -4   0   20.70    2.90
  36  -4   0   26.90    3.80
 -36   4   0   17.90    3.10
 -36   4   0   23.60    3.30
 -36   4   0   24.30    3.50
  36   4   0   18.60    2.60
  36   4   0   22.60    2.70
 -36   4   0   21.50    2.40
  38  -4   0    3.10    2.60
  38  -4   0    1.70    2.10
 -38  -4   0    0.70    2.00
 -38  -4   0    1.10    2.50
 -38  -4   0    5.60    2.30
 -38   4   0    4.30    2.70
 -38   4   0    0.30    2.50
 -38   4   0    1.80    1.70
  38   4   0    0.60    2.00
  38   4   0    1.50    2.10
 -38   4   0    1.40    2.50
 -40  -4   0   53.79    4.80
 -40  -4   0   59.99    4.70
 -40  -4   0   51.79    4.70
  40  -4   0   64.19    5.80
  40  -4   0   58.29    5.10
 -40   4   0   55.49    5.30
  40   4   0   54.19    4.40
  40   4   0   56.49    4.70
 -40   4   0   49.40    4.00
 -40   4   0   52.49    4.80
 -40   4   0   64.49    5.30
  42  -4   0   22.60    3.80
  42  -4   0   25.30    4.20
 -42  -4   0   25.10    3.50
 -42  -4   0   29.50    3.50
 -42  -4   0   23.60    3.80
 -42   4   0   23.10    2.80
 -42   4   0   22.10    3.60
 -42   4   0   35.10    4.20
 -44  -4   0   -1.20    2.70
 -44  -4   0    5.20    2.70
  44  -4   0    4.40    3.00
 -44  -4   0    1.40    2.30
 -44   4   0    0.50    2.00
 -44   4   0    6.90    3.20
 -44   4   0    4.10    3.10
   1  -5   0 1238.28   38.90
  -1  -5   0 1274.27   38.50
  -1  -5   0 1257.27   38.60
  -1  -5   0 1263.57   38.90
   1  -5   0 1265.97   38.60
   1  -5   0 1249.97   38.70
  -1  -5   0 1240.08   38.50
  -1  -5   0 1221.58   38.60
  -1  -5   0 1229.38   38.60
   1  -5   0 1232.68   38.50
  -1   5   0 1217.38   38.60
   1   5   0 1219.28   38.90
  -1   5   0 1218.88   38.60
  -1   5   0 1230.28   38.60
   1   5   0 1241.08   38.50
  -1   5   0 1264.27   39.00
  -1   5   0 1248.78   38.90
   1   5   0 1288.77   39.00
   1   5   0 1281.37   38.60
  -1   5   0 1258.27   38.60
  -1   5   0 1230.88   38.50
   1   5   0 1241.78   38.50
   1   5   0 1192.88   38.60
  -3  -5   0  182.88    6.20
  -3  -5   0  178.58    6.30
  -3  -5   0  185.58    6.10
  -3  -5   0  189.78    6.60
   3  -5   0  187.28    6.60
   3  -5   0  180.28    6.40
   3  -5   0  183.48    6.30
   3  -5   0  192.18    6.10
   3   5   0  175.48    6.60
  -3   5   0  176.88    6.10
   3   5   0  178.08    6.30
   3   5   0  181.48    6.10
  -3   5   0  179.78    6.30
  -3   5   0  185.38    6.40
  -3   5   0  184.28    6.70
  -3   5   0  181.48    6.40
   3   5   0  182.38    6.00
   3   5   0  187.08    6.10
  -3   5   0  186.68    6.20
  -3   5   0  179.28    6.60
   5  -5   0 1760.22   54.59
  -5  -5   0 1771.52   54.69
  -5  -5   0 1812.32   54.19
   5  -5   0 1763.72   54.09
  -5  -5   0 1828.22   54.29
  -5  -5   0 1784.12   54.69
   5  -5   0 1713.83   54.49
   5  -5   0 1757.02   54.49
  -5   5   0 1690.53   54.09
   5   5   0 1839.92   54.19
  -5   5   0 1735.03   54.39
   5   5   0 1764.02   54.09
  -5   5   0 1748.82   54.39
   5   5   0 1707.23   54.59
   5   5   0 1768.92   54.09
   5   5   0 1763.42   54.19
   5   5   0 1694.53   54.49
  -5   5   0 1751.22   54.69
  -5   5   0 1707.73   54.89
  -5   5   0 1737.53   54.49
  -5   5   0 1820.52   54.59
  -7  -5   0  414.16   13.60
  -7  -5   0  430.96   13.50
  -7  -5   0  419.26   13.90
  -7  -5   0  424.16   14.00
   7  -5   0  418.26   13.90
  -7  -5   0  428.66   14.10
   7  -5   0  426.76   14.00
   7  -5   0  428.46   14.00
  -7   5   0  422.86   13.80
  -7   5   0  421.46   14.10
   7   5   0  426.96   13.40
   7   5   0  450.35   13.40
  -7   5   0  420.36   13.40
  -7   5   0  434.16   14.00
   7   5   0  441.66   13.40
   7   5   0  423.46   13.50
  -7   5   0  425.66   14.00
   7   5   0  407.16   13.90
  -9  -5   0  159.98    5.80
   9  -5   0  147.99    5.90
  -9  -5   0  165.18    5.30
  -9  -5   0  152.58    5.90
  -9  -5   0  153.58    5.40
   9  -5   0  156.78    5.80
   9  -5   0  156.18    5.80
  -9  -5   0  162.28    5.80
   9   5   0  154.38    5.30
   9   5   0  154.38    5.80
  -9   5   0  162.28    5.90
  -9   5   0  134.49    5.60
  -9   5   0  152.28    5.70
  -9   5   0  157.28    5.90
  -9   5   0  159.88    5.20
  -9   5   0  150.08    5.90
   9   5   0  153.88    5.10
   9   5   0  160.28    5.20
   9   5   0  151.28    5.20
  11  -5   0   42.70    2.60
 -11  -5   0   43.60    2.10
 -11  -5   0   42.70    2.50
  11  -5   0   44.50    2.50
 -11  -5   0   41.40    2.60
  11  -5   0   40.90    2.70
 -11  -5   0   43.60    2.00
 -11  -5   0   41.90    2.70
 -11   5   0   44.00    2.70
 -11   5   0   40.40    2.40
 -11   5   0   40.10    2.70
  11   5   0   40.90    1.80
  11   5   0   41.90    1.90
 -11   5   0   40.50    2.40
 -11   5   0   42.30    1.80
 -11   5   0   41.30    2.70
  11   5   0   44.70    1.90
  11   5   0   42.00    2.60
 -13  -5   0  984.30   31.00
  13  -5   0  983.10   31.00
 -13  -5   0  986.40   30.30
  13  -5   0 1004.90   30.80
  13  -5   0  973.30   31.10
 -13  -5   0  974.50   30.50
 -13  -5   0  994.50   30.90
 -13   5   0  983.70   31.00
 -13   5   0  947.21   31.00
  13   5   0  949.60   30.20
  13   5   0  945.21   31.00
 -13   5   0  983.90   30.20
 -13   5   0  976.20   31.00
 -13   5   0  970.00   30.90
 -13   5   0  951.40   31.10
  13   5   0  969.00   30.30
  15  -5   0  151.18    6.00
  15  -5   0  139.59    6.10
  15  -5   0  150.38    5.70
 -15  -5   0  146.69    5.90
 -15  -5   0  143.49    5.30
 -15  -5   0  146.39    5.80
 -15  -5   0  146.79    5.20
 -15   5   0  164.68    5.10
 -15   5   0  146.69    6.00
 -15   5   0  147.49    5.90
  15   5   0  149.69    5.20
 -15   5   0  131.99    5.80
  15   5   0  142.99    5.10
 -15   5   0  136.99    6.10
  15   5   0  145.89    6.00
 -17  -5   0  111.79    4.30
  17  -5   0  107.79    5.20
 -17  -5   0  110.59    4.40
 -17  -5   0  111.59    5.00
 -17  -5   0  112.29    4.80
  17  -5   0  107.59    4.70
  17  -5   0  112.89    5.00
 -17   5   0  110.29    5.10
 -17   5   0  108.19    5.20
  17   5   0  110.39    4.20
 -17   5   0  107.69    5.00
 -17   5   0  114.09    4.10
  17   5   0  117.39    4.30
 -17   5   0  108.59    4.90
 -19  -5   0   16.10    2.10
 -19  -5   0   16.30    2.00
 -19  -5   0   18.70    1.70
  19  -5   0   14.70    2.10
  19  -5   0   13.50    1.70
  19  -5   0   20.20    2.50
 -19  -5   0   18.20    1.60
 -19   5   0   19.30    2.20
  19   5   0   19.00    1.80
 -19   5   0   21.20    2.30
 -19   5   0   12.40    1.80
  19   5   0   18.20    1.60
  21  -5   0   18.20    2.30
  21  -5   0   26.10    2.90
  21  -5   0   18.20    2.10
 -21  -5   0   18.80    1.70
 -21  -5   0   21.10    2.60
 -21  -5   0   16.20    1.70
 -21   5   0   19.10    2.50
 -21   5   0   17.70    2.20
  21   5   0   17.80    1.70
  21   5   0   14.30    1.60
 -21   5   0   22.00    2.60
 -23  -5   0  571.44   19.60
  23  -5   0  564.64   19.10
  23  -5   0  557.94   19.60
  23  -5   0  588.34   20.00
 -23  -5   0  575.14   19.00
 -23  -5   0  599.34   18.80
 -23   5   0  568.74   19.60
 -23   5   0  596.54   19.70
  23   5   0  556.84   18.70
  23   5   0  614.04   18.90
  25  -5   0    3.60    1.70
  25  -5   0    2.30    1.90
 -25  -5   0    2.70    1.40
  25  -5   0    2.00    2.10
 -25  -5   0    4.30    1.90
 -25  -5   0    3.80    1.50
 -25   5   0    3.70    1.20
  25   5   0    2.60    1.40
  25   5   0    3.30    1.30
 -25   5   0    2.10    1.90
 -25   5   0    4.10    1.90
 -25   5   0    1.70    1.80
  27  -5   0  251.97   10.10
  27  -5   0  245.78    9.10
  27  -5   0  227.18    9.60
 -27  -5   0  248.88    9.70
 -27  -5   0  235.88    9.00
 -27  -5   0  244.68    8.80
 -27   5   0  230.98    8.40
 -27   5   0  231.68    9.60
  27   5   0  226.98    8.60
 -27   5   0  243.88    9.70
  27   5   0  252.47    8.90
 -27   5   0  237.28    9.30
  29  -5   0  530.35   19.50
 -29  -5   0  573.44   19.20
 -29  -5   0  533.85   18.60
  29  -5   0  548.25   19.20
  29  -5   0  552.34   18.60
 -29  -5   0  571.54   18.40
 -29   5   0  526.35   18.90
 -29   5   0  536.05   17.90
 -29   5   0  549.25   19.20
  29   5   0  578.34   18.40
 -31  -5   0   42.30    3.90
  31  -5   0   44.50    4.30
  31  -5   0   36.90    3.90
 -31  -5   0   42.70    3.50
 -31  -5   0   41.90    3.70
 -31   5   0   36.70    3.70
  31   5   0   43.80    3.40
 -31   5   0   43.90    2.90
 -31   5   0   42.40    3.80
  33  -5   0  147.29    8.00
  33  -5   0  142.99    7.80
 -33  -5   0  169.78    7.00
 -33  -5   0  153.68    7.10
 -33  -5   0  170.38    7.90
 -33   5   0  146.29    7.60
 -33   5   0  165.28    6.30
 -33   5   0  171.38    7.90
  33   5   0  155.38    6.70
 -33   5   0  153.98    7.40
 -35  -5   0  190.68    8.80
 -35  -5   0  175.08    8.10
  35  -5   0  186.48    9.20
 -35  -5   0  193.18    8.00
  35  -5   0  189.78    8.80
  35   5   0  196.58    7.90
  35   5   0  171.28    7.60
 -35   5   0  192.08    8.80
 -35   5   0  198.18    8.50
 -35   5   0  199.78    7.40
 -35   5   0  156.98    8.50
 -37  -5   0  205.98    9.00
  37  -5   0  212.88   10.10
  37  -5   0  220.28   10.10
 -37  -5   0  218.88    9.70
 -37  -5   0  211.68    8.80
  37   5   0  211.38    8.50
  37   5   0  217.68    8.80
 -37   5   0  226.78    9.50
 -37   5   0  212.78    8.10
 -37   5   0  208.38    9.60
 -37   5   0  187.88    9.50
 -39  -5   0   24.90    3.60
 -39  -5   0   13.00    2.70
 -39  -5   0   15.50    2.90
  39  -5   0   16.90    3.50
  39  -5   0   18.30    3.90
  39   5   0   24.70    3.00
 -39   5   0   19.60    3.50
 -39   5   0   16.90    3.90
 -39   5   0   15.90    3.10
 -39   5   0   18.30    2.30
  41  -5   0  406.46   16.00
 -41  -5   0  410.06   14.50
  41  -5   0  384.86   15.30
 -41  -5   0  347.87   14.50
 -41  -5   0  394.96   15.30
 -41   5   0  383.46   13.60
 -41   5   0  382.96   14.80
  41   5   0  404.46   14.60
 -41   5   0  382.86   15.10
 -43  -5   0   -1.00    2.80
 -43  -5   0    2.60    2.50
  43  -5   0   -0.60    3.30
 -43  -5   0   -1.70    2.30
 -43   5   0    4.10    3.00
 -43   5   0   -2.70    1.70
 -43   5   0    5.80    2.80
   0  -6   0  268.27    8.90
   0  -6   0  270.77    9.30
   0  -6   0  274.97    8.80
   0  -6   0  261.07    8.80
   0   6   0  267.97    8.80
   0   6   0  264.47    8.70
   0   6   0  270.07    8.90
   0   6   0  254.57    8.90
   0   6   0  265.37    9.40
   0   6   0  263.77    9.30
  -2  -6   0    7.50    1.30
   2  -6   0    9.70    1.00
  -2  -6   0    7.40    1.00
  -2  -6   0   12.90    1.20
   2  -6   0   11.70    1.50
   2  -6   0   11.60    1.20
   2  -6   0   10.60    1.20
  -2  -6   0    8.70    1.00
  -2   6   0   12.70    1.20
   2   6   0   10.90    1.10
   2   6   0   11.20    1.60
   2   6   0    8.50    0.90
  -2   6   0    6.40    1.30
   2   6   0    7.10    1.00
   2   6   0    9.70    1.20
  -2   6   0   13.50    1.30
  -2   6   0    9.90    1.00
   2   6   0   14.40    1.60
  -2   6   0   11.50    1.30
  -2   6   0   10.90    1.20
  -2   6   0   11.20    1.70
  -4  -6   0  666.73   21.40
   4  -6   0  717.83   21.70
  -4  -6   0  665.03   21.70
  -4  -6   0  687.33   21.20
   4  -6   0  650.93   21.40
  -4  -6   0  679.23   21.10
   4  -6   0  674.63   21.40
   4  -6   0  660.93   21.10
  -4   6   0  680.33   21.70
  -4   6   0  662.13   21.30
   4   6   0  673.73   21.10
   4   6   0  660.53   21.70
   4   6   0  664.23   21.00
  -4   6   0  676.53   21.30
  -4   6   0  672.83   21.90
  -4   6   0  682.43   21.50
  -4   6   0  678.73   21.10
  -4   6   0  670.93   21.40
   4   6   0  643.84   21.40
   4   6   0  670.33   21.00
   4   6   0  678.53   21.10
   6  -6   0  768.32   24.60
   6  -6   0  775.72   23.90
   6  -6   0  744.93   24.30
  -6  -6   0  785.32   24.10
  -6  -6   0  761.02   24.40
  -6  -6   0  768.92   24.70
  -6  -6   0  780.02   24.00
   6  -6   0  746.33   24.50
  -6  -6   0  759.62   24.60
   6   6   0  760.22   23.90
  -6   6   0  757.72   24.00
   6   6   0  786.12   24.00
   6   6   0  802.82   24.00
   6   6   0  771.82   24.60
  -6   6   0  765.02   24.50
  -6   6   0  794.72   24.50
   6   6   0  749.23   24.50
   6   6   0  757.32   23.90
  -6   6   0  781.82   24.30
  -6   6   0  772.22   24.90
  -6   6   0  767.12   24.40
  -6   6   0  734.03   24.60
  -8  -6   0    9.60    1.40
  -8  -6   0   12.00    1.10
   8  -6   0   11.10    1.50
  -8  -6   0   13.60    1.60
   8  -6   0   13.10    1.60
   8  -6   0   13.10    1.60
  -8  -6   0   11.40    1.10
  -8  -6   0   11.20    1.60
  -8   6   0   10.70    1.00
   8   6   0   11.00    1.50
  -8   6   0    9.10    1.50
   8   6   0   13.70    1.20
  -8   6   0   13.20    1.50
  -8   6   0   14.60    1.60
   8   6   0   11.20    0.90
   8   6   0   12.20    1.00
  -8   6   0   11.70    1.50
   8   6   0   12.90    1.10
 -10  -6   0  117.59    5.00
 -10  -6   0  116.09    4.20
 -10  -6   0  112.19    4.30
  10  -6   0  114.09    5.00
 -10  -6   0  119.99    4.90
  10  -6   0  125.29    4.90
 -10  -6   0  113.99    4.80
  10  -6   0  118.29    4.80
 -10   6   0  115.69    5.00
  10   6   0  111.29    4.00
  10   6   0  108.39    4.90
 -10   6   0  113.99    4.90
 -10   6   0  121.99    4.10
  10   6   0  117.59    4.20
 -10   6   0  115.79    4.90
 -10   6   0  113.69    4.80
  10   6   0  117.89    4.10
  10   6   0  115.29    4.10
  12  -6   0    7.20    1.40
  12  -6   0    8.40    1.60
 -12  -6   0    6.30    1.00
 -12  -6   0    7.70    1.50
  12  -6   0    8.10    1.60
 -12  -6   0    7.30    1.40
 -12  -6   0    6.40    1.00
 -12  -6   0    6.20    1.50
 -12   6   0    8.20    1.50
  12   6   0    7.40    1.00
 -12   6   0    6.20    0.80
 -12   6   0    6.10    1.50
  12   6   0    6.50    1.60
 -12   6   0    5.20    1.40
 -12   6   0    4.70    1.40
  12   6   0    6.70    0.90
  12   6   0    6.90    0.90
  12   6   0    7.90    0.90
 -12   6   0    4.40    1.50
 -14  -6   0   36.00    2.20
 -14  -6   0   38.10    2.10
  14  -6   0   35.50    3.10
 -14  -6   0   39.50    3.10
 -14  -6   0   34.50    2.70
  14  -6   0   39.80    2.80
 -14  -6   0   34.80    2.80
  14  -6   0   37.20    2.90
 -14   6   0   39.30    3.00
 -14   6   0   38.10    2.60
  14   6   0   38.60    2.00
 -14   6   0   37.10    3.00
 -14   6   0   36.30    2.90
  14   6   0   35.00    3.00
  14   6   0   36.30    2.00
  14   6   0   36.60    1.90
 -14   6   0   43.50    1.90
  14   6   0   36.40    1.90
 -14   6   0   41.90    3.10
 -16  -6   0   40.30    2.90
  16  -6   0   36.60    2.80
  16  -6   0   31.50    3.10
 -16  -6   0   36.40    2.30
 -16  -6   0   35.10    2.20
 -16  -6   0   35.40    3.10
 -16  -6   0   36.70    3.10
  16  -6   0   33.10    3.10
 -16   6   0   40.80    3.00
 -16   6   0   34.40    3.10
 -16   6   0   34.60    2.80
 -16   6   0   34.30    3.20
  16   6   0   32.90    3.10
 -16   6   0   40.30    1.90
  16   6   0   39.30    2.10
 -16   6   0   37.00    3.10
  16   6   0   37.10    2.00
  18  -6   0    9.60    1.70
 -18  -6   0    8.20    1.80
  18  -6   0    7.90    1.80
 -18  -6   0    7.30    1.30
 -18  -6   0    6.90    1.30
  18  -6   0    6.00    1.90
 -18  -6   0    7.40    1.60
 -18   6   0    9.00    1.90
 -18   6   0    6.40    1.80
 -18   6   0    5.70    1.70
 -18   6   0    3.30    1.60
  18   6   0    8.90    1.20
 -18   6   0    7.60    1.00
 -18   6   0    7.20    2.10
  18   6   0    9.80    1.30
 -20  -6   0   76.59    3.80
 -20  -6   0   79.39    4.30
 -20  -6   0   77.99    4.70
 -20  -6   0   84.89    3.70
  20  -6   0   75.09    4.80
  20  -6   0   82.49    4.10
  20  -6   0   79.09    4.70
 -20   6   0   80.59    4.60
 -20   6   0   83.69    3.30
  20   6   0   85.69    3.60
 -20   6   0   76.19    4.30
 -20   6   0   77.79    4.80
 -20   6   0   95.39    4.80
  20   6   0   86.99    3.60
  22  -6   0  273.27   10.60
 -22  -6   0  284.67   10.60
 -22  -6   0  276.67   10.20
  22  -6   0  268.87   10.80
 -22  -6   0  273.47    9.70
  22  -6   0  263.47    9.90
 -22  -6   0  277.67    9.50
 -22   6   0  269.47    9.20
  22   6   0  299.67    9.50
 -22   6   0  275.47   10.50
  22   6   0  258.37    9.30
 -22   6   0  278.97   10.60
 -22   6   0  278.77   10.20
  24  -6   0   24.00    3.00
 -24  -6   0   32.80    3.30
 -24  -6   0   34.40    2.70
  24  -6   0   37.30    3.20
 -24  -6   0   35.10    2.80
 -24  -6   0   36.80    3.50
  24  -6   0   42.60    3.80
 -24   6   0   31.70    2.20
 -24   6   0   29.80    3.10
 -24   6   0   36.30    3.20
  24   6   0   36.70    2.60
 -24   6   0   29.90    3.10
  24   6   0   32.50    2.50
 -24   6   0   31.70    2.20
 -26  -6   0    9.00    2.40
  26  -6   0   15.50    2.90
 -26  -6   0   15.80    2.00
 -26  -6   0   17.60    2.50
  26  -6   0   13.50    2.70
 -26  -6   0   12.30    1.80
 -26   6   0   14.30    1.50
 -26   6   0   13.90    2.70
  26   6   0   11.80    1.70
 -26   6   0   10.00    2.50
  26   6   0   14.60    1.80
 -26   6   0   10.60    2.20
 -26   6   0   14.20    1.50
 -28  -6   0    0.00    2.10
  28  -6   0   -0.20    2.00
  28  -6   0    0.60    1.90
 -28  -6   0    1.10    1.60
 -28  -6   0    0.50    1.60
  28  -6   0   -3.00    2.40
 -28   6   0    2.30    2.20
  28   6   0    0.10    1.30
 -28   6   0    1.00    1.10
 -28   6   0   -0.90    1.80
  30  -6   0   13.70    2.90
 -30  -6   0   18.90    3.00
 -30  -6   0   15.40    2.30
  30  -6   0   12.90    2.40
  30  -6   0   14.00    3.20
 -30  -6   0   19.20    2.30
 -30   6   0   12.20    2.60
 -30   6   0    9.80    2.70
 -30   6   0   13.80    2.70
  30   6   0   18.40    2.20
  30   6   0   17.90    2.10
 -30   6   0   16.50    3.30
 -30   6   0   17.30    1.80
 -32  -6   0  150.48    6.90
  32  -6   0  146.99    8.20
 -32  -6   0  162.38    7.90
 -32  -6   0  163.88    6.80
  32  -6   0  154.78    7.80
 -32   6   0  156.98    7.20
 -32   6   0  153.78    6.00
 -32   6   0  169.78    7.90
 -32   6   0  143.99    7.70
  32   6   0  152.48    6.40
 -32   6   0  151.68    8.10
 -34  -6   0  168.48    7.50
  34  -6   0  182.08    9.10
 -34  -6   0  173.98    7.80
  34  -6   0  176.08    8.90
 -34  -6   0  181.88    8.70
 -34   6   0  187.58    8.10
 -34   6   0  176.98    8.60
  34   6   0  183.18    7.30
 -34   6   0  158.38    8.50
 -34   6   0  172.68    9.00
  34   6   0  193.88    7.60
 -34   6   0  181.18    6.80
  36  -6   0   41.00    4.70
 -36  -6   0   45.10    3.90
  36  -6   0   41.70    4.50
 -36  -6   0   41.00    4.20
 -36  -6   0   40.20    3.50
  36   6   0   44.30    3.70
 -36   6   0   43.20    4.80
 -36   6   0   34.70    3.80
 -36   6   0   42.80    4.10
 -36   6   0   42.80    3.10
 -36   6   0   34.70    4.30
  36   6   0   37.90    3.20
 -38  -6   0   19.10    3.00
 -38  -6   0   19.70    3.50
  38  -6   0   29.00    4.40
 -38  -6   0   22.40    3.00
  38  -6   0   19.70    3.80
 -38   6   0   26.40    3.50
 -38   6   0   20.40    2.30
  38   6   0   29.00    3.00
 -38   6   0   20.40    3.40
 -40  -6   0   44.00    4.10
 -40  -6   0   44.30    3.90
  40  -6   0   48.10    5.00
  40  -6   0   59.69    5.80
 -40  -6   0   38.60    4.50
 -40   6   0   48.80    3.50
 -40   6   0   36.40    3.90
 -40   6   0   53.59    4.80
  40   6   0   53.59    4.40
  42  -6   0    2.40    3.30
 -42  -6   0    2.00    2.50
 -42  -6   0    3.90    2.50
 -42  -6   0    3.70    3.30
 -42   6   0    5.60    2.90
 -42   6   0    7.40    3.30
 -42   6   0    6.90    1.90
  -1  -7   0   86.69    4.20
   1  -7   0   92.99    4.20
   1  -7   0   85.19    3.60
   1  -7   0   84.39    3.70
  -1  -7   0   85.89    3.60
   1  -7   0   95.29    3.60
   1   7   0   84.09    4.10
   1   7   0   83.09    3.70
  -1   7   0   84.79    3.60
  -1   7   0   87.09    4.20
  -1   7   0   87.49    3.60
  -1   7   0   73.69    3.50
  -1   7   0   88.79    3.60
  -1   7   0   82.99    3.40
   1   7   0   84.19    3.40
  -1   7   0   92.19    4.40
   1   7   0   91.89    3.50
   1   7   0   87.29    3.50
   1   7   0   83.39    4.20
   3  -7   0  273.17    9.10
   3  -7   0  271.27    9.40
   3  -7   0  277.17    9.80
   3  -7   0  276.47    9.30
  -3  -7   0  282.07    9.40
  -3  -7   0  282.47    9.90
  -3  -7   0  264.37    9.20
  -3   7   0  279.47    9.30
  -3   7   0  270.07   10.00
  -3   7   0  276.77    9.40
  -3   7   0  266.17    9.20
   3   7   0  277.37    9.10
   3   7   0  267.77    8.90
   3   7   0  291.47    9.20
   3   7   0  266.87    9.80
   3   7   0  262.77    9.40
  -3   7   0  280.17    9.30
   3   7   0  273.87    9.10
  -3   7   0  285.97    9.40
  -3   7   0  268.37    9.80
  -5  -7   0    2.30    1.50
   5  -7   0    0.60    1.10
   5  -7   0    2.00    1.30
   5  -7   0    1.90    1.10
  -5  -7   0    1.10    1.00
   5  -7   0    2.40    0.80
  -5  -7   0    2.30    0.90
  -5  -7   0    1.30    0.90
   5   7   0    1.50    0.70
   5   7   0    2.40    1.30
  -5   7   0    3.60    1.60
  -5   7   0    1.60    1.10
  -5   7   0    1.60    1.40
  -5   7   0    1.40    0.80
   5   7   0    4.70    0.90
  -5   7   0    3.00    1.10
   5   7   0    0.90    0.70
  -5   7   0    3.10    1.20
  -5   7   0    1.80    1.10
   5   7   0    1.50    0.80
   5   7   0    1.70    1.10
  -7  -7   0  216.58    7.90
  -7  -7   0  203.08    7.10
   7  -7   0  195.18    7.50
  -7  -7   0  200.48    7.50
   7  -7   0  218.48    7.80
   7  -7   0  217.28    7.70
  -7  -7   0  211.38    7.00
  -7   7   0  209.78    7.60
  -7   7   0  205.98    7.00
   7   7   0  213.08    7.00
   7   7   0  215.68    6.90
  -7   7   0  205.68    7.40
  -7   7   0  199.48    7.80
   7   7   0  199.88    6.90
  -7   7   0  196.18    7.40
   7   7   0  195.48    6.80
   7   7   0  207.88    7.70
  -7   7   0  218.98    8.30
  -7   7   0  208.98    7.60
   9  -7   0   77.39    3.90
   9  -7   0   83.29    3.80
  -9  -7   0   81.39    4.20
   9  -7   0   71.59    3.80
  -9  -7   0   78.69    3.80
  -9  -7   0   80.09    3.20
  -9  -7   0   78.69    3.30
  -9  -7   0   75.89    3.90
  -9   7   0   75.69    4.50
   9   7   0   76.49    3.00
  -9   7   0   72.19    3.70
  -9   7   0   83.69    4.20
  -9   7   0   75.49    3.00
  -9   7   0   80.89    3.90
   9   7   0   77.69    3.00
   9   7   0   73.59    2.90
  -9   7   0   77.19    3.80
   9   7   0   82.79    3.00
  -9   7   0   76.09    3.90
   9   7   0   73.79    3.90
  11  -7   0  103.89    4.70
 -11  -7   0  101.69    4.10
  11  -7   0  109.09    4.90
 -11  -7   0  104.99    4.80
 -11  -7   0  115.09    5.10
 -11  -7   0  104.89    4.00
  11  -7   0  100.79    4.90
 -11  -7   0  107.59    4.80
 -11   7   0  109.99    5.10
 -11   7   0  103.59    3.80
  11   7   0  104.19    4.90
  11   7   0  106.69    3.90
  11   7   0  105.29    3.90
 -11   7   0  111.19    4.90
 -11   7   0  115.19    5.00
 -11   7   0  111.59    4.80
  11   7   0  103.19    3.70
  11   7   0  107.89    3.80
  13  -7   0   12.90    1.90
  13  -7   0    8.40    1.70
 -13  -7   0   11.10    1.90
 -13  -7   0    8.50    1.90
 -13  -7   0   10.20    1.30
  13  -7   0   12.30    1.80
 -13  -7   0   11.10    1.20
 -13  -7   0   10.30    1.70
 -13   7   0   11.10    2.10
  13   7   0    9.90    1.10
  13   7   0    7.40    0.90
  13   7   0   10.30    1.10
 -13   7   0    9.80    1.80
 -13   7   0    9.00    1.80
  13   7   0   11.60    1.10
 -13   7   0    8.70    0.90
 -13   7   0    6.80    1.60
  13   7   0    8.80    1.80
 -13   7   0    9.40    1.80
 -15  -7   0  149.39    6.50
 -15  -7   0  150.08    6.40
 -15  -7   0  150.68    5.40
  15  -7   0  149.09    6.60
 -15  -7   0  143.09    6.20
  15  -7   0  146.79    6.20
  15  -7   0  151.88    6.40
 -15  -7   0  151.48    5.60
  15   7   0  142.89    6.40
  15   7   0  140.59    5.10
 -15   7   0  162.88    5.20
 -15   7   0  140.09    6.20
  15   7   0  159.08    5.30
  15   7   0  147.69    5.20
 -15   7   0  145.89    6.30
  15   7   0  158.18    5.30
 -15   7   0  147.69    6.60
 -15   7   0  140.69    6.50
 -15   7   0  158.28    6.50
  17  -7   0   99.49    4.90
 -17  -7   0  105.39    4.20
  17  -7   0  106.79    5.00
 -17  -7   0  103.19    5.10
  17  -7   0  104.59    5.30
 -17  -7   0   96.99    5.20
 -17  -7   0  100.99    4.90
 -17  -7   0   98.49    4.00
  17   7   0  103.39    3.90
 -17   7   0  106.79    5.40
  17   7   0   95.19    3.80
 -17   7   0  100.79    5.20
 -17   7   0   96.69    5.20
 -17   7   0   97.29    4.90
 -17   7   0  102.19    5.00
  17   7   0   96.69    3.80
  17   7   0  104.59    3.90
 -19  -7   0    4.20    1.20
  19  -7   0    2.80    1.70
 -19  -7   0    2.40    1.60
 -19  -7   0    2.30    2.00
  19  -7   0    1.50    1.80
 -19  -7   0    2.70    1.70
  19  -7   0    3.10    2.00
 -19  -7   0    3.70    1.20
  19   7   0    4.30    1.10
  19   7   0    3.80    1.00
 -19   7   0    2.80    1.90
  19   7   0    3.80    1.10
 -19   7   0    1.50    1.90
 -19   7   0    6.70    2.00
  19   7   0    3.50    1.10
 -19   7   0    3.00    0.80
 -19   7   0    4.20    1.70
 -19   7   0    3.20    1.70
 -21  -7   0   11.60    1.60
 -21  -7   0   12.70    2.40
  21  -7   0    9.00    2.00
  21  -7   0   14.50    2.60
  21  -7   0    9.90    2.40
 -21  -7   0    9.00    2.00
 -21  -7   0    8.30    2.20
 -21  -7   0    9.70    1.60
 -21   7   0    9.00    2.30
 -21   7   0    7.20    1.90
 -21   7   0   12.70    2.50
 -21   7   0   11.60    2.30
  21   7   0   10.30    1.40
 -21   7   0   12.50    2.20
 -21   7   0   11.80    1.10
  21   7   0   10.10    1.40
  23  -7   0   -2.40    2.00
  23  -7   0    1.60    2.10
 -23  -7   0    0.80    1.30
 -23  -7   0    0.00    1.30
 -23  -7   0    2.40    2.00
 -23  -7   0    0.80    1.70
  23  -7   0   -1.40    1.60
 -23   7   0    1.00    2.00
  23   7   0   -0.10    1.10
 -23   7   0    1.20    0.90
 -23   7   0   -1.30    1.40
 -23   7   0    0.20    0.90
 -23   7   0    2.30    2.00
  23   7   0    0.20    1.10
 -23   7   0    1.90    1.90
 -25  -7   0  242.78    9.40
  25  -7   0  228.48    9.10
 -25  -7   0  244.18    8.60
  25  -7   0  245.48   10.00
 -25  -7   0  232.68    8.80
 -25  -7   0  246.18    9.90
  25  -7   0  227.78   10.10
 -25   7   0  227.48    9.70
  25   7   0  253.07    8.50
 -25   7   0  231.08    9.40
 -25   7   0  234.18    8.00
 -25   7   0  238.58    8.00
 -25   7   0  237.58    9.80
 -27  -7   0   24.70    3.40
 -27  -7   0   28.00    2.60
  27  -7   0   23.70    3.40
 -27  -7   0   25.80    2.90
  27  -7   0   28.30    3.00
  27  -7   0   28.20    3.70
 -27  -7   0   23.40    2.30
 -27   7   0   26.00    2.10
 -27   7   0   23.10    3.10
 -27   7   0   26.40    3.40
 -27   7   0   31.00    3.50
 -27   7   0   19.00    3.20
  27   7   0   26.50    2.60
 -27   7   0   23.10    2.00
 -29  -7   0   32.30    3.20
 -29  -7   0   39.10    4.00
  29  -7   0   32.90    4.00
  29  -7   0   35.10    4.00
 -29  -7   0   34.90    2.90
  29  -7   0   36.40    3.30
 -29  -7   0   42.10    4.00
 -29   7   0   36.50    4.20
  29   7   0   44.00    3.10
 -29   7   0   36.40    2.50
 -29   7   0   35.70    3.60
 -29   7   0   34.70    3.80
 -29   7   0   49.90    4.40
 -29   7   0   36.30    3.90
  29   7   0   40.20    3.00
 -29   7   0   38.30    2.40
 -31  -7   0  185.68    8.70
 -31  -7   0  180.88    7.50
 -31  -7   0  180.98    8.00
 -31  -7   0  184.38    7.20
  31  -7   0  169.88    8.40
  31  -7   0  172.28    7.70
  31  -7   0  171.58    9.00
 -31   7   0  159.48    8.40
 -31   7   0  165.18    8.80
 -31   7   0  185.18    8.60
 -31   7   0  166.18    8.50
 -31   7   0  183.78    7.90
 -31   7   0  174.08    6.40
 -31   7   0  170.68    6.50
  31   7   0  175.98    6.80
 -33  -7   0    6.40    2.10
  33  -7   0    7.40    2.40
  33  -7   0   11.70    3.50
 -33  -7   0    3.90    2.90
 -33  -7   0    8.10    2.50
 -33  -7   0    3.30    2.00
  33  -7   0   12.50    3.20
  33   7   0    8.30    1.90
 -33   7   0    4.60    2.90
 -33   7   0    8.20    3.00
 -33   7   0    4.50    2.70
  33   7   0    9.00    2.30
 -33   7   0    7.80    3.20
 -33   7   0    7.90    1.50
 -33   7   0    5.90    2.50
 -33   7   0    8.70    1.60
 -35  -7   0    6.50    2.20
 -35  -7   0    6.70    2.40
 -35  -7   0    7.50    2.20
  35  -7   0    5.00    3.40
 -35  -7   0    1.20    2.90
  35  -7   0    5.20    3.00
  35   7   0    7.40    2.00
  35   7   0    8.20    2.20
 -35   7   0    7.00    1.50
 -35   7   0    6.90    2.60
 -35   7   0    6.50    1.60
 -35   7   0    6.80    3.00
 -35   7   0    4.70    2.80
 -37  -7   0   70.19    5.40
 -37  -7   0   74.79    5.00
 -37  -7   0   90.69    6.50
  37  -7   0   71.59    6.70
  37  -7   0   80.69    6.20
 -37  -7   0   70.49    5.10
 -37   7   0   71.49    3.80
 -37   7   0   71.89    6.50
 -37   7   0   83.29    6.40
 -37   7   0   76.99    5.50
  37   7   0   81.89    4.70
 -37   7   0   72.19    4.00
  39  -7   0  105.89    7.30
 -39  -7   0  118.59    7.70
 -39  -7   0  106.49    6.70
 -39  -7   0  125.79    6.20
  39  -7   0  115.89    8.20
 -39  -7   0  105.19    6.30
 -39   7   0  114.39    7.30
 -39   7   0  128.39    7.20
  39   7   0  120.49    5.90
 -39   7   0  120.79    5.10
 -39   7   0  110.99    5.30
   0  -8   0   38.00    3.20
   0  -8   0   39.80    2.50
   0   8   0   40.10    2.60
   0   8   0   39.70    3.30
   0   8   0   39.40    2.40
   0   8   0   39.60    3.20
   0   8   0   43.60    2.50
   0   8   0   41.30    2.30
   2  -8   0    6.20    1.30
  -2  -8   0    6.00    1.30
   2  -8   0    6.90    1.30
   2  -8   0    6.70    1.10
  -2  -8   0    4.20    1.80
   2  -8   0    9.20    1.80
   2   8   0    7.70    1.10
   2   8   0    7.30    1.20
   2   8   0    7.90    1.80
  -2   8   0    6.40    1.30
   2   8   0    8.00    1.20
   2   8   0    8.60    1.50
  -2   8   0    5.70    1.20
  -2   8   0    8.40    1.90
  -2   8   0    6.90    1.30
  -2   8   0    8.90    1.90
  -2   8   0    7.70    1.20
  -2   8   0    7.90    1.40
   2   8   0    5.80    1.00
   4  -8   0   25.50    2.20
   4  -8   0   24.70    2.40
   4  -8   0   28.60    2.30
  -4  -8   0   25.50    2.30
   4  -8   0   23.60    1.80
  -4  -8   0   22.10    2.50
   4   8   0   29.60    2.70
  -4   8   0   28.40    2.20
   4   8   0   26.60    1.90
  -4   8   0   28.80    2.30
   4   8   0   24.60    1.90
  -4   8   0   28.10    2.40
   4   8   0   25.70    1.80
  -4   8   0   22.00    2.00
  -4   8   0   25.40    2.00
  -4   8   0   28.30    2.60
   4   8   0   28.00    2.50
  -4   8   0   30.10    2.90
   4   8   0   26.50    1.70
   6  -8   0   78.19    4.20
  -6  -8   0   78.79    3.80
  -6  -8   0   69.09    4.30
   6  -8   0   78.99    3.20
   6  -8   0   77.29    3.70
   6  -8   0   79.99    3.90
  -6  -8   0   79.49    3.40
  -6   8   0   74.19    3.30
  -6   8   0   74.49    3.70
  -6   8   0   76.29    4.30
  -6   8   0   82.69    3.90
  -6   8   0   76.79    3.90
  -6   8   0   75.99    4.60
   6   8   0   69.49    3.00
   6   8   0   74.99    3.10
   6   8   0   78.49    3.10
   6   8   0   84.09    3.20
   6   8   0   78.19    4.30
  -6   8   0   80.09    3.70
   6   8   0   81.69    4.00
  -8  -8   0    3.40    1.40
  -8  -8   0    3.00    1.10
   8  -8   0    3.10    1.40
   8  -8   0    0.70    1.50
  -8  -8   0    3.90    1.80
   8  -8   0    2.70    1.40
  -8  -8   0    2.20    1.00
  -8   8   0    4.30    1.70
   8   8   0    2.50    0.90
  -8   8   0    1.40    1.80
  -8   8   0    2.80    1.40
  -8   8   0    2.20    0.90
   8   8   0    2.40    0.80
   8   8   0    3.70    0.80
   8   8   0    2.70    1.60
  -8   8   0    1.90    1.30
  -8   8   0    3.40    1.50
  -8   8   0    1.70    1.30
   8   8   0    3.10    0.90
  10  -8   0   45.80    3.50
 -10  -8   0   55.69    3.40
 -10  -8   0   49.10    3.70
  10  -8   0   49.90    3.40
 -10  -8   0   50.79    2.70
 -10  -8   0   52.89    2.60
  10  -8   0   50.29    3.40
 -10   8   0   48.50    3.00
 -10   8   0   54.49    2.40
  10   8   0   47.20    3.50
 -10   8   0   52.59    3.50
 -10   8   0   52.99    3.50
 -10   8   0   50.79    3.30
  10   8   0   50.09    2.30
  10   8   0   55.59    2.30
  10   8   0   55.69    2.20
 -10   8   0   49.30    3.70
  10   8   0   49.60    2.20
 -10   8   0   52.59    4.20
  12  -8   0   21.60    2.40
  12  -8   0   21.00    2.30
 -12  -8   0   18.90    1.60
 -12  -8   0   20.70    2.50
 -12  -8   0   19.70    1.80
 -12  -8   0   22.10    2.30
  12  -8   0   20.10    2.40
 -12  -8   0   21.40    2.30
  12   8   0   19.50    2.40
  12   8   0   18.50    1.40
  12   8   0   18.10    1.30
 -12   8   0   24.20    3.20
  12   8   0   16.90    1.30
 -12   8   0   18.40    1.40
 -12   8   0   17.40    2.20
 -12   8   0   20.00    2.40
 -12   8   0   22.00    2.30
  12   8   0   17.40    1.50
 -12   8   0   16.50    2.40
 -14  -8   0   68.59    3.10
 -14  -8   0   69.99    4.10
 -14  -8   0   71.69    3.20
 -14  -8   0   74.09    4.60
  14  -8   0   66.89    4.20
  14  -8   0   71.39    4.10
  14  -8   0   75.29    4.10
 -14  -8   0   61.09    4.00
  14   8   0   65.99    2.70
  14   8   0   72.69    2.70
 -14   8   0   69.79    2.70
 -14   8   0   64.19    4.40
 -14   8   0   69.69    4.30
 -14   8   0   72.89    5.00
 -14   8   0   67.99    4.30
  14   8   0   66.79    2.70
  14   8   0   70.39    2.70
 -16  -8   0    2.50    1.90
 -16  -8   0    3.50    1.70
 -16  -8   0    4.90    1.90
  16  -8   0    5.00    1.80
  16  -8   0    4.30    1.80
  16  -8   0    5.90    1.90
 -16  -8   0    4.30    1.20
 -16  -8   0    4.90    1.20
 -16   8   0    6.40    1.90
  16   8   0    3.70    0.90
 -16   8   0    5.20    2.00
  16   8   0    4.30    0.90
 -16   8   0    7.20    2.00
 -16   8   0    2.80    1.80
  16   8   0    5.30    0.90
  16   8   0    4.60    0.90
 -16   8   0    3.90    0.80
 -18  -8   0   46.00    2.70
 -18  -8   0   53.09    4.00
  18  -8   0   54.29    3.90
 -18  -8   0   53.49    2.90
  18  -8   0   57.49    4.10
 -18  -8   0   48.70    3.70
  18  -8   0   49.80    4.20
 -18  -8   0   53.19    4.30
 -18   8   0   54.29    2.20
  18   8   0   54.09    2.40
 -18   8   0   37.40    3.50
 -18   8   0   60.79    4.40
 -18   8   0   46.50    3.80
  18   8   0   48.90    2.40
  18   8   0   51.69    2.30
  18   8   0   56.79    2.40
  20  -8   0   28.50    3.10
  20  -8   0   23.50    3.00
  20  -8   0   24.20    2.60
 -20  -8   0   23.30    2.60
 -20  -8   0   24.10    2.90
 -20  -8   0   23.60    2.10
 -20  -8   0   23.70    2.20
 -20  -8   0   25.10    3.00
  20   8   0   26.00    1.80
  20   8   0   25.00    1.80
 -20   8   0   23.20    1.40
 -20   8   0   26.80    3.10
 -20   8   0   21.30    2.80
  20   8   0   24.70    1.80
 -20   8   0   24.30    2.80
  20   8   0   24.90    1.80
 -22  -8   0   10.10    2.20
 -22  -8   0    8.10    1.50
 -22  -8   0    5.00    2.20
  22  -8   0    8.00    2.60
 -22  -8   0    4.20    2.30
  22  -8   0   11.50    2.30
  22  -8   0    7.00    2.40
 -22  -8   0    9.30    1.60
 -22   8   0    6.90    0.80
  22   8   0    5.70    1.10
 -22   8   0    4.70    3.00
  22   8   0    6.00    1.20
  22   8   0    4.60    1.00
 -22   8   0    7.40    0.90
 -22   8   0    9.80    2.50
 -22   8   0    8.60    2.30
 -22   8   0    7.60    2.50
  22   8   0    8.70    1.20
 -22   8   0    6.20    2.40
 -24  -8   0    7.80    2.60
 -24  -8   0    8.10    2.20
  24  -8   0    6.40    2.20
  24  -8   0    6.40    2.70
 -24  -8   0    7.20    1.60
  24  -8   0    5.40    2.30
 -24  -8   0    4.00    2.60
 -24  -8   0    7.10    1.60
 -24   8   0    7.90    2.20
 -24   8   0    7.70    0.90
 -24   8   0    5.10    2.40
  24   8   0    9.60    1.40
 -24   8   0   10.40    2.60
  24   8   0    7.20    1.30
 -24   8   0    9.00    2.60
  24   8   0    7.20    1.30
 -24   8   0    8.40    2.70
 -24   8   0    7.60    0.90
 -26  -8   0   38.50    3.80
 -26  -8   0   35.30    2.90
 -26  -8   0   26.20    3.60
  26  -8   0   37.60    4.10
  26  -8   0   31.00    3.10
 -26  -8   0   33.70    2.90
 -26  -8   0   29.40    3.60
  26  -8   0   27.50    3.50
  26   8   0   30.00    2.30
  26   8   0   30.60    2.40
 -26   8   0   28.70    3.60
 -26   8   0   26.80    3.20
 -26   8   0   32.30    1.80
 -26   8   0   36.20    3.70
  26   8   0   31.70    2.40
  26   8   0   33.90    2.40
 -26   8   0   25.50    3.50
 -26   8   0   27.90    1.70
 -26   8   0   26.70    3.50
 -28  -8   0    5.40    2.90
  28  -8   0    5.50    2.30
  28  -8   0    5.90    2.90
  28  -8   0    2.30    2.90
 -28  -8   0    3.50    2.50
 -28  -8   0    8.10    1.80
 -28  -8   0    7.90    1.90
 -28  -8   0    9.10    2.40
 -28   8   0    7.30    2.50
 -28   8   0    2.10    2.70
  28   8   0    7.60    1.50
 -28   8   0    6.80    3.00
 -28   8   0    7.10    1.00
 -28   8   0    7.10    1.00
 -28   8   0    5.70    2.80
  28   8   0    8.10    1.50
  28   8   0    8.80    1.60
 -28   8   0    8.90    2.80
  30  -8   0   -2.20    2.80
 -30  -8   0   -1.00    2.70
 -30  -8   0    1.50    1.70
  30  -8   0   -0.80    2.70
  30  -8   0    0.60    2.10
 -30  -8   0    0.00    2.10
 -30  -8   0    1.50    1.70
 -30  -8   0    1.20    2.80
  30   8   0    0.40    1.40
 -30   8   0    3.20    2.70
 -30   8   0    1.80    1.00
 -30   8   0   -0.80    2.60
 -30   8   0    1.80    0.90
 -30   8   0   -2.10    2.40
 -30   8   0    1.50    2.80
 -30   8   0    0.20    2.50
  30   8   0    1.80    1.40
  32  -8   0    7.00    3.30
 -32  -8   0    6.60    3.10
 -32  -8   0   10.20    2.60
 -32  -8   0    7.80    2.00
 -32  -8   0   10.70    2.10
  32  -8   0    7.80    2.90
  32  -8   0    6.20    2.60
 -32   8   0    8.20    2.80
 -32   8   0    7.30    1.20
 -32   8   0   11.90    3.20
  32   8   0    8.70    1.80
 -32   8   0    7.90    3.60
 -32   8   0    8.50    1.20
  34  -8   0    2.80    3.30
 -34  -8   0    0.30    2.00
  34  -8   0    0.10    3.00
 -34  -8   0   -1.40    1.80
 -34  -8   0   -0.40    2.90
  34  -8   0   -0.80    2.30
 -34  -8   0   -0.20    2.20
 -34   8   0    1.60    1.10
 -34   8   0    1.60    2.60
 -34   8   0    2.30    2.80
  34   8   0    0.10    1.50
 -34   8   0    0.50    1.00
 -36  -8   0    3.60    2.20
 -36  -8   0    5.20    2.20
 -36  -8   0    4.60    2.50
  36  -8   0    5.10    3.30
 -36  -8   0    2.90    3.00
  36  -8   0    7.80    3.60
 -36   8   0    8.60    3.10
 -36   8   0    3.70    1.20
 -36   8   0    8.00    1.40
  36   8   0    6.10    1.90
 -36   8   0    4.50    2.90
  -1  -9   0   18.90    2.40
   1  -9   0   17.30    2.30
   1  -9   0   19.10    1.70
  -1  -9   0   17.90    1.80
   1   9   0   20.10    1.80
  -1   9   0   17.60    1.80
   1   9   0   19.70    1.80
   1   9   0   19.60    1.90
   1   9   0   19.60    1.70
  -1   9   0   20.70    2.10
   1   9   0   15.80    2.40
  -1   9   0   23.70    2.80
  -1   9   0   14.80    2.20
  -1   9   0   19.60    1.70
   1   9   0   20.00    2.00
  -1   9   0   17.30    1.90
   3  -9   0    4.40    1.10
   3  -9   0    4.90    2.00
  -3  -9   0    3.90    1.40
   3  -9   0    3.80    1.40
  -3  -9   0    7.00    1.90
   3  -9   0    5.70    1.50
   3   9   0    5.40    1.20
   3   9   0    6.20    1.10
  -3   9   0    5.30    1.30
  -3   9   0    7.00    1.40
   3   9   0    8.80    1.70
  -3   9   0    6.00    1.40
  -3   9   0    5.40    1.50
  -3   9   0    5.90    1.80
  -3   9   0    5.30    2.10
   3   9   0    3.70    1.80
  -3   9   0    6.60    1.40
   3   9   0    4.30    1.20
   3   9   0    6.20    1.10
  -5  -9   0  290.67   10.70
   5  -9   0  301.97   10.10
   5  -9   0  290.97    9.50
  -5  -9   0  281.87   10.10
   5  -9   0  280.07   10.60
   5  -9   0  276.47   10.10
   5   9   0  285.07   10.30
  -5   9   0  291.07   10.10
  -5   9   0  275.77    9.90
   5   9   0  285.87    9.40
  -5   9   0  283.17   10.70
   5   9   0  290.47   10.70
   5   9   0  285.17    9.20
  -5   9   0  288.27   10.10
  -5   9   0  271.37    9.60
   5   9   0  274.47    9.40
  -5   9   0  299.57   11.10
   5   9   0  285.97    9.30
  -7  -9   0    2.40    1.40
   7  -9   0    4.50    1.50
   7  -9   0    1.20    1.30
  -7  -9   0    0.80    1.90
   7  -9   0    3.10    1.80
  -7   9   0    0.00    0.30
  -7   9   0    0.80    1.40
   7   9   0    0.50    0.70
   7   9   0    1.90    0.90
  -7   9   0    3.10    2.00
  -7   9   0   -0.40    1.30
   7   9   0    2.50    1.60
  -7   9   0    1.70    2.10
   7   9   0    1.40    0.90
   7   9   0    1.50    0.80
  -7   9   0    1.60    1.50
  -7   9   0    2.60    1.00
   9  -9   0   27.30    2.80
  -9  -9   0   31.50    2.70
  -9  -9   0   28.60    2.20
   9  -9   0   28.70    2.50
   9  -9   0   28.00    2.80
  -9  -9   0   35.30    3.30
  -9   9   0   33.20    3.10
   9   9   0   28.10    1.60
   9   9   0   28.60    2.80
  -9   9   0   30.10    2.90
  -9   9   0   30.30    3.40
  -9   9   0   33.40    3.00
  -9   9   0   26.10    2.50
  -9   9   0   26.40    1.90
   9   9   0   26.60    1.50
  11  -9   0    0.70    1.80
  11  -9   0    1.50    1.50
 -11  -9   0   -0.50    2.00
  11  -9   0    0.40    1.60
 -11  -9   0   -0.60    1.00
 -11  -9   0    0.70    1.10
 -11  -9   0    0.40    1.60
 -11   9   0   -0.70    1.50
 -11   9   0   -0.20    0.80
 -11   9   0   -0.50    0.80
 -11   9   0    0.50    2.00
 -11   9   0    1.80    1.60
 -11   9   0   -0.10    1.60
  13  -9   0  250.27    9.10
 -13  -9   0  210.18    7.80
 -13  -9   0  232.98    7.90
  13  -9   0  217.38    9.00
 -13  -9   0  225.78    8.90
  13  -9   0  229.98    8.80
 -13  -9   0  227.88    9.30
 -13   9   0  212.48    7.40
 -13   9   0  247.88   10.00
 -13   9   0  225.88    8.80
 -13   9   0  252.67    9.10
  15  -9   0   17.70    2.50
  15  -9   0   20.80    2.60
 -15  -9   0   20.90    2.50
 -15  -9   0   16.60    2.80
 -15  -9   0   21.90    2.00
 -15  -9   0   19.50    1.70
  15  -9   0   21.70    2.80
 -15   9   0   21.40    3.30
 -15   9   0   18.20    1.20
 -15   9   0   24.70    2.90
 -17  -9   0   14.00    1.50
  17  -9   0   16.00    2.70
 -17  -9   0   14.30    2.50
 -17  -9   0   16.70    1.70
 -17  -9   0   15.30    2.40
 -17  -9   0   12.30    2.60
  17  -9   0   13.50    2.50
  17  -9   0   13.30    2.40
 -17   9   0    9.70    2.60
 -17   9   0    8.10    2.80
 -17   9   0   19.00    2.80
 -17   9   0   17.60    2.60
 -19  -9   0   45.80    4.10
  19  -9   0   42.70    3.90
  19  -9   0   44.70    4.30
 -19  -9   0   44.40    3.80
 -19  -9   0   40.60    2.70
 -19  -9   0   37.30    3.40
 -19  -9   0   41.00    2.50
  19  -9   0   38.40    3.50
 -19   9   0   43.90    4.50
 -19   9   0   39.60    3.60
 -19   9   0   49.10    4.20
 -19   9   0   41.30    3.70
 -19   9   0   45.80    4.40
 -19   9   0   46.40    4.10
 -21  -9   0   36.70    3.90
 -21  -9   0   29.80    3.10
 -21  -9   0   41.10    3.70
  21  -9   0   28.50    3.40
  21  -9   0   34.40    3.30
 -21  -9   0   31.50    2.50
  21  -9   0   34.30    3.80
 -21  -9   0   27.30    2.40
 -21   9   0   31.80    3.70
 -21   9   0   32.90    3.30
 -21   9   0   24.40    3.20
 -21   9   0   34.60    3.40
 -21   9   0   33.50    3.80
  23  -9   0    8.70    2.80
 -23  -9   0    5.80    2.60
 -23  -9   0    6.00    1.50
 -23  -9   0    5.60    1.50
 -23  -9   0    5.80    2.60
  23  -9   0    9.40    2.50
  23  -9   0    5.00    2.60
 -23  -9   0    7.30    2.10
 -23   9   0    8.10    2.70
 -23   9   0    4.90    2.60
 -23   9   0    6.00    2.50
 -23   9   0    5.90    2.40
 -23   9   0    5.00    2.40
 -25  -9   0  108.29    4.70
 -25  -9   0  113.59    6.80
  25  -9   0  117.89    7.00
  25  -9   0  116.69    6.70
 -25  -9   0   95.09    4.80
 -25  -9   0  113.59    6.00
  25  -9   0  117.49    6.10
 -25  -9   0  129.59    6.90
 -25   9   0  134.09    6.80
 -25   9   0  100.99    6.90
 -25   9   0  114.19    6.60
 -25   9   0  112.39    6.10
 -25   9   0  114.79    6.80
 -27  -9   0    4.50    2.70
 -27  -9   0   10.40    1.80
 -27  -9   0    8.80    1.80
 -27  -9   0   13.50    2.60
 -27  -9   0   12.60    3.40
  27  -9   0   14.60    3.50
  27  -9   0    9.80    2.50
  27  -9   0   12.80    3.30
 -27   9   0   11.10    2.80
 -27   9   0   14.80    3.20
 -27   9   0    7.40    3.00
  27   9   0   10.80    1.10
  27   9   0   12.80    1.20
 -29  -9   0  177.28    8.80
 -29  -9   0  176.88    7.90
  29  -9   0  178.08    7.80
  29  -9   0  158.78    9.00
 -29  -9   0  161.38    6.70
 -29  -9   0  173.58    6.60
 -29  -9   0  164.08    8.60
  29  -9   0  169.58    8.70
 -29   9   0  189.48    8.60
  29   9   0  155.28    5.80
  29   9   0  153.78    5.80
 -29   9   0  169.68    8.00
  31  -9   0   57.29    5.20
  31  -9   0   56.79    4.80
  31  -9   0   50.19    5.50
 -31  -9   0   50.89    4.90
 -31  -9   0   55.69    4.80
 -31  -9   0   64.19    5.90
 -31  -9   0   51.19    3.70
 -31  -9   0   52.79    3.70
  31   9   0   58.49    2.80
  31   9   0   50.09    2.80
  31   9   0   49.90    2.80
  31   9   0   60.39    2.80
 -31   9   0   63.59    5.80
 -31   9   0   65.59    5.30
 -33  -9   0   28.20    3.60
 -33  -9   0   24.20    2.60
  33  -9   0   25.30    4.40
  33  -9   0   23.70    4.00
 -33  -9   0   27.20    4.00
  33  -9   0   20.10    3.20
 -33  -9   0   22.50    2.60
 -33  -9   0   35.60    4.50
  33   9   0   27.40    2.20
  33   9   0   24.70    2.40
 -33   9   0   26.90    3.60
 -33   9   0   33.20    4.30
   0 -10   0  187.48    6.90
   0 -10   0  178.18    7.90
   0  10   0  173.88    6.70
   0  10   0  195.08    6.70
   0  10   0  166.38    7.00
   0  10   0  197.98    6.90
   0  10   0  195.78    8.20
   2 -10   0    0.20    1.20
  -2 -10   0    0.30    2.00
  -2 -10   0    2.20    1.40
   2 -10   0    0.80    2.00
   2  10   0   -0.30    1.50
  -2  10   0   -0.70    2.10
   2  10   0    0.00    1.00
   2  10   0   -0.10    1.10
  -2  10   0   -0.10    1.30
   2  10   0   -0.20    1.10
  -2  10   0    2.00    1.30
  -2  10   0    2.70    1.40
   2  10   0    0.70    2.00
  -2  10   0    0.70    1.30
   4 -10   0  510.95   17.20
  -4 -10   0  486.75   16.40
   4 -10   0  489.95   16.30
  -4 -10   0  504.05   17.20
   4 -10   0  490.45   15.90
   4  10   0  471.05   15.70
   4  10   0  534.65   15.80
   4  10   0  485.25   17.20
  -4  10   0  477.45   16.10
  -4  10   0  500.25   16.30
   4  10   0  522.85   15.70
  -4  10   0  471.05   17.80
  -4  10   0  467.45   16.10
  -4  10   0  492.05   17.50
  -4  10   0  475.05   16.20
   6 -10   0    2.30    2.00
   6 -10   0    2.50    1.40
   6 -10   0    1.30    1.50
  -6 -10   0   -1.10    1.50
  -6 -10   0   -1.20    1.90
  -6  10   0    1.60    1.40
  -6  10   0    2.00    1.60
   6  10   0    1.80    0.70
  -6  10   0    0.80    2.20
  -6  10   0    1.40    1.50
  -6  10   0    0.70    1.20
  -6  10   0    2.20    2.00
   6  10   0    1.20    0.90
  -6  10   0    1.50    1.40
   8 -10   0  132.99    6.00
  -8 -10   0  139.59    6.10
   8 -10   0  141.69    6.00
   8 -10   0  138.59    6.60
  -8 -10   0  142.99    6.90
  -8  10   0  132.99    5.90
  -8  10   0  134.39    5.20
  -8  10   0  137.19    5.80
  -8  10   0  134.99    6.70
  -8  10   0  156.98    6.20
  -8  10   0  147.69    7.30
  10 -10   0   27.90    3.10
  10 -10   0   27.80    2.60
  10 -10   0   23.50    2.60
 -10 -10   0   27.80    2.80
 -10 -10   0   28.40    3.30
 -10  10   0   28.00    2.70
 -10  10   0   30.00    3.00
 -10  10   0   27.00    3.60
 -10  10   0   25.60    2.50
 -10  10   0   31.30    3.50
 -12 -10   0    2.80    2.30
  12 -10   0    0.20    1.60
 -12 -10   0    0.90    1.70
  12 -10   0   -0.30    1.80
  12 -10   0    0.80    2.00
 -12  10   0    2.60    1.90
 -12  10   0   -1.30    1.70
 -12  10   0   -2.80    2.30
 -12  10   0    1.70    1.80
 -12  10   0   -0.70    1.60
 -12  10   0   -0.70    2.00
 -14 -10   0   22.10    2.80
 -14 -10   0   20.50    2.00
  14 -10   0   19.70    2.60
  14 -10   0   24.50    3.00
  14 -10   0   20.10    2.80
 -14 -10   0   20.70    3.30
 -14  10   0   20.00    2.60
 -14  10   0   20.00    2.50
 -14  10   0   22.60    3.60
 -14  10   0   17.60    2.90
 -14  10   0   18.10    2.60
 -14  10   0   19.60    2.70
  16 -10   0   21.70    3.00
 -16 -10   0   16.90    3.00
  16 -10   0   19.50    2.80
 -16 -10   0   15.30    2.70
 -16 -10   0   20.20    1.70
  16 -10   0   20.80    2.90
 -16 -10   0   18.20    1.60
 -16  10   0   17.50    3.10
 -16  10   0   15.40    3.50
 -16  10   0   19.00    2.70
 -16  10   0   20.30    2.70
 -16  10   0   22.90    2.70
 -16  10   0   20.20    2.80
 -18 -10   0    1.70    2.10
 -18 -10   0    0.00    1.10
  18 -10   0    1.30    2.20
 -18 -10   0    5.70    2.70
  18 -10   0   -0.40    2.10
  18 -10   0    0.90    2.10
 -18 -10   0    1.50    1.20
 -18  10   0   -1.20    2.30
 -18  10   0    3.40    2.20
 -18  10   0    0.40    2.00
 -18  10   0   -0.30    2.10
 -18  10   0   -1.40    2.90
 -18  10   0    3.40    2.90
 -20 -10   0    8.50    1.40
  20 -10   0   10.40    2.60
 -20 -10   0    4.70    2.80
 -20 -10   0    4.30    2.50
  20 -10   0   10.60    2.70
 -20 -10   0    9.50    1.50
  20 -10   0    8.90    2.70
 -20  10   0    8.10    2.50
 -20  10   0    8.20    3.30
 -20  10   0   10.30    2.90
 -20  10   0   13.70    2.90
 -22 -10   0   -0.10    2.50
  22 -10   0    1.30    2.40
 -22 -10   0    3.30    1.30
  22 -10   0    1.20    2.30
 -22 -10   0    0.80    2.10
  22 -10   0    2.80    2.40
 -22 -10   0    2.20    2.60
 -22 -10   0    1.40    1.20
 -22  10   0   -1.50    2.90
 -22  10   0    3.20    2.40
 -22  10   0   -0.50    2.10
 -22  10   0    4.20    2.70
 -22  10   0   -0.60    2.50
  24 -10   0   81.09    5.90
 -24 -10   0   89.29    4.00
 -24 -10   0   92.39    5.50
 -24 -10   0   88.09    4.10
 -24 -10   0   91.99    6.30
  24 -10   0   85.39    6.50
  24 -10   0   86.09    5.60
 -24 -10   0  114.49    6.70
 -24  10   0  104.19    7.40
 -24  10   0   88.49    5.50
 -24  10   0  101.49    6.30
 -26 -10   0   19.80    3.60
 -26 -10   0   19.00    1.90
  26 -10   0   20.30    3.00
 -26 -10   0   16.80    2.90
  26 -10   0   19.40    3.50
 -26 -10   0   17.10    1.80
 -26 -10   0   15.90    3.20
  26 -10   0   16.90    3.50
 -26  10   0   20.40    3.40
 -26  10   0   17.40    3.10
 -26  10   0   10.80    3.80
 -28 -10   0   42.10    3.00
  28 -10   0   31.90    3.60
 -28 -10   0   31.30    4.30
 -28 -10   0   37.10    3.80
  28 -10   0   44.60    5.00
 -28 -10   0   38.70    4.30
 -28 -10   0   34.10    2.70
  28 -10   0   40.60    4.60
 -28  10   0   49.30    4.70
 -28  10   0   30.80    3.70
   1 -11   0   42.40    2.80
  -1 -11   0   35.00    3.60
   1 -11   0   36.10    3.50
  -1 -11   0   36.30    2.90
  -1  11   0   40.20    2.60
  -1  11   0   34.90    2.60
  -1  11   0   41.70    2.80
  -1  11   0   43.20    4.10
   1  11   0   33.20    2.20
   1  11   0   40.30    2.50
   1  11   0   37.80    2.30
   1  11   0   42.20    2.50
  -1  11   0   39.10    2.50
   1  11   0   45.00    4.40
   3 -11   0   11.10    1.50
   3 -11   0   10.70    2.60
  -3 -11   0    9.50    1.80
  -3 -11   0   10.80    2.50
  -3  11   0    9.10    1.70
  -3  11   0   10.90    1.70
   3  11   0   10.90    1.20
  -3  11   0   15.50    2.90
   3  11   0   11.80    1.20
  -3  11   0   10.10    1.60
   3  11   0    9.80    2.60
  -3  11   0    7.70    1.50
   3  11   0    9.50    1.10
   5 -11   0   20.90    3.00
  -5 -11   0   18.50    2.20
  -5 -11   0   21.30    3.20
  -5  11   0   18.00    3.00
  -5  11   0   19.30    2.20
  -5  11   0   20.20    2.00
  -5  11   0   21.10    3.40
  -7 -11   0   76.79    5.20
   7 -11   0   64.39    3.90
   7 -11   0   75.39    5.00
  -7 -11   0   63.79    4.10
  -7  11   0   64.89    3.90
  -7  11   0   66.79    5.50
  -7  11   0   60.79    3.70
  -7  11   0   61.99    5.00
  -7  11   0   66.19    3.90
  -7  11   0   69.69    4.00
   9 -11   0   46.50    3.70
   9 -11   0   41.70    3.50
  -9 -11   0   47.50    4.00
  -9 -11   0   39.90    3.70
   9 -11   0   40.70    3.70
  -9  11   0   42.70    3.40
  -9  11   0   42.00    3.30
  -9  11   0   44.50    4.10
  -9  11   0   37.40    4.10
  -9  11   0   39.20    3.40
  -9  11   0   43.80    3.60
  11 -11   0   49.90    3.90
  11 -11   0   49.00    4.50
  11 -11   0   49.40    4.00
 -11 -11   0   54.09    4.90
 -11 -11   0   48.40    4.00
 -11  11   0   56.79    4.00
 -11  11   0   51.29    3.90
 -11  11   0   48.20    4.30
 -11  11   0   55.79    5.40
 -11  11   0   46.50    3.80
 -11  11   0   51.39    3.80
  13 -11   0    9.00    2.30
 -13 -11   0    5.40    2.30
  13 -11   0    8.60    2.20
 -13 -11   0    3.30    2.50
  13 -11   0    4.30    2.50
 -13  11   0    8.40    2.70
 -13  11   0    8.10    2.20
 -13  11   0    7.40    2.20
 -13  11   0    7.10    3.10
 -13  11   0    8.10    2.10
  15 -11   0    6.40    2.40
  15 -11   0    8.40    2.70
  15 -11   0    6.90    2.20
 -15 -11   0    6.10    2.30
 -15 -11   0    7.70    2.80
 -15  11   0    4.10    2.10
 -15  11   0    7.30    3.20
 -15  11   0   10.30    3.00
 -15  11   0    3.30    2.20
 -15  11   0    5.10    2.20
 -17 -11   0   32.90    4.00
  17 -11   0   37.50    3.60
 -17 -11   0   39.80    3.80
  17 -11   0   33.20    3.80
  17 -11   0   32.40    3.60
 -17  11   0   33.60    3.30
 -17  11   0   33.70    4.70
 -17  11   0   38.90    3.70
 -17  11   0   35.70    3.50
 -19 -11   0   55.89    4.90
 -19 -11   0   60.49    5.00
  19 -11   0   50.29    4.50
  19 -11   0   53.59    4.90
  19 -11   0   54.69    4.80
 -19  11   0   40.60    4.80
 -19  11   0   60.19    4.60
 -19  11   0   63.79    4.90
 -21 -11   0   30.20    3.90
  21 -11   0   38.50    3.80
  21 -11   0   33.90    4.00
 -21 -11   0   42.70    4.10
  21 -11   0   30.10    3.70
 -21  11   0   43.30    4.10
  23 -11   0    2.50    2.50
  23 -11   0    6.20    2.70
  23 -11   0   -0.80    2.40
 -23 -11   0    0.80    2.60
 -23 -11   0   -2.20    2.70
 -23  11   0    1.10    3.30
 -23  11   0    2.40    2.60
   0 -12   0   22.60    3.20
   0 -12   0   23.30    2.20
   0  12   0   23.40    1.90
   0  12   0   25.20    3.60
   0  12   0   21.20    1.80
   0  12   0   24.70    1.90
   0  12   0   18.60    1.70
   2 -12   0   99.09    6.00
  -2 -12   0   84.99    5.90
  -2 -12   0   90.99    4.50
  -2  12   0   97.79    4.00
  -2  12   0   82.49    6.10
  -2  12   0   89.49    3.80
  -2  12   0   81.19    3.90
   4 -12   0   22.80    3.20
  -4 -12   0   21.30    2.40
  -4 -12   0   23.20    3.50
  -4  12   0   22.40    2.00
  -4  12   0   21.30    2.10
  -4  12   0   21.40    2.10
  -4  12   0   21.60    3.40
   6 -12   0    0.00    2.50
  -6 -12   0   -0.10    1.80
  -6 -12   0   -2.50    2.50
  -6  12   0   -0.10    2.60
  -6  12   0    0.50    1.60
  -6  12   0   -0.30    1.50
  -6  12   0   -0.60    1.40
   8 -12   0    2.50    2.40
  -8 -12   0    1.90    1.80
  -8 -12   0    0.80    2.80
  -8  12   0    0.00    2.70
  -8  12   0    2.40    1.60
  -8  12   0    2.70    1.80
  10 -12   0  106.59    6.30
 -10 -12   0   98.29    6.60
  10 -12   0   97.59    5.40
 -10 -12   0  105.99    5.50
 -10  12   0   92.59    5.10
 -10  12   0  103.89    7.00
 -10  12   0  114.29    5.30
  12 -12   0   20.00    2.80
  12 -12   0   21.50    2.80
  12 -12   0   15.60    3.10
 -12 -12   0   22.40    2.80
 -12 -12   0   25.90    3.90
 -12  12   0   16.00    2.50
 -12  12   0   19.30    3.60
 -12  12   0   17.60    2.50
  14 -12   0    7.00    2.30
  14 -12   0   11.10    2.60
 -14 -12   0    9.90    2.60
 -14 -12   0    7.70    3.00
  14 -12   0    6.80    2.80
 -14  12   0   12.10    3.30
 -14  12   0    9.50    2.30
 -48   0   1    0.00    2.50
 -48   0   1    0.10    2.20
 -48   0   1   -2.00    2.30
 -46   0   1    2.40    2.40
 -46   0   1   -1.00    2.30
 -46   0   1   -2.00    2.20
 -44   0   1   -1.20    3.10
 -44   0   1   -2.00    2.30
 -44   0   1   -2.70    2.10
  44   0  -1    2.50    3.50
  44   0  -1   -0.60    2.20
 -44   0   1    0.20    2.30
 -42   0   1    1.40    2.20
 -42   0   1    1.80    2.20
  42   0  -1    0.20    2.50
 -42   0   1   -1.30    2.30
  42   0  -1   -1.80    2.40
 -42   0   1    0.90    2.50
 -40   0   1    1.40    2.00
 -40   0   1    1.80    2.30
 -40   0   1    0.40    2.30
 -40   0   1    1.10    2.00
  40   0  -1   -0.30    2.10
  40   0  -1   -2.00    2.20
 -38   0   1    0.00    2.00
 -38   0   1    2.10    2.30
  38   0  -1   -2.10    2.00
 -38   0   1    0.40    1.90
  36   0  -1    0.70    2.20
 -36   0   1    0.20    1.80
 -36   0   1   -0.90    2.00
 -36   0   1    0.30    1.90
 -34   0   1    1.60    1.80
 -34   0   1   -0.60    2.00
  34   0  -1    1.80    2.10
 -34   0   1   -2.10    1.60
  32   0  -1    2.40    1.80
 -32   0   1    2.20    1.70
 -32   0   1    1.00    1.70
  32   0  -1   -0.80    1.90
 -32   0   1    0.30    1.50
 -32   0   1    0.30    1.70
  30   0  -1    0.30    1.80
 -30   0   1    0.00    1.50
 -30   0   1   -0.80    1.50
 -30   0   1   -0.40    1.50
 -30   0   1   -1.30    1.40
  30   0  -1   -0.70    1.60
  28   0  -1   -1.60    1.40
 -28   0   1    0.10    1.50
  28   0  -1   -1.40    1.30
 -28   0   1   -0.30    1.40
 -28   0   1    0.80    1.30
 -28   0   1    0.30    1.60
  26   0  -1   -0.50    1.30
  26   0  -1    1.40    1.20
 -26   0   1   -0.10    1.40
 -26   0   1    0.00    1.20
 -26   0   1    0.40    1.40
 -26   0   1    0.30    1.30
  24   0  -1    1.40    1.40
 -24   0   1    0.60    1.20
 -24   0   1   -1.40    1.20
 -24   0   1    0.50    1.10
  24   0  -1    0.20    1.30
 -24   0   1    0.60    1.20
 -22   0   1    0.20    1.10
  22   0  -1    0.00    1.10
  22   0  -1    0.30    0.90
 -22   0   1    0.60    1.10
 -22   0   1    1.00    1.10
 -22   0   1    0.00    1.00
 -20   0   1   -0.30    0.90
 -20   0   1    0.10    1.00
  20   0  -1    0.10    0.90
 -20   0   1   -0.50    0.90
 -20   0   1   -0.20    0.90
  20   0  -1    0.00    1.00
 -18   0   1    1.20    0.90
 -18   0   1    1.70    0.90
  18   0  -1    5.50    1.10
 -18   0   1   -0.30    1.00
  18   0  -1   -1.00    0.70
  16   0  -1    1.10    0.90
 -16   0   1    0.20    0.60
 -16   0   1    0.80    0.80
  16   0  -1    0.50    0.90
 -16   0   1    2.00    0.80
 -14   0   1    1.00    0.70
 -14   0   1   -0.30    0.70
 -14   0   1    1.40    0.70
  14   0  -1    1.10    0.80
  14   0  -1    1.10    0.80
 -12   0   1   -0.30    0.50
 -12   0   1    0.60    0.60
  12   0  -1    0.00    0.60
 -12   0   1    0.60    0.60
  12   0  -1    0.00    0.60
 -10   0   1   -0.10    0.50
  10   0  -1    0.60    0.50
  10   0  -1    0.40    0.40
 -10   0   1    0.40    0.50
   8   0  -1    1.40    0.40
   8   0  -1    0.30    0.30
  -8   0   1   -0.40    0.40
  -8   0   1    0.90    0.40
  -8   0   1    2.10    0.40
  -6   0   1    0.80    0.30
   6   0  -1    0.00    0.30
   6   0  -1    0.00    0.30
  -6   0   1    0.50    0.30
  -6   0   1    0.60    0.30
  -4   0   1    0.00    0.10
  -4   0   1    0.60    0.20
   4   0  -1    0.30    0.20
   4   0  -1    0.80    0.20
   4   0  -1    0.10    0.20
  -4   0   1    0.70    0.20
  -2   0  -1    0.20    0.10
  -2   0  -1    0.10    0.10
  -2   0  -1    0.10    0.10
   4   0   1    0.40    0.20
  -4   0  -1    0.40    0.30
   4   0   1    0.00    0.20
  -4   0  -1    0.00    0.20
  -4   0  -1    0.50    0.30
   4   0   1    0.20    0.30
   6   0   1    0.00    0.30
  -6   0  -1    0.90    0.30
   6   0   1   -0.10    0.30
  -6   0  -1    0.90    0.40
  -6   0  -1    1.10    0.40
   6   0   1    0.40    0.40
  -8   0  -1    0.80    0.40
  -8   0  -1    2.90    0.60
   8   0   1    0.20    0.40
   8   0   1    0.10    0.40
   8   0   1    0.10    0.40
  -8   0  -1    1.40    0.50
 -10   0  -1    0.00    0.50
  10   0   1   -0.20    0.40
 -10   0  -1    0.40    0.50
  10   0   1    1.40    0.60
  10   0   1    0.40    0.50
 -10   0  -1   -0.70    0.50
  12   0   1   -0.60    0.60
 -12   0  -1    0.60    0.70
 -12   0  -1   -1.00    0.60
 -12   0  -1    0.40    0.60
  12   0   1    0.00    0.60
 -14   0  -1   -0.30    0.70
 -14   0  -1    0.20    0.70
  14   0   1   -0.80    0.80
  14   0   1    2.60    1.00
 -14   0  -1    0.80    0.70
 -16   0  -1   -0.70    0.90
 -16   0  -1   -0.20    0.90
  16   0   1    0.30    0.80
 -16   0  -1    0.10    0.90
  16   0   1    0.20    0.80
 -18   0  -1    0.70    1.10
 -18   0  -1    0.50    1.10
 -18   0  -1    0.70    0.90
  18   0   1    0.20    1.00
  18   0   1    0.50    0.90
 -20   0  -1    1.30    1.10
  20   0   1   -0.70    1.00
 -20   0  -1    0.50    1.10
 -20   0  -1   -0.60    1.20
  20   0   1    2.10    1.20
 -22   0  -1   -1.10    1.00
  22   0   1    1.00    1.20
  22   0   1    0.10    1.20
 -22   0  -1    1.10    1.10
 -22   0  -1    1.20    1.10
 -22   0  -1    0.10    1.10
  24   0   1    0.30    1.00
 -24   0  -1    0.00    1.50
 -24   0  -1    0.60    1.30
 -24   0  -1    1.80    1.20
 -24   0  -1   -0.10    1.30
  24   0   1    0.10    1.20
 -26   0  -1   -0.60    1.40
 -26   0  -1    0.90    1.50
 -26   0  -1   -0.40    1.30
  26   0   1   -0.40    1.30
  26   0   1   -1.40    1.40
 -26   0  -1    0.50    1.60
  28   0   1    1.30    1.50
  28   0   1   -0.80    1.60
 -28   0  -1    0.50    1.50
 -28   0  -1    1.90    1.50
 -28   0  -1    1.80    1.60
 -28   0  -1    1.30    1.50
 -30   0  -1    1.50    1.70
 -30   0  -1    3.00    1.80
 -30   0  -1    1.20    1.60
  30   0   1   -0.40    1.70
  30   0   1    1.20    1.90
 -30   0  -1    2.10    1.60
 -32   0  -1    1.50    1.80
  32   0   1    0.70    2.00
 -32   0  -1    0.80    1.80
  32   0   1    0.00    1.50
 -32   0  -1    0.10    0.40
 -32   0  -1    1.70    1.80
  34   0   1    2.40    2.20
 -34   0  -1    1.10    1.90
 -34   0  -1    0.60    1.80
 -34   0  -1   -0.80    1.80
 -36   0  -1    3.30    2.30
  36   0   1   -0.90    1.90
 -36   0  -1   -0.60    1.80
 -36   0  -1   -0.10    2.10
 -38   0  -1    0.60    2.30
  38   0   1    2.90    2.20
 -38   0  -1    0.60    2.30
 -38   0  -1    0.00    2.10
 -38   0  -1    2.20    2.00
  38   0   1    1.10    2.00
 -40   0  -1    0.60    2.10
 -40   0  -1   -1.90    2.20
  40   0   1   -2.30    2.00
 -40   0  -1    2.10    2.20
 -40   0  -1   -0.80    2.10
  40   0   1   -1.10    2.20
  42   0   1   -0.30    2.20
 -42   0  -1    1.60    2.40
 -42   0  -1    1.90    2.20
 -42   0  -1    2.50    2.40
  42   0   1    1.30    2.20
 -42   0  -1    1.40    2.40
  44   0   1    1.80    2.60
 -44   0  -1    1.90    2.20
 -44   0  -1    0.60    2.80
 -44   0  -1    5.60    2.90
 -46   0  -1    0.00    2.60
 -46   0  -1   -1.80    2.50
 -46   0  -1    3.10    2.60
 -49  -1   1    2.80    2.50
 -49  -1   1   -2.80    2.60
 -49  -1   1    1.00    2.80
 -49   1   1    1.30    2.70
 -49   1   1   -4.50    2.10
 -49   1   1    3.50    3.00
 -47  -1   1   82.69    6.00
 -47  -1   1   72.99    5.80
 -47  -1   1   75.89    5.80
 -47   1   1   79.69    6.00
 -47   1   1   81.09    5.50
 -47   1   1   77.79    6.10
 -45  -1   1  191.68    9.00
  45  -1  -1  184.88    9.20
 -45  -1   1  196.68    8.90
 -45  -1   1  198.38    8.80
 -45   1   1  190.18    9.20
 -45   1   1  200.08    8.60
 -45   1   1  195.68    9.00
 -43  -1   1    6.70    2.40
 -43  -1   1    2.90    2.10
  43  -1  -1    2.50    2.70
 -43  -1   1    5.20    2.30
 -43  -1   1    5.40    2.60
  43  -1  -1    3.10    2.90
 -43   1   1    6.30    2.90
 -43   1   1    4.40    2.50
 -43   1   1    4.30    2.70
  43   1  -1    4.20    2.40
  43   1  -1    6.60    2.70
 -43   1   1    4.00    2.20
 -41  -1   1  182.58    7.90
 -41  -1   1  171.38    7.60
 -41  -1   1  156.78    7.90
  41  -1  -1  174.58    8.40
  41  -1  -1  167.38    8.20
 -41  -1   1  167.08    7.80
 -41   1   1  163.38    8.00
 -41   1   1  164.28    7.80
  41   1  -1  175.18    8.20
 -41   1   1  166.58    7.90
  41   1  -1  174.58    8.00
 -41   1   1  166.08    7.60
  39  -1  -1   10.10    2.60
 -39  -1   1   17.50    2.90
 -39  -1   1   12.50    2.30
 -39  -1   1   14.00    2.60
 -39  -1   1   13.70    2.70
  39  -1  -1   12.40    2.70
  39   1  -1   12.70    2.60
 -39   1   1    9.80    2.40
 -39   1   1   12.20    2.80
 -39   1   1   14.30    2.90
  39   1  -1   18.30    2.90
 -37  -1   1   41.40    3.60
 -37  -1   1   37.30    3.50
  37  -1  -1   31.40    3.40
 -37  -1   1   31.30    3.00
  37  -1  -1   30.60    3.50
 -37  -1   1   45.80    4.20
 -37   1   1   44.70    3.80
  37   1  -1   35.90    3.50
 -37   1   1   32.80    3.10
 -37   1   1   37.20    3.70
  35  -1  -1   93.89    5.60
 -35  -1   1   97.29    5.40
 -35  -1   1   98.39    5.40
 -35  -1   1  101.49    5.20
 -35  -1   1  103.29    5.00
  35  -1  -1   98.29    5.70
  35   1  -1   91.29    5.30
 -35   1   1   94.79    5.50
 -35   1   1   93.09    5.30
 -35   1   1   92.79    5.00
 -33  -1   1  300.97   11.00
 -33  -1   1  286.37   11.20
 -33  -1   1  315.87   11.10
 -33  -1   1  309.57   11.30
  33  -1  -1  293.97   11.50
  33  -1  -1  311.97   11.80
  33   1  -1  301.77   11.20
 -33   1   1  301.87   11.40
 -33   1   1  295.97   11.00
 -33   1   1  309.87   11.20
  31  -1  -1  230.48    9.50
 -31  -1   1  231.38    9.10
  31  -1  -1  228.28    9.20
 -31  -1   1  243.58    9.00
 -31  -1   1  253.87    9.30
 -31  -1   1  236.08    8.90
 -31   1   1  235.48    9.30
  31   1  -1  237.58    9.00
 -31   1   1  227.38    8.90
 -31   1   1  242.08    9.10
  31   1  -1  243.38    9.30
 -31   1   1  235.68    9.10
  29  -1  -1   11.60    2.20
 -29  -1   1   11.80    2.00
 -29  -1   1   11.90    1.80
 -29  -1   1   12.30    2.10
  29  -1  -1   18.70    2.50
 -29  -1   1   14.80    2.10
  29   1  -1   15.10    2.10
 -29   1   1   16.30    2.30
  29   1  -1   12.40    1.90
 -29   1   1   16.80    2.50
 -29   1   1   15.50    2.10
 -29   1   1   13.80    2.20
 -27  -1   1   42.80    2.80
 -27  -1   1   41.00    3.10
  27  -1  -1   33.50    3.00
  27  -1  -1   38.20    3.30
 -27  -1   1   37.10    3.00
  27   1  -1   39.40    3.10
  27   1  -1   41.00    3.20
 -27   1   1   38.90    3.30
 -27   1   1   41.00    3.10
 -27   1   1   40.90    3.00
 -27   1   1   37.70    2.90
 -25  -1   1  298.07   10.50
 -25  -1   1  302.47   10.60
  25  -1  -1  293.37   10.80
 -25  -1   1  305.87   10.40
  25  -1  -1  286.67   10.60
  25   1  -1  295.07   10.60
 -25   1   1  309.47   10.50
 -25   1   1  286.47   10.50
  25   1  -1  284.37   10.40
 -25   1   1  297.97   10.40
 -25   1   1  292.87   10.70
  23  -1  -1 1052.49   33.80
 -23  -1   1 1050.29   33.50
  23  -1  -1  987.20   33.50
 -23  -1   1 1076.09   33.30
 -23  -1   1 1032.00   33.40
 -23   1   1 1099.49   33.50
 -23   1   1 1067.89   33.60
 -23   1   1 1019.10   33.40
  23   1  -1 1064.49   33.40
  23   1  -1 1075.99   33.50
  21  -1  -1    1.10    1.10
 -21  -1   1    0.10    0.90
  21  -1  -1   -0.20    1.00
 -21  -1   1    1.00    1.10
 -21  -1   1    0.50    1.10
 -21   1   1    0.00    1.10
  21   1  -1    0.70    1.10
 -21   1   1   -0.10    1.00
 -21   1   1    1.30    1.10
  21   1  -1   -0.10    1.10
  19  -1  -1   42.30    2.70
 -19  -1   1   45.00    2.70
  19  -1  -1   37.30    2.50
 -19  -1   1   39.50    2.50
 -19  -1   1   44.80    2.40
  19   1  -1   42.90    2.50
  19   1  -1   41.80    2.50
 -19   1   1   42.90    2.50
 -19   1   1   41.40    2.50
 -19   1   1   43.00    2.70
  17  -1  -1 1523.75   48.80
 -17  -1   1 1613.54   48.80
  17  -1  -1 1497.15   48.90
 -17  -1   1 1613.24   48.60
 -17   1   1 1583.94   48.90
 -17   1   1 1534.95   48.70
 -17   1   1 1619.24   48.80
  17   1  -1 1499.05   48.60
  17   1  -1 1585.44   48.70
  15  -1  -1  119.29    4.80
  15  -1  -1  124.49    4.70
 -15   1   1  119.59    4.60
  15   1  -1  119.39    4.60
  15   1  -1  114.99    4.50
 -15   1   1  123.59    4.60
 -15   1   1  129.99    4.80
 -13  -1   1  988.40   30.50
  13  -1  -1 1022.10   30.50
  13  -1  -1  958.00   30.60
  13  -1  -1 1018.20   30.40
 -13  -1   1  934.31   30.30
 -13  -1   1  971.80   30.30
  13   1  -1  943.11   30.30
 -13   1   1 1002.60   30.40
 -13   1   1  958.40   30.50
  13   1  -1  920.01   30.30
 -13   1   1  974.30   30.40
  11  -1  -1  864.11   28.80
 -11  -1   1  944.71   28.90
 -11  -1   1  869.61   28.70
  11  -1  -1  944.31   28.90
  11  -1  -1  948.81   28.70
 -11  -1   1  900.21   28.70
 -11   1   1  970.60   28.80
  11   1  -1  896.91   28.70
  11   1  -1  898.51   28.70
 -11   1   1  982.90   28.80
   9  -1  -1 1036.10   40.20
  -9  -1   1 1163.58   38.70
   9  -1  -1 1079.49   75.29
  -9  -1   1 1119.39   70.19
   9  -1  -1 1140.89   41.90
  -9  -1   1 1099.79   39.20
   9   1  -1 1089.59   38.60
  -9   1   1 1067.59   39.90
  -9   1   1 1173.48   41.70
  -9   1   1 1161.98   80.29
   9   1  -1  974.70   68.39
   9   1  -1  979.60   38.80
   7  -1  -1    5.90    0.70
  -7  -1   1    5.00    0.50
   7  -1  -1    4.20    0.60
  -7  -1   1    5.70    0.50
   7  -1  -1    5.00    0.50
  -7   1   1    5.60    0.60
   7   1  -1    5.70    0.60
  -7   1   1    4.70    0.60
  -7   1   1    6.00    0.80
   5  -1  -1  497.85   15.80
  -5  -1   1  507.75   15.50
  -5  -1   1  471.15   15.60
   5  -1  -1  519.65   15.70
   5   1  -1  505.55   15.60
  -5   1   1  526.55   15.70
   5   1  -1  496.95   15.50
  -3  -1   1   81.89    2.80
   3  -1  -1   79.49    2.70
   3  -1  -1   78.79    2.70
   3  -1  -1   79.99    2.70
  -3   1   1   77.59    2.70
  -3   1   1   79.29    2.70
  -3   1   1   79.09    2.60
  -3   1   1   78.59    2.70
  -3   1   1   81.99    2.70
  -3   1   1   81.89    2.70
   1  -1  -1  294.17    9.00
  -1  -1   1  272.97    8.90
   1  -1  -1  281.27    9.00
   1  -1  -1  288.47    9.00
  -1  -1   1  294.27    9.10
  -1  -1   1  281.87    8.90
   1  -1  -1  280.57    9.00
   1  -1  -1  289.87    9.00
  -1  -1   1  288.97    9.00
   1  -1  -1  297.87    9.10
  -1   1   1  279.77    9.00
  -1   1   1  291.97    9.00
   1   1  -1  286.87    8.90
  -1   1   1  292.67    9.10
   1   1  -1  286.17    9.00
  -1   1   1  284.07    9.00
  -1   1   1  302.97    9.00
   1   1  -1  302.67    9.10
  -1  -1  -1    5.50    0.50
  -1  -1  -1    5.50    0.40
   1  -1   1    4.90    0.40
  -1  -1  -1    5.70    0.30
  -1  -1  -1    5.40    0.40
  -1  -1  -1    5.20    0.40
  -1   1  -1    6.50    0.40
   1   1   1    5.70    0.40
  -1   1  -1    6.10    0.50
   1   1   1    5.70    0.40
   1   1   1    5.60    0.40
   3  -1   1    9.90    0.70
  -3  -1  -1    9.30    0.60
   3  -1   1   10.60    0.60
  -3  -1  -1    8.60    0.50
   3   1   1    9.20    0.50
  -3   1  -1    8.70    0.60
   3   1   1    8.40    0.60
   3   1   1    9.10    0.60
  -3   1  -1    9.80    0.60
  -5  -1  -1   67.19    2.40
   5  -1   1   61.89    2.50
   5  -1   1   67.49    2.60
  -5  -1  -1   64.99    2.50
   5  -1   1   67.39    2.40
  -5  -1  -1   69.19    2.40
  -5   1  -1   67.59    2.50
   5   1   1   73.49    2.50
   5   1   1   66.59    2.40
   5   1   1   69.99    2.40
  -5   1  -1   72.09    2.40
  -5   1  -1   67.49    2.30
  -5   1  -1   66.39    2.50
   7  -1   1   94.49    3.20
  -7  -1  -1   94.39    3.30
   7  -1   1   89.79    3.30
   7  -1   1   85.79    3.30
  -7  -1  -1   89.89    3.20
  -7  -1  -1   90.39    3.20
  -7   1  -1   90.09    3.10
  -7   1  -1   86.59    3.30
  -9  -1  -1  454.95   14.20
  -9  -1  -1  464.75   14.30
   9  -1   1  453.65   14.30
  -9  -1  -1  431.36   14.20
   9  -1   1  443.26   14.40
   9   1   1  442.86   14.20
  -9   1  -1  427.46   14.30
   9   1   1  460.55   14.20
  -9   1  -1  454.25   14.20
  -9   1  -1  451.15   14.30
  -9   1  -1  433.26   14.10
   9   1   1  446.96   14.10
 -11  -1  -1 1030.50   31.70
  11  -1   1 1007.50   32.00
 -11  -1  -1 1052.89   31.80
 -11   1  -1  994.60   31.60
 -11   1  -1 1026.20   31.80
  11   1   1 1001.00   31.70
 -11   1  -1 1016.00   31.80
 -11   1  -1  989.60   31.90
  11   1   1 1022.00   31.80
  11   1   1 1041.70   31.80
  13  -1   1   27.70    1.80
 -13  -1  -1   31.30    1.80
  13  -1   1   29.40    1.90
  13   1   1   28.10    1.80
  13   1   1   29.80    1.80
 -13   1  -1   28.50    1.80
  13   1   1   28.30    1.60
 -13   1  -1   27.80    1.90
 -13   1  -1   28.80    1.60
  15  -1   1  203.28    7.40
 -15  -1  -1  199.98    7.30
 -15  -1  -1  208.18    7.20
 -15  -1  -1  215.28    7.40
  15  -1   1  206.78    7.50
  15   1   1  213.78    7.40
  15   1   1  206.58    7.20
 -15   1  -1  204.68    7.50
 -15   1  -1  220.08    7.20
 -15   1  -1  210.58    7.30
  17  -1   1  830.12   25.80
 -17  -1  -1  797.72   25.60
  17  -1   1  823.72   25.70
 -17  -1  -1  823.92   25.50
 -17  -1  -1  750.42   25.60
  17   1   1  798.12   25.60
 -17   1  -1  816.92   25.40
 -17   1  -1  790.62   25.70
  17   1   1  802.22   25.50
 -17   1  -1  848.02   25.70
 -17   1  -1  758.82   25.50
 -19  -1  -1 1121.99   36.30
  19  -1   1 1159.38   36.60
 -19  -1  -1 1088.19   36.40
 -19  -1  -1 1152.58   36.30
  19  -1   1 1141.29   36.40
 -19   1  -1 1204.88   36.40
 -19   1  -1 1174.98   36.30
 -19   1  -1 1187.68   36.20
  19   1   1 1161.48   36.40
  19   1   1 1156.48   36.30
 -19   1  -1 1122.89   36.50
 -21  -1  -1   53.79    3.20
 -21  -1  -1   54.09    3.10
  21  -1   1   54.99    3.30
 -21  -1  -1   46.50    3.00
  21  -1   1   51.89    3.10
 -21   1  -1   51.89    3.00
  21   1   1   52.19    3.10
  21   1   1   51.69    2.90
 -21   1  -1   52.89    3.10
 -21   1  -1   53.39    3.30
 -21   1  -1   57.99    2.90
 -23  -1  -1 1152.68   39.00
  23  -1   1 1251.57   39.30
 -23  -1  -1 1271.07   39.10
 -23  -1  -1 1230.28   38.90
  23  -1   1 1235.38   39.10
 -23   1  -1 1189.88   39.20
 -23   1  -1 1263.07   38.80
  23   1   1 1193.98   38.90
 -23   1  -1 1301.77   39.10
 -23   1  -1 1215.28   38.90
  23   1   1 1234.08   39.10
  25  -1   1    2.50    1.50
  25  -1   1    3.20    1.40
 -25  -1  -1    4.80    1.40
 -25  -1  -1    3.20    1.40
 -25  -1  -1    4.30    1.60
 -25   1  -1    3.10    1.50
  25   1   1    2.70    1.30
 -25   1  -1    3.10    1.50
  25   1   1    2.80    1.30
 -25   1  -1    1.90    1.30
 -25   1  -1    2.50    1.30
 -27  -1  -1    2.70    1.30
  27  -1   1    3.10    1.80
 -27  -1  -1    4.60    1.60
  27  -1   1    3.80    1.90
 -27  -1  -1    5.40    1.70
  27   1   1    2.90    1.70
 -27   1  -1    3.60    1.50
 -27   1  -1    4.00    1.70
 -27   1  -1    4.10    1.50
  27   1   1    1.00    1.30
 -27   1  -1    2.60    1.70
  29  -1   1  423.76   15.20
 -29  -1  -1  429.26   15.10
 -29  -1  -1  424.06   15.10
 -29  -1  -1  427.56   15.30
  29  -1   1  446.56   15.50
  29   1   1  437.66   15.10
  29   1   1  435.36   15.30
 -29   1  -1  440.36   15.10
 -29   1  -1  469.05   15.30
 -29   1  -1  434.96   14.90
 -29   1  -1  435.16   15.40
  31  -1   1  179.78    7.80
 -31  -1  -1  178.78    7.50
  31  -1   1  183.78    7.70
 -31  -1  -1  181.98    7.30
 -31  -1  -1  175.38    7.60
 -31   1  -1  177.78    7.40
 -31   1  -1  176.98    7.20
  31   1   1  163.58    7.30
 -31   1  -1  175.18    7.70
 -31   1  -1  178.08    7.40
  33  -1   1   93.89    5.10
  33  -1   1   92.49    5.50
 -33  -1  -1   92.39    5.10
 -33  -1  -1   74.49    5.00
 -33  -1  -1   90.59    5.10
 -33   1  -1   80.29    4.70
  33   1   1   80.79    4.70
 -33   1  -1   93.69    5.00
 -33   1  -1   87.29    5.30
  35  -1   1    7.50    2.40
 -35  -1  -1    6.60    2.20
 -35  -1  -1    9.50    2.60
  35  -1   1    8.40    2.30
 -35  -1  -1    9.20    2.50
 -35   1  -1    7.70    2.10
  35   1   1   10.80    2.50
 -35   1  -1    8.30    2.60
 -35   1  -1   13.00    2.70
 -37  -1  -1  158.88    7.60
 -37  -1  -1  168.18    7.30
 -37  -1  -1  173.48    7.50
  37  -1   1  159.08    7.90
  37  -1   1  162.48    7.70
 -37   1  -1  164.48    7.80
 -37   1  -1  153.78    7.30
  37   1   1  159.38    7.40
 -37   1  -1  141.19    6.90
 -37   1  -1  147.09    7.20
  39  -1   1  104.29    6.60
  39  -1   1  106.89    6.20
 -39  -1  -1  119.49    5.90
 -39  -1  -1  116.09    6.10
 -39  -1  -1  116.09    6.60
 -39  -1  -1  125.89    6.50
 -39   1  -1  117.29    6.00
 -39   1  -1  113.39    6.20
 -39   1  -1  123.49    6.50
  39   1   1  115.59    6.50
 -39   1  -1  120.09    6.70
  39   1   1  102.39    6.20
 -41  -1  -1    5.70    2.70
 -41  -1  -1    3.70    2.10
 -41  -1  -1    1.70    2.30
  41  -1   1    4.00    2.70
 -41  -1  -1    7.00    2.70
  41  -1   1    3.90    2.60
 -41   1  -1    2.00    2.30
  41   1   1    1.20    2.20
  41   1   1    4.60    2.40
 -41   1  -1    2.60    2.30
 -41   1  -1    1.90    2.20
 -41   1  -1    4.70    2.50
  43  -1   1    8.30    3.20
 -43  -1  -1    9.70    2.90
 -43  -1  -1    3.50    2.80
 -43  -1  -1    5.20    2.60
  43   1   1    1.10    2.30
 -43   1  -1    7.20    2.90
 -43   1  -1    7.70    3.00
 -43   1  -1    6.90    2.40
 -45  -1  -1   -0.90    2.60
  45  -1   1   -2.40    2.70
 -45  -1  -1    0.10    2.80
 -45  -1  -1    3.30    2.80
 -45   1  -1    1.20    2.60
 -45   1  -1    0.70    2.30
 -45   1  -1    3.20    2.60
 -47  -1  -1   26.10    3.70
 -47  -1  -1   31.00    4.10
 -47  -1  -1   25.80    3.70
 -47   1  -1   32.10    4.40
 -47   1  -1   30.60    3.60
 -47   1  -1   33.30    4.20
 -48  -2   1    3.80    2.90
 -48  -2   1    5.10    2.90
 -48  -2   1    5.90    3.00
 -48   2   1    5.70    2.60
 -48   2   1    4.80    3.10
 -48   2   1    7.80    3.40
 -46  -2   1    4.20    2.70
 -46  -2   1    5.30    2.70
 -46  -2   1    3.70    2.50
  46  -2  -1    1.80    3.20
 -46   2   1    5.30    2.50
 -46   2   1    6.20    3.10
 -46   2   1    3.80    3.00
 -44  -2   1   94.89    5.80
 -44  -2   1   95.69    6.10
 -44  -2   1   91.89    6.10
  44  -2  -1   93.49    6.40
 -44   2   1   85.09    5.50
 -44   2   1   94.09    5.80
 -44   2   1   89.69    6.30
 -42  -2   1   90.89    5.70
 -42  -2   1   87.29    5.40
  42  -2  -1   83.09    6.20
 -42  -2   1   77.29    4.90
 -42  -2   1   81.09    5.60
  42  -2  -1   88.09    6.10
 -42   2   1   78.59    5.00
 -42   2   1   81.99    5.30
 -42   2   1   79.09    5.80
  42   2  -1   75.09    5.50
 -42   2   1   81.19    5.50
  42   2  -1   85.19    5.40
 -40  -2   1  126.29    6.40
 -40  -2   1  142.69    7.10
 -40  -2   1  142.09    6.60
  40  -2  -1  132.59    7.10
  40  -2  -1  141.09    7.60
 -40  -2   1  143.99    7.10
 -40   2   1  131.49    6.50
 -40   2   1  142.69    7.20
  40   2  -1  152.28    7.20
 -40   2   1  139.79    6.80
  40   2  -1  132.49    6.80
 -40   2   1  147.09    7.30
  38  -2  -1  103.69    6.30
 -38  -2   1   90.69    5.10
 -38  -2   1  107.69    5.50
 -38  -2   1   95.39    5.80
  38  -2  -1   96.49    5.80
 -38  -2   1   98.79    5.60
 -38   2   1   99.89    5.50
 -38   2   1   92.19    5.80
 -38   2   1   90.99    5.20
  38   2  -1   99.29    5.70
  38   2  -1   95.29    5.40
 -36  -2   1   29.60    3.10
 -36  -2   1   21.30    2.90
 -36  -2   1   26.90    2.70
  36  -2  -1   32.20    3.70
 -36  -2   1   27.20    3.20
  36  -2  -1   20.50    3.30
 -36   2   1   26.70    3.20
  36   2  -1   20.10    2.70
 -36   2   1   33.70    3.60
 -36   2   1   29.90    2.80
  34  -2  -1  215.28    9.30
 -34  -2   1  238.78    9.20
  34  -2  -1  229.08    9.80
 -34  -2   1  247.08    9.10
 -34  -2   1  234.28    9.30
 -34   2   1  234.18    9.10
 -34   2   1  225.28    9.40
 -34   2   1  226.68    8.80
  34   2  -1  235.08    9.30
  34   2  -1  215.78    9.00
 -32  -2   1  453.95   15.00
 -32  -2   1  450.65   15.30
  32  -2  -1  411.06   15.40
  32  -2  -1  438.86   15.70
 -32  -2   1  425.96   15.10
 -32   2   1  417.56   15.30
  32   2  -1  416.26   14.90
 -32   2   1  429.36   15.10
  32   2  -1  454.55   15.30
 -32   2   1  426.46   14.80
 -30  -2   1   16.60    2.10
 -30  -2   1   16.30    2.30
 -30  -2   1   15.80    2.10
  30  -2  -1   18.00    2.50
  30  -2  -1   10.50    2.10
  30   2  -1   19.00    2.30
 -30   2   1   15.80    2.50
 -30   2   1   20.60    2.60
 -30   2   1   15.70    2.30
 -30   2   1   14.00    1.90
  30   2  -1   20.20    2.40
 -28  -2   1    2.30    1.50
  28  -2  -1    1.10    1.40
 -28  -2   1    0.70    1.60
  28  -2  -1    2.30    1.70
 -28  -2   1    0.50    1.40
  28   2  -1    2.10    1.50
  28   2  -1   -0.20    1.20
 -28   2   1    0.80    1.40
 -28   2   1    1.30    1.50
 -28   2   1   -1.50    1.40
 -28   2   1    0.00    1.50
 -26  -2   1  721.93   23.30
  26  -2  -1  694.93   23.60
 -26  -2   1  698.53   23.20
  26  -2  -1  674.33   23.40
 -26  -2   1  767.72   23.10
 -26   2   1  713.83   23.00
  26   2  -1  735.03   23.20
 -26   2   1  682.93   23.30
  26   2  -1  700.83   23.00
 -26   2   1  711.43   23.20
 -26   2   1  707.83   23.40
 -24  -2   1   15.30    1.70
 -24  -2   1   17.40    2.00
 -24  -2   1   13.50    1.60
  24  -2  -1   20.40    2.40
  24  -2  -1   18.20    2.20
 -24   2   1   16.50    2.00
  24   2  -1   16.10    1.90
  24   2  -1   18.20    1.90
 -24   2   1   14.10    1.90
 -24   2   1   16.70    2.00
 -22  -2   1  532.75   16.40
  22  -2  -1  485.75   16.90
 -22  -2   1  514.35   16.70
  22  -2  -1  476.95   16.80
 -22  -2   1  487.45   16.50
 -22   2   1  491.65   16.80
 -22   2   1  509.95   16.70
  22   2  -1  494.75   16.40
  22   2  -1  520.15   16.60
 -22   2   1  493.25   16.70
  20  -2  -1    4.10    1.50
 -20  -2   1    2.10    1.00
  20  -2  -1    3.20    1.40
 -20  -2   1    2.70    1.10
 -20  -2   1    4.20    1.20
 -20   2   1    6.10    1.40
 -20   2   1    2.30    1.30
  20   2  -1    2.00    1.00
 -20   2   1    2.70    1.20
  20   2  -1    3.40    1.10
 -18  -2   1  524.25   16.70
 -18  -2   1  524.75   16.40
  18  -2  -1  494.35   16.80
  18  -2  -1  522.35   16.50
 -18  -2   1  472.65   16.40
  18  -2  -1  499.15   16.70
  18   2  -1  500.45   16.30
 -18   2   1  510.05   16.60
  18   2  -1  542.85   16.50
 -18   2   1  498.85   16.60
 -18   2   1  494.55   16.70
  16  -2  -1  199.98    7.10
  16  -2  -1  196.38    6.70
  16  -2  -1  186.68    7.10
 -16  -2   1  176.28    6.70
 -16  -2   1  194.58    7.00
 -16  -2   1  192.88    6.60
 -16   2   1  197.38    7.00
  16   2  -1  185.88    6.60
 -16   2   1  192.28    6.90
 -16   2   1  197.48    6.90
  16   2  -1  198.68    6.70
 -14  -2   1 1202.78   36.80
 -14  -2   1 1113.79   36.90
 -14  -2   1 1184.18   37.20
  14  -2  -1 1194.08   37.00
  14  -2  -1 1170.18   37.30
  14  -2  -1 1248.88   37.30
 -14   2   1 1198.58   37.10
 -14   2   1 1204.28   37.10
  14   2  -1 1209.68   36.90
  14   2  -1 1142.09   36.80
 -14   2   1 1184.58   37.20
  12  -2  -1  786.62   23.90
 -12  -2   1  704.33   23.50
  12  -2  -1  758.52   23.90
 -12  -2   1  785.72   23.90
 -12  -2   1  740.53   23.50
  12  -2  -1  780.82   23.70
  12   2  -1  715.33   23.50
 -12   2   1  770.32   23.80
  12   2  -1  745.03   23.50
 -12   2   1  725.03   23.80
 -12   2   1  773.62   23.80
 -10  -2   1   10.60    0.90
  10  -2  -1   10.30    1.00
  10  -2  -1   14.30    1.30
 -10  -2   1   12.30    0.90
  10  -2  -1   12.40    1.10
 -10  -2   1   11.60    1.10
 -10   2   1   14.60    1.30
 -10   2   1   14.30    1.20
  10   2  -1   11.20    0.90
  10   2  -1   12.80    0.90
   8  -2  -1  154.48    5.10
  -8  -2   1  146.09    4.70
  -8  -2   1  136.69    4.70
  -8  -2   1  142.19    5.00
   8  -2  -1  149.09    5.00
  -8   2   1  144.39    5.00
   8   2  -1  138.69    4.70
  -8   2   1  148.39    5.10
  -8   2   1  148.59    5.10
   8   2  -1  143.19    4.70
  -6  -2   1 2175.78   70.19
  -6  -2   1 2196.88   70.59
   6  -2  -1 2266.17   74.69
  -6  -2   1 2376.86   86.59
   6  -2  -1 2286.47   75.99
   6  -2  -1 2133.59  111.89
   6   2  -1 2115.69   70.39
  -6   2   1 2345.97  117.59
   6   2  -1 2166.58   70.79
   6   2  -1 2367.76   85.39
  -6   2   1 2276.97   74.59
  -6   2   1 2233.58   75.59
  -4  -2   1  131.59    4.10
   4  -2  -1  128.59    4.50
   4  -2  -1  137.49    4.50
  -4  -2   1  131.19    4.10
   4  -2  -1  132.49    4.50
   4  -2  -1  130.19    4.30
  -4  -2   1  135.59    4.50
   4  -2  -1  134.89    4.50
  -4  -2   1  128.89    4.40
  -4   2   1  144.89    4.60
  -4   2   1  131.19    4.40
   4   2  -1  125.79    4.40
  -4   2   1  134.29    4.40
   4   2  -1  123.09    4.50
  -4   2   1  141.19    4.50
  -4   2   1  132.29    4.50
  -4   2   1  131.19    4.30
   2  -2  -1  164.28    5.30
  -2  -2   1  170.08    5.40
  -2  -2   1  159.28    5.30
  -2  -2   1  160.48    5.00
  -2  -2   1  171.88    5.10
   2  -2  -1  170.78    5.30
   2  -2  -1  161.68    5.30
  -2  -2   1  168.08    5.00
  -2  -2   1  159.58    5.20
   2  -2  -1  155.68    5.20
   2  -2  -1  163.98    5.30
  -2   2   1  167.58    5.30
  -2   2   1  160.28    5.30
   2   2  -1  158.68    5.00
   2   2  -1  153.58    5.40
   2   2  -1  162.88    5.00
  -2   2   1  160.18    5.30
  -2   2   1  154.58    5.20
  -2   2   1  158.98    5.20
   2   2  -1  153.98    5.00
   2   2  -1  164.38    5.30
   2   2  -1  156.48    5.00
   2   2  -1  152.58    5.20
   0  -2  -1   77.59    2.80
   0  -2   1   79.59    2.90
   0  -2  -1   77.09    2.70
   0  -2  -1   78.89    2.70
   0  -2  -1   79.99    2.70
   0  -2  -1   75.79    2.70
   0  -2   1   80.19    2.60
   0  -2   1   77.89    2.70
   0  -2   1   78.49    2.50
   0  -2   1   76.89    2.60
   0   2  -1   81.89    2.60
   0   2   1   78.49    2.80
   0   2  -1   76.29    2.60
   0   2  -1   75.79    2.90
   0   2   1   76.99    2.70
   0   2   1   77.29    2.70
   0   2   1   77.29    2.70
   0   2  -1   73.89    2.60
   0   2  -1   75.39    2.70
   0   2   1   81.59    2.70
   0   2   1   79.09    2.70
  -2  -2  -1 4590.34  171.18
   2  -2   1 4636.04  177.88
  -2  -2  -1 4544.75  144.19
  -2  -2  -1 4581.14  144.99
   2  -2   1 4448.85  145.29
   2   2   1 4518.05  169.48
  -2   2  -1 4625.04  176.88
  -2   2  -1 4632.44  145.69
  -2   2  -1 4499.35  144.79
   2   2   1 4901.31  145.39
  -4  -2  -1  224.38    6.90
   4  -2   1  219.08    7.00
  -4  -2  -1  220.78    6.90
  -4  -2  -1  224.78    7.00
  -4  -2  -1  219.28    6.90
   4  -2   1  208.08    7.00
   4  -2   1  202.78    7.00
  -4   2  -1  218.58    7.00
  -4   2  -1  199.68    7.00
   4   2   1  221.98    6.90
  -4   2  -1  217.18    6.60
   4   2   1  200.88    7.00
   4   2   1  217.98    6.90
  -6  -2  -1 1814.62   60.79
   6  -2   1 1837.22   64.49
  -6  -2  -1 1945.01   91.59
   6  -2   1 1887.21  108.69
   6  -2   1 1813.02   63.29
  -6  -2  -1 1778.52   61.69
  -6   2  -1 1858.41   64.59
   6   2   1 1853.41   60.69
  -6   2  -1 1757.52   62.99
   6   2   1 1814.02   61.39
   6   2   1 1984.70   92.59
  -8  -2  -1  685.33   21.70
   8  -2   1  738.13   21.80
   8  -2   1  644.84   21.90
   8  -2   1  687.43   21.90
  -8  -2  -1  691.33   21.70
  -8  -2  -1  732.63   21.90
   8   2   1  702.33   21.90
  -8   2  -1  685.53   21.90
   8   2   1  708.43   21.70
   8   2   1  671.63   21.60
  -8   2  -1  666.83   21.90
  -8   2  -1  723.53   21.80
 -10  -2  -1  443.56   14.00
  10  -2   1  445.86   14.00
  10  -2   1  401.36   14.20
  10  -2   1  442.06   14.20
 -10  -2  -1  451.35   14.20
 -10  -2  -1  431.46   14.00
  10   2   1  434.06   13.90
  10   2   1  438.96   14.00
 -10   2  -1  456.15   14.10
 -10   2  -1  435.06   14.20
  10   2   1  446.46   14.20
 -10   2  -1  448.26   14.30
  12  -2   1  143.99    5.70
 -12  -2  -1  164.58    5.50
  12  -2   1  157.98    5.40
 -12  -2  -1  161.88    5.40
  12  -2   1  149.59    5.60
 -12  -2  -1  154.68    5.60
 -12   2  -1  148.09    5.70
 -12   2  -1  152.28    5.20
  12   2   1  149.99    5.30
  12   2   1  155.88    5.40
 -12   2  -1  154.08    5.50
  12   2   1  148.29    5.50
 -14  -2  -1 1531.55   49.40
  14  -2   1 1596.24   49.30
 -14  -2  -1 1643.44   49.60
  14  -2   1 1515.95   49.60
  14  -2   1 1562.74   49.60
  14   2   1 1578.84   49.50
 -14   2  -1 1575.94   49.50
 -14   2  -1 1640.24   49.70
  14   2   1 1623.44   49.30
  14   2   1 1548.84   49.20
 -14   2  -1 1635.34   49.50
 -14   2  -1 1612.94   49.10
 -16  -2  -1    5.80    1.20
 -16  -2  -1    5.30    1.00
 -16  -2  -1    6.30    1.10
  16  -2   1    3.60    1.00
  16  -2   1    4.80    1.20
 -16   2  -1    6.80    1.20
 -16   2  -1    5.80    0.90
  16   2   1    8.90    1.20
 -16   2  -1    6.40    1.20
  16   2   1    6.20    1.20
 -16   2  -1    5.70    1.20
  16   2   1    6.30    1.10
 -18  -2  -1    7.30    1.40
 -18  -2  -1    9.30    1.40
  18  -2   1    8.70    1.60
 -18  -2  -1    5.80    1.20
  18  -2   1    8.70    1.60
 -18   2  -1    6.30    1.30
  18   2   1    4.70    1.00
 -18   2  -1    5.80    1.00
  18   2   1    8.10    1.20
 -18   2  -1    8.70    1.50
 -18   2  -1   10.60    1.60
  20  -2   1  230.48    8.50
 -20  -2  -1  236.48    8.50
 -20  -2  -1  241.58    8.20
 -20  -2  -1  220.88    8.40
  20  -2   1  238.08    8.70
  20   2   1  232.38    8.30
 -20   2  -1  225.38    8.40
 -20   2  -1  241.08    8.50
 -20   2  -1  230.08    8.60
 -20   2  -1  231.98    8.00
  20   2   1  224.98    8.20
  22  -2   1    0.50    1.40
 -22  -2  -1    0.70    1.30
 -22  -2  -1    2.70    1.20
 -22  -2  -1    4.30    1.50
  22  -2   1    0.70    1.20
 -22   2  -1    1.80    1.40
 -22   2  -1    1.00    1.00
 -22   2  -1    2.00    1.50
 -22   2  -1    1.00    1.30
  22   2   1   -0.30    1.00
  22   2   1    0.50    1.20
 -24  -2  -1   48.40    3.30
 -24  -2  -1   49.90    3.10
  24  -2   1   47.30    3.60
  24  -2   1   48.60    3.40
 -24  -2  -1   45.30    3.20
 -24   2  -1   47.50    2.80
 -24   2  -1   49.50    3.50
 -24   2  -1   42.80    3.10
  24   2   1   47.80    3.20
 -24   2  -1   43.00    3.10
  24   2   1   39.80    2.90
  26  -2   1   36.40    3.20
 -26  -2  -1   36.00    3.00
 -26  -2  -1   34.80    3.10
  26  -2   1   35.60    3.40
 -26  -2  -1   34.10    3.10
 -26   2  -1   34.80    3.30
  26   2   1   36.50    3.00
  26   2   1   33.80    2.90
 -26   2  -1   30.30    2.70
 -26   2  -1   45.10    3.40
 -26   2  -1   37.50    3.10
 -28  -2  -1   -0.20    1.60
 -28  -2  -1    1.20    1.50
  28  -2   1    3.50    1.80
 -28  -2  -1    3.80    1.50
  28  -2   1    2.40    1.70
  28   2   1    1.40    1.40
 -28   2  -1   -0.40    1.60
 -28   2  -1    2.60    1.70
 -28   2  -1    4.20    1.80
  28   2   1    3.60    1.60
 -28   2  -1    2.30    1.40
 -30  -2  -1  312.07   11.20
  30  -2   1  297.37   11.50
 -30  -2  -1  279.27   11.00
  30  -2   1  299.97   11.20
 -30  -2  -1  311.67   11.00
 -30   2  -1  301.37   11.10
 -30   2  -1  294.27   11.30
 -30   2  -1  288.77   10.60
  30   2   1  295.37   10.80
  30   2   1  296.57   11.00
 -30   2  -1  291.77   11.00
 -32  -2  -1    7.70    2.00
 -32  -2  -1    7.00    2.20
  32  -2   1   10.90    2.30
  32  -2   1   10.60    2.40
 -32  -2  -1    9.60    2.10
 -32   2  -1    8.40    2.30
  32   2   1    6.90    2.00
 -32   2  -1   10.30    1.90
 -32   2  -1    6.80    2.10
 -32   2  -1    8.20    2.10
  32   2   1   10.20    2.30
 -34  -2  -1  277.27   10.70
  34  -2   1  275.57   11.20
 -34  -2  -1  284.17   10.40
 -34  -2  -1  285.77   10.80
  34  -2   1  269.87   10.90
 -34   2  -1  273.57   10.90
 -34   2  -1  270.97   10.70
 -34   2  -1  262.17   10.10
  34   2   1  255.27   10.20
 -36  -2  -1  169.78    7.80
 -36  -2  -1  183.88    7.90
 -36  -2  -1  176.88    7.60
  36  -2   1  167.58    8.10
  36  -2   1  162.18    7.70
  36   2   1  156.88    7.40
 -36   2  -1  172.18    8.00
 -36   2  -1  164.38    7.60
 -36   2  -1  157.38    7.00
 -36   2  -1  164.48    7.50
  36   2   1  156.78    7.50
 -38  -2  -1   67.39    5.00
  38  -2   1   60.79    4.90
  38  -2   1   65.99    5.40
 -38  -2  -1   67.29    4.60
 -38  -2  -1   59.09    4.20
 -38  -2  -1   61.19    5.00
 -38   2  -1   63.49    4.30
  38   2   1   58.59    4.30
 -38   2  -1   60.99    4.70
 -38   2  -1   67.89    4.80
  38   2   1   59.49    4.70
 -38   2  -1   64.39    5.30
  40  -2   1    2.00    2.90
 -40  -2  -1    1.40    2.00
 -40  -2  -1    1.80    2.40
 -40  -2  -1    2.60    2.30
 -40  -2  -1    1.60    2.50
  40  -2   1   -1.90    2.50
 -40   2  -1    0.70    2.30
 -40   2  -1    4.60    2.80
 -40   2  -1    1.40    2.70
  40   2   1    0.20    2.20
 -40   2  -1   -1.40    1.90
  40   2   1    1.60    2.30
 -42  -2  -1  396.06   15.00
 -42  -2  -1  405.46   14.60
  42  -2   1  385.16   15.30
  42  -2   1  360.76   14.70
 -42  -2  -1  389.36   14.70
 -42   2  -1  392.36   15.10
  42   2   1  428.26   18.00
 -42   2  -1  392.66   14.60
 -42   2  -1  360.86   14.00
 -42   2  -1  382.96   17.00
  42   2   1  384.76   14.50
 -44  -2  -1   -0.50    2.50
  44  -2   1   -2.70    2.80
 -44  -2  -1   -1.70    2.50
 -44  -2  -1   -0.90    2.50
 -44   2  -1    2.40    2.80
 -44   2  -1    2.00    2.30
 -44   2  -1    1.80    3.00
 -46  -2  -1   35.10    4.10
 -46  -2  -1   41.40    4.60
 -46  -2  -1   37.60    4.20
 -46   2  -1   35.70    3.60
 -46   2  -1   38.60    4.50
 -46   2  -1   42.60    4.30
 -47  -3   1    1.70    2.90
 -47  -3   1    2.00    2.50
 -47  -3   1   -2.40    2.50
 -47   3   1   -2.30    2.00
 -47   3   1   -2.00    2.60
 -47   3   1    1.90    2.60
 -45  -3   1    1.80    2.50
 -45  -3   1    2.60    2.80
 -45  -3   1   -1.70    2.40
  45  -3  -1   -1.50    3.10
 -45   3   1    0.40    2.40
 -45   3   1   -1.50    2.10
 -45   3   1    4.70    2.70
 -43  -3   1   40.60    4.10
  43  -3  -1   47.70    5.10
 -43  -3   1   45.70    4.10
 -43  -3   1   36.80    4.10
  43  -3  -1   39.80    4.70
  43   3  -1   38.40    3.80
 -43   3   1   44.40    4.30
 -43   3   1   37.70    3.50
 -43   3   1   39.30    4.20
  41  -3  -1    2.70    2.80
 -41  -3   1    5.10    2.40
 -41  -3   1    3.20    2.40
 -41  -3   1    1.80    2.60
  41  -3  -1    6.10    2.80
 -41   3   1    1.90    2.40
 -41   3   1    3.90    2.80
 -41   3   1    0.50    2.50
  41   3  -1    1.50    2.10
 -41   3   1    3.40    2.10
  41   3  -1    1.30    2.20
 -39  -3   1   92.39    5.30
  39  -3  -1   86.79    6.20
 -39  -3   1   89.39    5.40
  39  -3  -1   90.69    6.30
 -39  -3   1   84.49    5.70
 -39   3   1   81.49    5.70
 -39   3   1   98.59    5.60
 -39   3   1   91.79    6.00
  39   3  -1   87.69    5.30
  39   3  -1   99.59    5.60
 -39   3   1   82.79    4.90
  37  -3  -1   92.69    5.90
 -37  -3   1   96.29    5.80
  37  -3  -1   92.79    6.30
 -37  -3   1  103.19    5.30
 -37  -3   1   95.79    5.50
 -37   3   1   97.89    6.00
 -37   3   1   95.29    5.50
  37   3  -1  106.39    5.60
 -37   3   1   95.49    5.00
 -35  -3   1  251.67   10.40
 -35  -3   1  273.57    9.90
 -35  -3   1  270.57   10.20
  35  -3  -1  248.08   10.60
  35  -3  -1  261.47   11.00
 -35   3   1  250.97   10.50
 -35   3   1  263.57   10.30
 -35   3   1  248.08    9.60
  33  -3  -1   -1.90    2.20
  33  -3  -1    0.30    2.00
 -33  -3   1   -0.40    1.60
 -33  -3   1    2.60    2.10
 -33  -3   1    1.50    1.70
 -33   3   1    0.10    1.50
 -33   3   1    2.10    2.00
 -33   3   1   -0.10    2.00
  33   3  -1    0.50    1.70
 -31  -3   1  419.46   14.40
 -31  -3   1  377.76   14.00
  31  -3  -1  404.36   14.60
 -31  -3   1  421.96   13.90
  31  -3  -1  384.96   14.70
 -31   3   1  395.56   14.10
 -31   3   1  394.96   13.60
 -31   3   1  380.06   14.30
  31   3  -1  406.06   14.00
  29  -3  -1    0.20    2.10
 -29  -3   1    0.20    1.40
 -29  -3   1   -0.20    1.60
 -29  -3   1    0.70    1.50
  29  -3  -1    1.40    2.00
  29   3  -1    0.80    1.40
 -29   3   1   -0.10    1.30
 -29   3   1   -0.40    1.70
 -29   3   1   -0.90    1.60
 -29   3   1   -0.50    1.70
  29   3  -1    2.00    1.40
 -27  -3   1  299.77   10.80
 -27  -3   1  323.97   11.30
  27  -3  -1  282.77   11.20
 -27  -3   1  313.37   10.70
  27  -3  -1  290.27   11.40
 -27   3   1  314.57   11.30
  27   3  -1  309.47   10.80
 -27   3   1  315.87   11.10
 -27   3   1  285.67   11.10
  27   3  -1  291.57   10.60
 -25  -3   1    3.30    1.50
 -25  -3   1    2.40    1.30
  25  -3  -1    2.60    1.70
  25  -3  -1    6.20    2.00
 -25  -3   1    4.50    1.40
 -25   3   1    4.70    1.80
 -25   3   1    4.10    1.70
  25   3  -1    5.80    1.40
 -25   3   1    0.30    1.50
  25   3  -1    3.60    1.30
 -23  -3   1  321.07   11.10
  23  -3  -1  326.57   10.80
 -23  -3   1  298.57   10.70
 -23  -3   1  308.17   10.50
  23  -3  -1  305.87   11.40
  23  -3  -1  294.57   11.10
  23   3  -1  300.87   10.50
 -23   3   1  305.27   11.10
  23   3  -1  325.97   10.70
 -23   3   1  320.67   11.10
 -23   3   1  294.17   11.10
 -21  -3   1   50.29    2.60
 -21  -3   1   50.49    2.80
 -21  -3   1   52.39    3.20
  21  -3  -1   44.70    3.30
  21  -3  -1   44.00    2.80
  21  -3  -1   51.69    3.20
 -21   3   1   44.10    2.90
  21   3  -1   51.89    2.80
 -21   3   1   49.80    3.20
  21   3  -1   47.70    2.70
 -21   3   1   46.80    3.30
  19  -3  -1    0.60    1.30
 -19  -3   1    1.00    0.90
 -19  -3   1    0.30    1.10
 -19  -3   1    1.20    0.80
  19  -3  -1    1.20    1.10
  19  -3  -1    0.50    0.90
 -19   3   1    0.80    1.10
 -19   3   1    2.00    1.20
 -19   3   1    1.40    1.20
  19   3  -1    1.10    0.80
  19   3  -1    0.10    0.80
 -17  -3   1   34.00    2.00
  17  -3  -1   35.50    2.50
  17  -3  -1   35.40    2.70
 -17  -3   1   38.20    2.00
 -17  -3   1   33.40    2.50
  17  -3  -1   34.70    2.30
 -17   3   1   32.40    2.40
  17   3  -1   32.70    1.90
 -17   3   1   36.30    2.50
 -17   3   1   33.00    2.50
  17   3  -1   34.00    2.00
 -15  -3   1    1.10    0.70
 -15  -3   1   -0.40    1.00
  15  -3  -1    1.90    1.10
  15  -3  -1    1.50    0.90
  15  -3  -1    1.10    1.10
 -15  -3   1    1.50    0.70
 -15   3   1    1.40    0.90
 -15   3   1    2.00    1.00
 -15   3   1    0.50    0.90
  15   3  -1    1.20    0.70
  15   3  -1    0.70    0.70
 -13  -3   1  100.39    3.80
  13  -3  -1  103.69    4.00
  13  -3  -1  110.89    4.30
 -13  -3   1  105.29    3.70
  13  -3  -1   95.39    4.30
 -13  -3   1  113.79    4.30
 -13   3   1  103.19    4.20
  13   3  -1  103.59    3.80
 -13   3   1  103.89    4.20
 -13   3   1  103.59    4.20
  13   3  -1  101.39    3.70
  11  -3  -1  318.77   10.40
  11  -3  -1  316.67   10.60
  11  -3  -1  306.67   10.70
 -11  -3   1  320.87   10.60
 -11  -3   1  310.77   10.10
  11   3  -1  304.47   10.10
 -11   3   1  322.57   10.60
 -11   3   1  322.87   10.60
  11   3  -1  320.67   10.10
 -11   3   1  320.97   10.50
 -11   3   1  328.77   10.70
  -9  -3   1  100.29    3.40
  -9  -3   1  101.09    3.40
  -9  -3   1  108.99    3.90
   9  -3  -1  100.69    4.00
   9  -3  -1   98.29    3.80
  -9  -3   1  100.69    3.90
   9  -3  -1  100.09    3.80
  -9   3   1  101.29    3.80
  -9   3   1   98.39    4.00
  -9   3   1   98.09    3.90
  -9   3   1  100.99    3.90
  -9   3   1  104.09    3.90
  -9   3   1  103.49    3.50
   9   3  -1   95.69    3.40
   9   3  -1  100.39    3.40
  -7  -3   1  672.13   21.10
   7  -3  -1  656.83   21.50
   7  -3  -1  687.23   21.60
  -7  -3   1  691.93   21.50
  -7  -3   1  706.43   21.60
   7  -3  -1  692.93   21.50
  -7  -3   1  683.63   21.00
  -7   3   1  677.63   21.60
  -7   3   1  682.83   21.50
  -7   3   1  702.43   21.50
  -7   3   1  683.03   21.50
  -7   3   1  698.53   21.50
   7   3  -1  654.83   21.50
  -7   3   1  677.93   21.20
   7   3  -1  671.23   21.00
   7   3  -1  680.93   21.00
  -5  -3   1    4.60    0.40
  -5  -3   1    3.00    0.70
   5  -3  -1    4.20    0.70
   5  -3  -1    4.20    0.70
  -5  -3   1    3.60    0.70
  -5  -3   1    4.20    0.40
   5  -3  -1    4.10    0.50
  -5  -3   1    3.90    0.60
   5  -3  -1    3.20    0.60
   5  -3  -1    5.00    0.70
   5   3  -1    3.50    0.80
  -5   3   1    3.60    0.70
   5   3  -1    4.30    0.40
   5   3  -1    4.50    0.40
   5   3  -1    4.70    0.40
  -5   3   1    3.70    0.70
   5   3  -1    3.80    0.30
  -5   3   1    3.60    0.50
   5   3  -1    3.80    0.70
  -5   3   1    4.20    0.70
  -5   3   1    3.20    0.60
  -5   3   1    3.20    0.60
   3  -3  -1  307.57   10.00
   3  -3  -1  307.97   10.00
   3  -3  -1  308.47    9.80
  -3  -3   1  304.17    9.90
  -3  -3   1  302.37    9.60
  -3  -3   1  295.17    9.60
   3  -3  -1  310.27    9.90
   3  -3  -1  307.17    9.90
  -3  -3   1  300.77    9.80
   3  -3  -1  321.27   10.00
  -3  -3   1  318.87    9.60
  -3  -3   1  313.27    9.70
  -3  -3   1  310.27   10.10
   3   3  -1  305.97    9.60
   3   3  -1  316.17    9.60
   3   3  -1  306.07    9.60
  -3   3   1  309.97   10.00
   3   3  -1  295.27    9.90
  -3   3   1  311.97    9.80
   3   3  -1  311.27    9.60
  -3   3   1  315.17    9.90
   3   3  -1  311.67   10.10
  -3   3   1  306.17   10.00
  -3   3   1  310.47   10.00
  -1  -3   1   44.50    2.00
  -1  -3   1   41.50    1.60
   1  -3  -1   44.40    1.80
  -1  -3   1   42.40    1.60
  -1  -3   1   43.10    1.90
   1  -3  -1   42.10    1.80
  -1  -3   1   43.00    1.60
   1  -3  -1   43.50    1.80
   1  -3  -1   41.00    1.80
   1  -3  -1   43.90    2.00
  -1   3   1   44.70    1.80
  -1   3   1   41.30    1.90
   1   3  -1   40.80    1.70
  -1   3   1   43.00    1.80
   1   3  -1   41.00    2.00
  -1   3   1   43.00    1.70
   1   3  -1   43.60    1.60
   1   3  -1   41.90    1.60
  -1   3   1   42.90    1.90
  -1   3   1   42.40    1.80
   1   3  -1   42.20    1.90
   1   3  -1   42.80    1.60
   1  -3   1  919.11   28.30
  -1  -3  -1  935.51   28.20
   1  -3   1  906.61   28.20
  -1  -3  -1  883.01   28.40
   1  -3   1  911.61   28.10
  -1  -3  -1  901.71   28.30
  -1  -3  -1  942.01   28.30
  -1   3  -1  922.11   28.50
  -1   3  -1  892.11   28.00
   1   3   1  917.61   28.40
  -1   3  -1  889.21   28.30
   1   3   1  867.61   28.20
   1   3   1  933.51   28.20
  -1   3  -1  920.01   28.10
   1   3   1  923.31   28.20
  -1   3  -1  935.71   28.20
   1   3   1  902.61   28.20
   1   3   1  913.41   28.20
  -1   3  -1  864.91   28.10
   1   3   1  917.71   28.30
  -3  -3  -1   77.39    2.70
  -3  -3  -1   73.09    2.90
   3  -3   1   73.29    2.80
  -3  -3  -1   71.79    2.60
   3  -3   1   72.99    2.40
   3  -3   1   78.29    2.70
   3  -3   1   75.39    2.80
  -3  -3  -1   75.99    2.70
  -3  -3  -1   73.09    2.80
  -3   3  -1   72.79    2.40
  -3   3  -1   70.89    2.70
  -3   3  -1   70.89    2.80
   3   3   1   75.09    2.70
   3   3   1   68.79    2.70
   3   3   1   73.79    2.60
   3   3   1   72.09    2.60
  -3   3  -1   72.99    2.80
   3   3   1   70.79    2.80
   3   3   1   74.19    2.70
  -5  -3  -1 1013.00   30.90
   5  -3   1  961.20   31.10
   5  -3   1  989.70   31.00
   5  -3   1 1005.90   31.00
  -5  -3  -1 1027.80   31.00
  -5  -3  -1 1005.80   30.90
  -5  -3  -1 1009.80   31.10
  -5  -3  -1  981.70   31.10
   5   3   1 1022.10   30.90
  -5   3  -1  945.71   31.10
  -5   3  -1 1016.70   30.60
  -5   3  -1 1028.60   31.10
   5   3   1 1000.20   30.80
   5   3   1  951.10   31.10
  -7  -3  -1  196.88    6.50
   7  -3   1  197.08    6.60
  -7  -3  -1  204.28    6.50
   7  -3   1  198.38    6.70
  -7  -3  -1  197.68    6.40
  -7  -3  -1  195.58    6.70
   7  -3   1  184.78    6.70
  -7   3  -1  198.08    6.70
   7   3   1  190.68    6.70
   7   3   1  200.48    6.50
  -7   3  -1  195.28    6.10
  -7   3  -1  194.88    6.70
   7   3   1  187.88    6.40
  -9  -3  -1  114.39    4.10
   9  -3   1  113.19    4.50
   9  -3   1  119.49    4.50
   9  -3   1  120.39    4.30
  -9  -3  -1  120.49    4.20
   9   3   1  119.49    4.10
   9   3   1  114.69    4.40
  -9   3  -1  115.09    4.40
  -9   3  -1  111.99    4.30
   9   3   1  116.49    4.00
  -9   3  -1  108.89    4.50
  11  -3   1  510.05   16.20
 -11  -3  -1  513.75   16.10
 -11  -3  -1  526.65   16.50
  11  -3   1  515.75   16.50
 -11  -3  -1  533.45   16.30
  11  -3   1  484.85   16.60
  11   3   1  507.65   16.10
 -11   3  -1  488.45   16.40
 -11   3  -1  501.45   16.60
  11   3   1  512.15   16.10
  11   3   1  491.55   16.40
 -11   3  -1  517.15   16.40
  13  -3   1    9.10    1.30
 -13  -3  -1   10.00    1.10
  13  -3   1   11.30    1.50
  13  -3   1    9.40    1.20
 -13  -3  -1   13.90    1.30
 -13  -3  -1   13.30    1.50
  13   3   1   11.10    1.10
  13   3   1   12.00    1.10
  13   3   1   12.50    1.40
 -13   3  -1   14.40    1.60
 -13   3  -1    9.10    1.30
 -13   3  -1   14.60    1.70
 -15  -3  -1  744.23   23.90
  15  -3   1  759.32   23.90
 -15  -3  -1  752.72   23.80
  15  -3   1  685.93   24.30
  15  -3   1  729.53   24.20
 -15  -3  -1  785.02   24.30
 -15   3  -1  772.42   23.60
  15   3   1  743.83   23.70
  15   3   1  720.13   24.10
 -15   3  -1  760.52   24.20
 -15   3  -1  745.93   24.10
  15   3   1  773.42   23.80
 -15   3  -1  822.22   24.40
 -17  -3  -1   67.79    3.00
  17  -3   1   60.09    3.10
  17  -3   1   58.79    3.50
  17  -3   1   60.89    3.50
 -17  -3  -1   68.19    3.50
 -17  -3  -1   58.29    3.00
  17   3   1   63.89    2.90
 -17   3  -1   62.99    3.30
 -17   3  -1   64.99    2.70
  17   3   1   64.79    3.00
  17   3   1   62.79    3.30
 -17   3  -1   67.19    3.40
 -17   3  -1   64.09    3.50
  19  -3   1  337.27   11.90
  19  -3   1  335.97   11.70
 -19  -3  -1  327.77   11.40
 -19  -3  -1  350.56   11.80
 -19  -3  -1  340.27   11.30
  19  -3   1  335.67   11.40
 -19   3  -1  337.37   11.80
  19   3   1  336.87   11.30
 -19   3  -1  338.07   11.60
  19   3   1  319.87   11.20
 -19   3  -1  338.37   11.00
 -19   3  -1  340.97   11.60
  19   3   1  325.07   11.60
  21  -3   1  210.08    8.20
 -21  -3  -1  187.88    7.50
  21  -3   1  203.98    7.90
 -21  -3  -1  211.48    7.50
 -21  -3  -1  209.18    7.90
 -21   3  -1  205.98    8.00
 -21   3  -1  204.88    7.80
  21   3   1  181.28    7.30
 -21   3  -1  210.98    7.20
 -21   3  -1  216.68    7.80
  21   3   1  206.68    7.50
  23  -3   1  139.49    6.20
 -23  -3  -1  136.99    6.00
 -23  -3  -1  144.19    6.30
  23  -3   1  154.38    6.60
 -23  -3  -1  162.98    6.00
  23   3   1  144.69    5.80
 -23   3  -1  147.79    6.40
 -23   3  -1  149.29    6.30
 -23   3  -1  147.39    6.20
  23   3   1  147.89    6.00
 -23   3  -1  147.69    5.60
  25  -3   1  226.08    9.20
 -25  -3  -1  233.18    9.00
 -25  -3  -1  223.58    8.70
 -25  -3  -1  240.48    8.60
  25  -3   1  236.38    9.10
 -25   3  -1  234.58    8.20
 -25   3  -1  240.18    8.80
 -25   3  -1  233.68    9.10
  25   3   1  219.08    8.40
  25   3   1  236.68    8.60
 -25   3  -1  216.68    8.80
 -27  -3  -1   97.99    4.80
 -27  -3  -1  102.29    5.30
  27  -3   1  107.89    5.30
 -27  -3  -1   96.89    5.00
  27  -3   1   93.99    5.50
 -27   3  -1   88.19    5.00
 -27   3  -1  106.09    5.40
  27   3   1  103.09    4.70
  27   3   1  102.99    4.90
 -27   3  -1   97.59    4.40
 -27   3  -1  106.49    5.10
 -29  -3  -1  165.78    6.80
  29  -3   1  163.88    7.50
 -29  -3  -1  169.58    7.30
 -29  -3  -1  153.38    7.00
  29  -3   1  169.88    7.70
  29   3   1  164.18    6.70
 -29   3  -1  149.29    7.10
 -29   3  -1  170.08    7.30
 -29   3  -1  169.98    7.50
  29   3   1  181.88    7.00
 -29   3  -1  168.28    6.60
 -31  -3  -1   14.60    2.50
 -31  -3  -1   16.40    2.60
  31  -3   1   14.20    2.40
  31  -3   1   14.70    2.60
 -31  -3  -1   13.60    2.30
 -31   3  -1   15.60    2.00
 -31   3  -1   16.50    2.60
  31   3   1   13.70    2.20
  31   3   1   22.00    2.60
 -31   3  -1   18.70    2.90
  33  -3   1   32.10    3.50
  33  -3   1   33.50    3.60
 -33  -3  -1   37.00    3.50
 -33  -3  -1   29.60    3.00
 -33  -3  -1   34.50    3.20
 -33   3  -1   30.90    3.30
 -33   3  -1   35.10    3.10
 -33   3  -1   27.20    2.90
  33   3   1   31.60    3.00
 -35  -3  -1   21.20    2.80
 -35  -3  -1   16.10    2.80
  35  -3   1   14.30    3.00
 -35  -3  -1   16.20    3.00
  35  -3   1   20.30    3.30
  35   3   1   19.10    2.70
 -35   3  -1   13.10    2.60
 -35   3  -1   21.20    3.10
  35   3   1   18.20    2.60
 -35   3  -1   18.20    3.10
 -35   3  -1   12.70    2.10
  37  -3   1    1.90    2.50
 -37  -3  -1    7.90    2.60
 -37  -3  -1    7.30    2.50
  37  -3   1    9.10    2.90
 -37  -3  -1    9.30    2.60
 -37   3  -1    8.50    2.10
  37   3   1    9.80    2.40
 -37   3  -1    5.70    2.50
 -37   3  -1    5.90    2.40
  37   3   1    6.40    2.20
 -37   3  -1    2.30    2.50
 -39  -3  -1   88.09    5.20
  39  -3   1   88.99    5.80
 -39  -3  -1   92.19    6.00
  39  -3   1   84.19    6.20
 -39  -3  -1   93.59    5.90
 -39   3  -1   92.09    6.20
 -39   3  -1   77.39    5.60
  39   3   1   88.69    5.30
  39   3   1   86.99    5.60
 -39   3  -1   87.99    5.60
 -39   3  -1   85.39    4.90
 -41  -3  -1    3.60    2.50
 -41  -3  -1    2.00    2.50
  41  -3   1    0.70    2.40
  41  -3   1   -1.50    2.60
 -41  -3  -1    0.60    2.70
 -41   3  -1    2.70    2.80
  41   3   1    2.40    2.60
  41   3   1    1.00    2.20
 -41   3  -1    4.60    2.80
 -41   3  -1   -2.80    2.70
 -41   3  -1   -0.40    1.90
 -43  -3  -1  178.08    8.70
  43  -3   1  150.98    8.70
 -43  -3  -1  179.38    8.60
 -43  -3  -1  173.68    8.20
 -43   3  -1  168.08    7.60
 -43   3  -1  183.08    8.40
 -43   3  -1  173.28    9.00
 -45  -3  -1   -0.50    2.80
 -45  -3  -1    1.00    2.90
  45  -3   1    5.00    3.30
 -45  -3  -1   -1.50    2.50
 -45   3  -1    2.50    2.80
 -45   3  -1    1.60    2.20
 -45   3  -1    2.50    2.70
  46  -4  -1  230.98   10.90
 -46  -4   1  220.88   10.00
 -46  -4   1  219.88   10.40
 -46  -4   1  234.78    9.70
 -46   4   1  232.18   10.20
 -46   4   1  227.08   10.60
 -46   4   1  206.78    9.10
 -44  -4   1   28.50    3.70
  44  -4  -1   24.40    4.00
 -44  -4   1   21.80    3.80
 -44  -4   1   20.20    3.20
 -44   4   1   22.10    2.70
 -44   4   1   19.60    3.50
 -44   4   1   27.10    3.90
 -42  -4   1    3.80    2.20
 -42  -4   1    3.40    3.00
  42  -4  -1    4.40    2.80
 -42  -4   1   12.40    2.80
  42  -4  -1    3.40    2.80
 -42   4   1    5.20    2.70
  42   4  -1    8.00    2.60
 -42   4   1    6.10    2.70
 -42   4   1    7.40    2.20
 -40  -4   1   37.80    3.80
 -40  -4   1   42.80    3.70
  40  -4  -1   43.20    4.80
  40  -4  -1   39.20    4.30
 -40  -4   1   43.40    4.30
 -40   4   1   32.10    3.80
 -40   4   1   36.10    4.30
  40   4  -1   42.30    3.80
  40   4  -1   32.80    3.40
 -40   4   1   35.00    3.90
 -40   4   1   40.40    3.30
 -38  -4   1   15.60    2.60
  38  -4  -1   15.70    3.50
 -38  -4   1   12.80    2.40
 -38  -4   1   14.60    3.10
  38  -4  -1   15.00    3.30
 -38   4   1   12.80    2.20
 -38   4   1   14.60    3.20
  38   4  -1   14.10    2.50
 -38   4   1    8.20    2.80
  38   4  -1   15.70    2.60
 -38   4   1   17.00    3.10
 -36  -4   1   25.20    3.20
 -36  -4   1   26.70    2.90
  36  -4  -1   24.60    3.70
  36  -4  -1   28.50    3.50
 -36  -4   1   22.40    2.70
 -36   4   1   28.00    3.20
 -36   4   1   30.10    3.50
 -36   4   1   34.10    2.90
  36   4  -1   35.40    3.90
 -36   4   1   29.30    3.50
  36   4  -1   23.50    4.00
  34  -4  -1   40.70    4.00
  34  -4  -1   45.50    4.40
 -34  -4   1   44.80    3.80
 -34  -4   1   52.29    4.60
 -34  -4   1   45.30    3.50
 -34   4   1   42.30    3.30
 -34   4   1   48.00    4.50
 -34   4   1   44.10    3.80
 -32  -4   1  149.19    6.40
  32  -4  -1  164.08    7.40
  32  -4  -1  154.68    7.80
 -32  -4   1  147.89    6.60
 -32  -4   1  162.98    7.30
 -32   4   1  145.39    7.30
 -32   4   1  161.78    7.20
  32   4  -1  156.48    6.60
 -32   4   1  147.39    6.20
 -30  -4   1  211.58    8.60
 -30  -4   1  210.38    7.80
  30  -4  -1  202.48    8.60
  30  -4  -1  209.38    9.00
 -30  -4   1  185.78    7.90
 -30   4   1  199.28    8.20
 -30   4   1  175.28    8.30
 -30   4   1  203.68    7.60
  30   4  -1  219.38    8.00
 -30   4   1  207.58    8.60
  28  -4  -1    5.80    2.40
 -28  -4   1    4.00    1.50
 -28  -4   1    5.00    1.60
  28  -4  -1    2.90    1.80
  28  -4  -1    4.10    2.00
 -28  -4   1    5.40    2.20
 -28   4   1    6.10    2.20
  28   4  -1    7.40    1.60
 -28   4   1    6.10    2.10
 -28   4   1    4.70    1.90
  28   4  -1    5.60    1.60
  26  -4  -1   54.99    4.40
 -26  -4   1   61.59    3.30
  26  -4  -1   63.49    3.70
 -26  -4   1   59.99    4.10
  26  -4  -1   62.39    4.10
 -26  -4   1   61.79    3.50
 -26   4   1   55.19    4.00
 -26   4   1   65.89    4.20
  26   4  -1   63.19    3.50
  26   4  -1   58.39    3.30
 -26   4   1   62.89    4.20
 -24  -4   1    2.90    1.20
  24  -4  -1    1.50    1.60
 -24  -4   1    2.90    1.80
  24  -4  -1    2.10    1.50
  24  -4  -1    3.20    1.70
 -24  -4   1    2.50    1.20
 -24   4   1    3.30    1.70
  24   4  -1    1.30    1.20
  24   4  -1    3.70    1.20
 -24   4   1    1.70    1.60
 -24   4   1    2.60    1.80
  22  -4  -1  432.86   14.90
 -22  -4   1  434.46   14.80
 -22  -4   1  444.16   14.10
 -22  -4   1  404.66   14.20
  22  -4  -1  419.46   15.10
  22  -4  -1  422.66   14.30
 -22   4   1  430.16   14.60
 -22   4   1  421.76   14.80
  22   4  -1  447.46   14.20
 -22   4   1  444.96   14.90
  22   4  -1  415.56   14.00
  20  -4  -1    4.10    1.30
  20  -4  -1    5.70    1.80
 -20  -4   1    4.40    1.10
 -20  -4   1    4.50    1.10
  20  -4  -1    4.30    1.60
 -20  -4   1    3.80    1.40
 -20   4   1    5.30    1.60
  20   4  -1    3.00    1.00
 -20   4   1    2.20    1.40
  20   4  -1    4.30    1.10
 -20   4   1    3.80    1.40
 -18  -4   1  773.82   24.50
  18  -4  -1  772.42   24.70
 -18  -4   1  780.42   24.40
  18  -4  -1  774.72   25.10
  18  -4  -1  767.32   25.30
 -18  -4   1  769.42   25.10
 -18   4   1  789.12   25.10
 -18   4   1  759.22   25.00
 -18   4   1  760.52   24.90
  18   4  -1  813.62   24.50
  18   4  -1  762.52   24.40
  16  -4  -1   10.90    1.60
 -16  -4   1    8.50    1.50
  16  -4  -1   13.60    1.70
 -16  -4   1    9.50    1.10
 -16  -4   1    9.80    1.00
  16  -4  -1   11.00    1.40
 -16   4   1   10.40    1.50
 -16   4   1   10.90    1.70
  16   4  -1   11.90    1.20
  16   4  -1   10.90    1.10
 -16   4   1    6.00    1.20
 -16   4   1   12.10    1.60
 -14  -4   1   61.69    2.60
 -14  -4   1   69.49    3.30
  14  -4  -1   63.99    3.30
 -14  -4   1   62.49    2.50
  14  -4  -1   67.19    3.00
  14  -4  -1   62.29    3.30
 -14   4   1   56.29    2.60
 -14   4   1   62.19    3.20
  14   4  -1   64.69    2.60
  14   4  -1   57.49    2.50
 -14   4   1   58.59    3.30
 -14   4   1   60.19    3.20
 -14   4   1   62.19    3.20
  12  -4  -1  725.43   23.10
 -12  -4   1  706.23   22.50
 -12  -4   1  729.33   23.10
  12  -4  -1  711.43   23.20
  12  -4  -1  733.63   22.90
 -12  -4   1  715.63   23.10
 -12  -4   1  730.13   22.50
  12   4  -1  728.23   22.50
  12   4  -1  703.13   22.40
 -12   4   1  726.63   22.60
 -12   4   1  699.83   23.20
 -12   4   1  727.43   23.10
 -12   4   1  724.13   23.10
 -12   4   1  740.53   23.00
 -12   4   1  727.53   23.10
  10  -4  -1  500.05   16.40
 -10  -4   1  539.55   16.50
  10  -4  -1  491.95   16.50
  10  -4  -1  521.45   16.40
 -10  -4   1  511.75   16.40
 -10  -4   1  503.45   15.90
 -10  -4   1  520.85   15.90
  10   4  -1  491.95   15.80
 -10   4   1  514.95   16.40
 -10   4   1  497.95   16.40
  10   4  -1  505.65   15.80
 -10   4   1  517.45   16.50
  10   4  -1  477.65   16.40
 -10   4   1  505.25   16.50
 -10   4   1  526.15   16.60
  -8  -4   1   31.20    1.90
  -8  -4   1   32.90    1.90
  -8  -4   1   30.50    1.30
  -8  -4   1   30.40    1.40
   8  -4  -1   31.10    2.00
  -8  -4   1   27.80    1.90
   8  -4  -1   29.80    1.80
   8  -4  -1   29.10    1.90
  -8   4   1   30.70    1.50
  -8   4   1   31.40    1.90
  -8   4   1   32.70    2.00
   8   4  -1   30.80    1.20
   8   4  -1   30.20    1.20
  -8   4   1   28.50    1.90
  -8   4   1   27.90    1.80
  -8   4   1   27.90    1.90
   8   4  -1   32.10    1.20
   8   4  -1   26.80    1.90
   8   4  -1   28.70    1.20
  -6  -4   1 1050.99   33.40
  -6  -4   1 1071.59   33.60
  -6  -4   1 1200.18   33.00
  -6  -4   1 1156.98   33.60
   6  -4  -1 1067.09   33.50
   6  -4  -1 1059.99   33.60
  -6  -4   1 1094.19   33.10
   6  -4  -1 1068.79   33.20
   6  -4  -1 1054.29   33.50
   6   4  -1 1071.69   33.00
   6   4  -1 1011.10   33.60
   6   4  -1 1121.39   33.00
   6   4  -1 1043.10   32.90
  -6   4   1 1097.69   33.20
  -6   4   1 1063.69   33.40
   6   4  -1 1052.19   33.00
  -6   4   1 1049.59   33.60
  -6   4   1 1052.19   33.50
  -6   4   1 1045.20   33.60
   6   4  -1 1009.40   33.40
   4  -4  -1 1085.19   33.30
  -4  -4   1 1075.89   33.70
   4  -4  -1 1117.49   33.50
  -4  -4   1 1061.69   33.60
  -4  -4   1 1062.09   33.20
  -4  -4   1 1101.69   33.20
  -4  -4   1 1035.00   33.40
   4  -4  -1 1177.78   33.70
   4  -4  -1 1075.09   33.70
   4  -4  -1 1072.79   33.60
   4   4  -1 1044.50   33.50
   4   4  -1 1097.59   33.20
   4   4  -1 1052.69   33.10
   4   4  -1 1081.49   33.10
   4   4  -1  906.01   33.60
  -4   4   1 1105.89   33.70
  -4   4   1 1103.09   33.60
   4   4  -1 1094.09   33.10
  -4   4   1 1078.09   33.60
  -4   4   1 1106.29   33.50
  -2  -4   1    8.40    1.00
   2  -4  -1   10.20    1.00
  -2  -4   1    7.50    0.80
  -2  -4   1    9.60    0.80
   2  -4  -1   12.50    1.10
  -2  -4   1    8.90    1.10
  -2  -4   1    9.80    0.80
   2  -4  -1    8.50    0.80
   2  -4  -1    8.20    0.90
   2  -4  -1    7.10    1.00
   2  -4  -1   11.10    1.10
  -2   4   1   13.10    1.10
   2   4  -1    9.00    0.80
  -2   4   1    9.20    1.00
   2   4  -1    5.10    0.70
   2   4  -1    8.80    0.80
  -2   4   1    7.90    0.90
  -2   4   1    9.60    1.00
   2   4  -1   10.30    0.80
  -2   4   1    8.40    1.00
  -2   4   1   10.40    0.90
   2   4  -1    7.20    1.10
   2   4  -1    7.80    0.70
  -2   4   1   10.80    0.90
   2   4  -1    8.90    1.00
   0  -4   1  398.46   12.60
   0  -4   1  393.36   12.70
   0  -4  -1  386.76   13.00
   0  -4  -1  402.66   12.80
   0  -4   1  403.06   12.60
   0  -4  -1  410.06   12.80
   0  -4  -1  408.86   12.70
   0  -4  -1  406.86   12.90
   0  -4  -1  407.46   12.70
   0  -4   1  387.16   12.90
   0   4  -1  392.86   12.70
   0   4   1  409.16   12.70
   0   4   1  393.46   12.70
   0   4  -1  380.86   12.60
   0   4   1  391.26   12.90
   0   4  -1  404.86   12.60
   0   4  -1  413.36   13.20
   0   4   1  411.96   12.80
   0   4  -1  400.36   12.70
   0   4   1  405.26   12.80
   0   4  -1  404.06   12.90
   0   4   1  404.86   13.00
   0   4   1  400.06   12.80
  -2  -4  -1  111.19    3.90
   2  -4   1  113.09    4.10
   2  -4   1  113.59    3.70
   2  -4   1  112.39    3.90
  -2  -4  -1  111.39    4.00
  -2  -4  -1  109.39    4.00
   2  -4   1  110.59    4.00
  -2  -4  -1  110.29    4.20
   2   4   1  104.99    4.00
  -2   4  -1  105.69    3.90
  -2   4  -1  106.39    3.90
  -2   4  -1  111.39    4.10
  -2   4  -1  100.69    4.30
   2   4   1  108.09    3.90
   2   4   1  113.59    3.90
   2   4   1  111.69    3.80
   2   4   1  110.59    4.10
  -2   4  -1  114.69    4.00
  -2   4  -1  113.49    3.90
   2   4   1  110.39    4.20
   2   4   1  109.19    3.90
  -2   4  -1  107.19    3.70
  -4  -4  -1   20.60    1.50
   4  -4   1   24.80    1.60
  -4  -4  -1   21.90    1.30
  -4  -4  -1   21.20    1.40
   4  -4   1   20.00    1.50
  -4  -4  -1   23.30    1.70
  -4  -4  -1   22.10    1.40
   4  -4   1   22.00    1.40
   4  -4   1   20.60    1.00
   4   4   1   21.90    1.50
   4   4   1   20.70    1.30
  -4   4  -1   22.30    1.80
  -4   4  -1   22.40    1.50
   4   4   1   22.20    1.50
   4   4   1   21.50    1.30
  -4   4  -1   20.80    1.30
   4   4   1   22.60    1.30
  -4   4  -1   24.40    1.50
  -4   4  -1   20.40    1.50
  -4   4  -1   20.90    1.00
  -4   4  -1   20.70    1.40
   4   4   1   21.80    1.20
   6  -4   1  153.78    5.60
  -6  -4  -1  158.48    5.70
  -6  -4  -1  161.98    5.50
  -6  -4  -1  155.88    5.30
  -6  -4  -1  136.49    5.50
   6  -4   1  161.18    5.60
  -6  -4  -1  162.28    5.40
   6  -4   1  157.98    5.60
   6   4   1  159.18    5.60
  -6   4  -1  161.68    5.60
   6   4   1  142.59    5.30
  -6   4  -1  165.38    5.70
   6   4   1  153.98    5.30
   6   4   1  157.78    5.20
  -6   4  -1  161.88    5.60
  -6   4  -1  155.18    5.00
   6   4   1  161.78    5.30
   8  -4   1 1327.67   41.10
  -8  -4  -1 1320.27   40.90
  -8  -4  -1 1307.77   41.20
   8  -4   1 1304.87   41.20
  -8  -4  -1 1387.06   41.00
  -8  -4  -1 1300.87   41.30
   8  -4   1 1317.47   41.30
  -8  -4  -1 1393.36   41.10
  -8   4  -1 1340.07   41.20
   8   4   1 1271.17   40.80
  -8   4  -1 1281.67   41.30
  -8   4  -1 1306.47   40.60
   8   4   1 1362.06   40.90
   8   4   1 1278.27   41.20
 -10  -4  -1  814.12   25.00
  10  -4   1  824.82   25.10
  10  -4   1  788.12   25.30
 -10  -4  -1  775.52   25.20
 -10  -4  -1  845.52   25.10
 -10  -4  -1  787.82   24.80
  10  -4   1  788.02   25.20
 -10   4  -1  770.42   25.20
  10   4   1  774.82   25.20
  10   4   1  792.92   24.80
  10   4   1  767.92   24.70
 -10   4  -1  800.12   24.50
 -10   4  -1  809.72   25.20
 -10   4  -1  775.92   25.30
  12  -4   1   64.99    3.40
  12  -4   1   62.69    3.30
 -12  -4  -1   67.79    2.80
  12  -4   1   66.39    3.00
 -12  -4  -1   73.49    3.40
 -12  -4  -1   67.69    3.00
 -12  -4  -1   65.99    2.90
  12   4   1   67.79    2.80
 -12   4  -1   64.59    3.20
  12   4   1   64.79    2.70
 -12   4  -1   62.89    3.10
 -12   4  -1   62.89    3.30
  12   4   1   60.69    3.20
 -12   4  -1   70.09    2.40
  14  -4   1   35.80    2.60
  14  -4   1   35.00    2.20
 -14  -4  -1   36.40    2.20
 -14  -4  -1   38.90    2.60
 -14  -4  -1   37.50    2.10
  14   4   1   37.30    2.00
  14   4   1   35.00    2.50
 -14   4  -1   32.30    2.60
 -14   4  -1   34.10    2.40
  14   4   1   33.60    1.90
 -14   4  -1   40.30    2.60
  16  -4   1    1.90    1.10
 -16  -4  -1    2.10    1.00
  16  -4   1    1.30    1.40
 -16  -4  -1   -0.30    1.20
 -16  -4  -1    2.60    1.00
  16  -4   1    0.70    1.10
  16   4   1    2.60    0.90
 -16   4  -1    0.70    1.20
  16   4   1    1.70    0.80
 -16   4  -1    2.70    1.30
  16   4   1    1.80    1.20
 -16   4  -1    0.40    1.40
  18  -4   1  682.63   22.30
 -18  -4  -1  680.73   21.70
 -18  -4  -1  673.43   21.90
 -18  -4  -1  703.73   22.30
  18  -4   1  690.43   21.90
  18  -4   1  652.33   22.50
  18   4   1  699.53   21.80
  18   4   1  667.33   21.60
  18   4   1  679.23   22.30
 -18   4  -1  687.43   22.40
 -18   4  -1  668.53   22.20
 -18   4  -1  690.43   22.20
 -18   4  -1  676.43   21.40
 -20  -4  -1   53.09    3.10
  20  -4   1   51.29    3.70
  20  -4   1   53.79    3.50
  20  -4   1   55.09    3.20
 -20  -4  -1   54.69    2.90
 -20  -4  -1   51.59    3.50
  20   4   1   52.29    2.80
  20   4   1   49.00    3.40
 -20   4  -1   58.49    3.70
 -20   4  -1   56.09    3.50
  20   4   1   58.69    3.00
 -20   4  -1   54.09    2.60
 -20   4  -1   51.29    3.40
 -22  -4  -1  136.69    5.60
  22  -4   1  130.09    5.60
 -22  -4  -1  135.29    6.10
  22  -4   1  128.59    6.20
  22  -4   1  137.29    6.20
 -22  -4  -1  144.29    5.50
 -22   4  -1  135.89    5.90
 -22   4  -1  141.09    6.20
 -22   4  -1  136.09    5.10
  22   4   1  129.39    5.50
 -22   4  -1  138.99    5.90
  22   4   1  132.89    5.40
 -24  -4  -1  683.63   22.30
 -24  -4  -1  661.93   21.90
 -24  -4  -1  695.93   21.70
  24  -4   1  664.13   22.50
  24  -4   1  666.93   22.30
  24  -4   1  654.03   21.70
 -24   4  -1  685.03   22.10
  24   4   1  652.63   21.70
 -24   4  -1  684.73   22.30
  24   4   1  622.04   21.50
 -24   4  -1  651.43   22.10
 -24   4  -1  667.43   21.30
  26  -4   1    5.50    2.10
 -26  -4  -1    7.20    1.70
  26  -4   1    6.80    2.30
 -26  -4  -1    4.90    1.60
 -26  -4  -1    5.30    2.00
 -26   4  -1    7.10    1.30
 -26   4  -1    2.80    1.80
 -26   4  -1    8.50    2.00
  26   4   1    7.80    1.70
  26   4   1    7.70    1.70
 -26   4  -1    7.30    2.00
 -28  -4  -1  137.89    6.30
  28  -4   1  140.89    7.00
 -28  -4  -1  144.79    6.80
 -28  -4  -1  148.59    6.20
  28  -4   1  129.39    6.60
 -28   4  -1  138.39    6.50
 -28   4  -1  150.18    6.90
 -28   4  -1  131.49    6.50
 -28   4  -1  142.89    5.60
  28   4   1  149.79    6.20
  30  -4   1  219.68    9.20
 -30  -4  -1  223.98    9.20
 -30  -4  -1  230.88    8.70
 -30  -4  -1  218.48    8.80
  30  -4   1  214.38    9.40
 -30   4  -1  194.98    8.90
  30   4   1  226.48    8.60
 -30   4  -1  220.08    9.00
 -30   4  -1  219.18    8.00
 -30   4  -1  224.68    9.30
 -32  -4  -1  161.38    7.20
  32  -4   1  178.48    8.20
 -32  -4  -1  171.48    7.80
 -32  -4  -1  162.68    7.50
  32  -4   1  182.28    8.30
 -32   4  -1  176.98    7.60
 -32   4  -1  171.58    6.70
 -32   4  -1  161.28    7.90
  34  -4   1   -1.10    2.30
 -34  -4  -1    0.70    1.80
 -34  -4  -1    0.40    2.20
 -34  -4  -1    1.10    2.10
  34  -4   1    0.30    2.40
 -34   4  -1    3.10    2.00
 -34   4  -1    3.40    2.20
 -34   4  -1    2.00    2.40
  34   4   1    1.10    1.70
 -34   4  -1    0.80    1.50
  36  -4   1  347.87   13.70
  36  -4   1  348.37   13.50
 -36  -4  -1  341.97   13.20
 -36  -4  -1  348.67   12.70
 -36  -4  -1  316.57   12.80
 -36   4  -1  309.57   13.00
 -36   4  -1  337.77   13.00
 -36   4  -1  330.67   12.00
  36   4   1  352.56   12.70
  36   4   1  344.87   12.40
 -36   4  -1  351.16   13.40
 -38  -4  -1   38.90    3.70
 -38  -4  -1   41.70    4.30
  38  -4   1   42.70    4.30
 -38  -4  -1   31.70    3.40
  38  -4   1   29.50    3.70
 -38   4  -1   37.00    3.40
 -38   4  -1   35.50    3.70
 -38   4  -1   37.10    4.00
  38   4   1   40.20    3.50
  38   4   1   35.60    3.40
 -38   4  -1   45.00    4.40
 -40  -4  -1   14.40    2.90
  40  -4   1   11.70    3.10
  40  -4   1   11.90    3.20
 -40  -4  -1   15.20    2.90
 -40  -4  -1   12.80    3.20
  40   4   1   15.70    2.90
 -40   4  -1    9.40    3.60
 -40   4  -1   12.30    3.10
 -40   4  -1    9.80    3.00
 -40   4  -1   12.20    2.20
  42  -4   1   60.49    5.40
 -42  -4  -1   55.59    5.00
 -42  -4  -1   56.69    4.80
 -42  -4  -1   42.40    4.20
 -42   4  -1   45.80    4.60
 -42   4  -1   49.99    4.80
 -42   4  -1   49.80    4.00
 -44  -4  -1    2.00    3.00
 -44  -4  -1    1.00    2.50
  44  -4   1   -1.70    2.70
 -44  -4  -1    0.80    2.60
 -44   4  -1   -0.40    3.10
 -44   4  -1    0.00    2.10
 -44   4  -1    0.00    2.90
  45  -5  -1   23.30    4.30
 -45  -5   1   29.70    4.20
 -45  -5   1   32.10    3.60
 -45  -5   1   28.60    3.50
 -45   5   1   35.90    4.30
 -45   5   1   28.30    3.00
 -45   5   1   24.50    3.90
  43  -5  -1    2.10    2.90
 -43  -5   1    2.60    2.50
 -43  -5   1    1.60    2.40
 -43  -5   1    3.70    3.00
 -43   5   1   -1.90    1.80
 -43   5   1   -2.10    2.60
 -43   5   1    1.30    2.90
  41  -5  -1    1.50    3.20
 -41  -5   1    1.50    2.30
 -41  -5   1   -2.40    2.70
  41  -5  -1    3.70    3.10
 -41  -5   1    0.20    2.20
 -41   5   1    3.20    2.90
 -41   5   1   -0.20    2.50
 -41   5   1    3.00    1.80
  41   5  -1    1.10    2.00
 -39  -5   1   54.59    4.30
  39  -5  -1   40.50    4.80
 -39  -5   1   48.00    4.50
 -39  -5   1   40.40    3.70
  39  -5  -1   40.00    4.50
  39   5  -1   47.20    4.10
 -39   5   1   42.70    4.10
  39   5  -1   41.30    3.80
 -39   5   1   36.10    4.50
 -39   5   1   43.70    3.60
 -39   5   1   44.60    4.70
 -39   5   1   40.10    4.00
 -37  -5   1   13.40    2.50
  37  -5  -1    9.70    3.10
  37  -5  -1   11.50    3.50
 -37  -5   1   11.10    3.00
 -37  -5   1    9.60    2.30
 -37   5   1   10.90    2.00
  37   5  -1   12.10    2.30
  37   5  -1   11.60    2.30
 -37   5   1   12.10    3.00
 -37   5   1    9.80    2.80
 -37   5   1   11.60    3.20
 -37   5   1    8.40    2.70
  35  -5  -1    0.70    2.60
 -35  -5   1    4.20    2.60
 -35  -5   1    4.70    2.00
  35  -5  -1    5.40    3.10
 -35  -5   1    6.50    2.10
 -35   5   1    7.00    1.80
 -35   5   1    4.50    2.60
 -35   5   1    8.10    2.80
 -35   5   1    4.90    2.60
  35   5  -1    7.70    2.00
 -33  -5   1    8.40    2.70
 -33  -5   1    9.90    2.20
 -33  -5   1    8.60    2.00
  33  -5  -1   11.40    2.80
  33  -5  -1    6.00    2.60
 -33   5   1    4.20    2.30
  33   5  -1    8.40    1.80
 -33   5   1    5.60    2.50
  33   5  -1    7.90    1.90
 -33   5   1    7.20    1.70
 -33   5   1    9.30    2.60
  31  -5  -1   24.10    3.60
 -31  -5   1   22.10    2.50
 -31  -5   1   22.80    3.10
  31  -5  -1   24.20    3.30
  31  -5  -1   21.10    2.70
 -31  -5   1   21.40    2.40
 -31   5   1   22.80    3.00
 -31   5   1   22.00    2.90
 -31   5   1   27.30    2.30
  31   5  -1   27.40    2.60
  29  -5  -1   86.99    5.30
  29  -5  -1   90.69    4.80
 -29  -5   1   88.79    4.40
 -29  -5   1   83.69    5.30
  29  -5  -1   83.89    5.80
 -29  -5   1   92.69    4.60
 -29   5   1   89.19    5.40
  29   5  -1   91.89    4.40
  29   5  -1   90.49    4.30
 -29   5   1   90.89    5.00
 -29   5   1   78.09    5.10
 -27  -5   1   28.40    2.80
 -27  -5   1   31.80    3.10
 -27  -5   1   27.90    2.40
  27  -5  -1   26.00    3.40
  27  -5  -1   26.70    3.20
  27  -5  -1   31.10    2.80
 -27   5   1   22.40    2.80
  27   5  -1   33.90    2.70
 -27   5   1   32.40    3.20
 -27   5   1   29.50    3.10
 -27   5   1   20.00    2.80
  27   5  -1   29.50    2.50
 -25  -5   1  198.38    7.70
 -25  -5   1  209.48    7.50
 -25  -5   1  214.48    8.50
  25  -5  -1  203.38    8.80
  25  -5  -1  198.08    8.60
  25  -5  -1  198.88    7.80
 -25   5   1  196.48    8.40
 -25   5   1  211.58    8.50
 -25   5   1  190.68    8.60
  25   5  -1  214.98    7.60
 -25   5   1  212.48    8.30
  25   5  -1  219.48    7.50
 -23  -5   1  505.45   16.10
 -23  -5   1  506.25   17.00
  23  -5  -1  485.35   17.30
  23  -5  -1  503.05   17.10
 -23  -5   1  489.65   16.20
  23  -5  -1  477.65   16.40
  23   5  -1  512.95   16.10
 -23   5   1  492.15   17.00
 -23   5   1  468.05   17.20
 -23   5   1  505.35   16.80
 -23   5   1  482.65   16.90
  23   5  -1  481.15   16.00
  21  -5  -1   31.80    2.80
 -21  -5   1   30.70    2.30
 -21  -5   1   37.10    2.20
  21  -5  -1   34.30    3.10
  21  -5  -1   27.90    2.80
 -21  -5   1   38.60    3.10
 -21   5   1   26.90    2.70
 -21   5   1   24.20    2.60
  21   5  -1   31.30    2.10
 -21   5   1   34.60    2.90
 -21   5   1   32.30    3.10
  21   5  -1   34.90    2.20
  19  -5  -1   20.70    2.40
 -19  -5   1   17.30    2.10
 -19  -5   1   19.70    1.70
  19  -5  -1   15.70    2.00
  19  -5  -1   18.10    1.80
 -19  -5   1   19.40    1.80
 -19  -5   1   23.50    2.30
  19   5  -1   22.00    1.70
 -19   5   1   19.00    2.20
 -19   5   1   15.00    2.00
 -19   5   1   21.90    1.80
 -19   5   1   19.50    2.20
  19   5  -1   20.00    1.70
 -19   5   1   23.40    2.40
 -17  -5   1  860.01   26.50
 -17  -5   1  862.61   27.30
  17  -5  -1  832.62   27.00
 -17  -5   1  849.12   26.70
 -17  -5   1  872.81   27.40
  17  -5  -1  828.82   27.30
  17  -5  -1  846.82   27.60
 -17   5   1  860.01   27.40
 -17   5   1  854.71   26.60
 -17   5   1  818.82   27.60
  17   5  -1  886.21   26.60
 -17   5   1  842.72   27.20
  17   5  -1  818.72   26.50
 -17   5   1  823.62   27.30
 -17   5   1  859.41   27.40
 -15  -5   1    6.80    1.50
  15  -5  -1    7.10    1.40
 -15  -5   1    9.10    1.00
  15  -5  -1    8.80    1.70
 -15  -5   1    7.00    0.90
  15  -5  -1    6.60    1.50
 -15  -5   1    7.60    1.40
 -15   5   1    8.40    1.60
  15   5  -1    9.80    1.00
 -15   5   1    9.10    1.70
 -15   5   1    8.90    1.00
 -15   5   1    6.70    1.40
  15   5  -1    6.80    0.90
 -15   5   1   10.70    1.70
 -15   5   1   12.30    1.70
 -13  -5   1   77.99    2.90
 -13  -5   1   76.09    3.70
  13  -5  -1   72.19    3.70
 -13  -5   1   82.39    3.80
 -13  -5   1   77.19    3.00
  13  -5  -1   69.89    3.50
  13  -5  -1   78.99    3.90
 -13   5   1   75.99    3.70
 -13   5   1   75.29    3.80
  13   5  -1   79.89    2.90
 -13   5   1   74.59    3.70
 -13   5   1   78.69    3.80
 -13   5   1   75.19    3.60
 -13   5   1   80.89    3.00
  13   5  -1   71.69    2.80
  11  -5  -1  664.13   21.90
 -11  -5   1  689.63   21.10
 -11  -5   1  686.63   21.70
  11  -5  -1  696.13   21.70
 -11  -5   1  666.73   21.80
  11  -5  -1  676.53   21.80
 -11  -5   1  683.03   21.80
 -11  -5   1  671.43   21.10
 -11   5   1  673.73   21.90
 -11   5   1  681.13   21.20
 -11   5   1  672.83   21.80
  11   5  -1  653.13   21.80
  11   5  -1  694.93   21.00
  11   5  -1  683.43   21.00
  11   5  -1  701.93   21.00
 -11   5   1  676.83   21.80
 -11   5   1  652.23   21.70
  11   5  -1  642.64   20.90
 -11   5   1  679.03   21.70
   9  -5  -1    8.30    1.20
  -9  -5   1   11.30    1.40
   9  -5  -1    9.60    1.50
  -9  -5   1   10.80    1.00
  -9  -5   1   10.70    1.40
   9  -5  -1    9.50    1.30
  -9  -5   1    9.10    1.30
  -9  -5   1    9.50    0.80
  -9   5   1    9.30    1.30
  -9   5   1    7.30    1.40
  -9   5   1    8.90    1.20
  -9   5   1    8.90    1.30
  -9   5   1    8.70    1.30
   9   5  -1   10.00    0.80
   9   5  -1    8.30    0.70
   9   5  -1   10.40    0.80
   9   5  -1    8.30    1.30
   9   5  -1    9.60    0.80
  -9   5   1    9.60    0.90
  -7  -5   1    0.50    0.90
  -7  -5   1    0.80    0.90
  -7  -5   1    0.50    0.50
   7  -5  -1   -0.30    0.80
   7  -5  -1    1.20    0.80
  -7  -5   1    1.50    0.80
  -7  -5   1    0.60    0.50
   7  -5  -1    0.00    1.00
  -7   5   1    2.00    0.90
  -7   5   1    0.30    0.80
  -7   5   1    0.80    0.60
   7   5  -1    0.80    0.40
  -7   5   1    1.20    0.90
   7   5  -1    0.60    0.40
   7   5  -1    0.90    0.40
   7   5  -1   -0.20    0.80
   7   5  -1    0.70    0.40
  -7   5   1   -0.80    0.90
  -5  -5   1  340.07   11.50
  -5  -5   1  335.37   11.10
   5  -5  -1  338.37   11.30
  -5  -5   1  339.27   11.40
   5  -5  -1  343.97   11.20
  -5  -5   1  338.57   10.80
   5  -5  -1  344.07   11.40
  -5  -5   1  335.97   10.80
   5  -5  -1  334.27   11.00
  -5   5   1  333.27   11.00
   5   5  -1  339.27   11.20
  -5   5   1  342.57   11.30
   5   5  -1  359.46   10.70
   5   5  -1  344.27   10.70
   5   5  -1  341.27   10.70
  -5   5   1  352.86   11.20
  -5   5   1  338.77   11.50
  -5   5   1  338.17   11.30
   5   5  -1  345.17   10.80
   5   5  -1  341.57   11.50
   3  -5  -1   13.00    1.40
  -3  -5   1   16.60    1.30
  -3  -5   1   18.70    1.10
   3  -5  -1   16.20    1.30
   3  -5  -1   18.70    1.40
  -3  -5   1   18.20    1.20
   3  -5  -1   18.50    1.60
  -3  -5   1   21.80    1.80
   3  -5  -1   17.80    1.50
  -3   5   1   17.60    1.50
  -3   5   1   15.30    1.40
  -3   5   1   15.40    1.30
  -3   5   1   12.30    1.40
   3   5  -1   18.40    1.10
   3   5  -1   17.20    1.10
  -3   5   1   22.70    1.80
  -3   5   1   17.00    1.40
   3   5  -1   16.60    1.10
   3   5  -1   17.60    1.50
   3   5  -1   15.30    1.50
   3   5  -1   15.50    1.40
   3   5  -1   16.30    1.00
  -3   5   1   16.70    1.60
  -1  -5   1  152.18    5.50
  -1  -5   1  150.28    5.10
   1  -5  -1  147.39    5.20
   1  -5  -1  149.49    5.30
   1  -5  -1  147.39    5.50
  -1  -5   1  145.59    5.10
  -1  -5   1  150.78    5.00
   1  -5  -1  148.59    5.20
   1  -5  -1  147.79    5.30
   1  -5  -1  148.39    5.20
   1   5  -1  147.29    4.90
  -1   5   1  149.39    5.20
  -1   5   1  140.49    5.20
  -1   5   1  147.69    5.30
  -1   5   1  154.38    5.30
  -1   5   1  145.09    5.20
  -1   5   1  151.18    5.60
   1   5  -1  144.59    5.40
   1   5  -1  145.19    5.00
   1   5  -1  149.39    5.70
  -1   5   1  143.09    5.50
   1   5  -1  148.69    5.00
   1   5  -1  143.39    5.10
   1  -5   1   99.49    3.60
  -1  -5  -1  101.79    3.90
   1  -5   1   98.29    3.70
  -1  -5  -1  101.19    3.80
  -1  -5  -1   99.59    3.70
   1  -5   1   99.19    4.00
  -1  -5  -1  106.09    4.20
   1  -5   1  102.79    3.70
  -1   5  -1  105.09    4.10
  -1   5  -1  107.09    3.70
   1   5   1  103.69    3.80
   1   5   1  103.69    3.80
   1   5   1   98.09    3.70
  -1   5  -1   94.49    3.70
  -1   5  -1  102.59    3.60
   1   5   1   96.69    4.00
   1   5   1  102.69    3.70
  -1   5  -1   97.99    3.60
  -1   5  -1  102.59    4.30
   1   5   1   95.99    4.10
   1   5   1   95.69    3.80
   3  -5   1   14.80    1.30
   3  -5   1   15.90    1.50
  -3  -5  -1   17.00    1.40
   3  -5   1   13.60    1.40
  -3  -5  -1   11.20    1.20
  -3  -5  -1   12.50    1.40
  -3  -5  -1   15.40    1.30
   3  -5   1   15.90    1.00
  -3   5  -1   13.00    1.60
  -3   5  -1   11.10    1.30
   3   5   1   17.00    1.60
   3   5   1   13.90    1.30
  -3   5  -1   14.10    1.30
   3   5   1   12.50    1.20
   3   5   1   14.50    1.30
  -3   5  -1   14.80    1.40
  -3   5  -1   15.90    1.10
   3   5   1   16.10    1.20
  -3   5  -1   14.10    1.40
  -3   5  -1   15.30    1.40
   3   5   1   14.60    1.20
   5  -5   1  189.58    6.50
   5  -5   1  184.58    6.00
  -5  -5  -1  182.38    6.40
  -5  -5  -1  184.88    6.50
  -5  -5  -1  184.28    6.60
  -5  -5  -1  188.68    6.80
   5  -5   1  183.78    6.60
   5  -5   1  187.18    6.60
  -5  -5  -1  179.28    6.30
  -5   5  -1  180.88    6.50
   5   5   1  186.88    6.60
   5   5   1  191.58    6.30
   5   5   1  191.68    6.30
  -5   5  -1  191.28    6.40
  -5   5  -1  182.68    6.00
  -5   5  -1  188.48    6.60
  -5   5  -1  184.78    6.70
  -5   5  -1  182.28    7.00
   5   5   1  184.68    6.20
  -5   5  -1  179.28    6.50
   7  -5   1   45.90    2.40
  -7  -5  -1   48.20    2.30
  -7  -5  -1   48.40    2.10
   7  -5   1   47.00    2.50
  -7  -5  -1   41.80    2.50
  -7  -5  -1   46.10    2.70
   7  -5   1   46.30    2.50
  -7  -5  -1   44.00    2.40
   7   5   1   47.00    2.60
  -7   5  -1   45.60    2.40
  -7   5  -1   49.40    2.60
  -7   5  -1   47.00    2.70
   7   5   1   44.90    2.10
  -7   5  -1   47.80    2.60
  -7   5  -1   44.80    1.80
   7   5   1   48.30    2.00
   7   5   1   47.00    2.10
  -9  -5  -1  208.98    7.10
  -9  -5  -1  210.68    7.60
  -9  -5  -1  213.58    7.30
   9  -5   1  216.08    7.40
  -9  -5  -1  209.88    7.20
   9  -5   1  203.38    7.50
   9  -5   1  200.18    7.40
  -9  -5  -1  218.08    7.50
   9   5   1  204.48    7.00
   9   5   1  213.68    6.90
  -9   5  -1  208.78    7.50
   9   5   1  204.18    7.50
   9   5   1  216.68    7.00
  -9   5  -1  211.38    7.60
  -9   5  -1  207.18    7.60
  -9   5  -1  204.08    6.60
  11  -5   1   84.79    3.70
 -11  -5  -1   79.19    3.50
  11  -5   1   82.69    3.90
 -11  -5  -1   82.59    3.40
  11  -5   1   75.39    3.70
 -11  -5  -1   87.49    3.90
 -11  -5  -1   82.79    3.90
 -11  -5  -1   79.59    3.30
 -11   5  -1   80.49    3.90
 -11   5  -1   82.79    3.70
  11   5   1   79.59    3.10
  11   5   1   83.99    3.20
 -11   5  -1   83.59    3.90
 -11   5  -1   79.19    3.80
  11   5   1   77.99    3.70
 -11   5  -1   81.69    2.80
 -13  -5  -1   19.70    2.00
  13  -5   1   18.50    1.80
  13  -5   1   20.60    2.10
  13  -5   1   18.30    1.90
 -13  -5  -1   18.40    1.70
 -13  -5  -1   19.10    1.70
 -13  -5  -1   19.60    1.60
 -13   5  -1   17.70    1.90
  13   5   1   18.20    1.90
 -13   5  -1   22.50    2.00
  13   5   1   19.10    1.60
 -13   5  -1   20.60    1.10
  13   5   1   19.10    1.50
 -13   5  -1   20.90    2.00
 -15  -5  -1   43.20    3.00
 -15  -5  -1   42.10    2.30
 -15  -5  -1   42.40    2.50
  15  -5   1   45.70    3.10
  15  -5   1   42.20    2.70
  15  -5   1   42.20    3.10
 -15  -5  -1   45.00    2.70
 -15   5  -1   42.90    2.90
  15   5   1   40.70    2.90
 -15   5  -1   44.10    3.20
 -15   5  -1   42.20    2.90
  15   5   1   41.80    2.30
  15   5   1   41.00    2.20
 -15   5  -1   42.60    1.80
  17  -5   1  528.45   17.60
 -17  -5  -1  532.45   17.60
  17  -5   1  518.65   17.20
 -17  -5  -1  525.45   16.90
 -17  -5  -1  520.25   17.10
  17  -5   1  514.05   17.80
 -17  -5  -1  523.55   17.20
 -17   5  -1  538.45   16.50
 -17   5  -1  526.15   17.50
  17   5   1  524.95   16.90
 -17   5  -1  529.55   17.60
  17   5   1  519.45   17.60
  17   5   1  512.45   16.80
 -17   5  -1  523.05   17.50
  19  -5   1   77.99    3.90
  19  -5   1   78.19    4.20
 -19  -5  -1   76.09    3.70
 -19  -5  -1   77.29    3.60
  19  -5   1   78.59    4.50
 -19  -5  -1   77.99    4.40
  19   5   1   72.19    3.40
 -19   5  -1   74.29    4.10
 -19   5  -1   75.79    3.10
  19   5   1   71.39    4.10
 -19   5  -1   80.19    4.30
  19   5   1   81.89    3.60
 -19   5  -1   85.29    4.30
 -21  -5  -1  101.69    4.60
  21  -5   1  102.39    5.20
 -21  -5  -1  108.39    4.40
  21  -5   1   96.09    4.60
  21  -5   1   87.69    5.10
 -21  -5  -1  105.39    5.10
  21   5   1  101.09    4.30
 -21   5  -1   97.69    3.80
  21   5   1   93.69    4.20
 -21   5  -1   87.59    4.90
 -21   5  -1  101.39    5.20
 -21   5  -1   97.49    4.90
  23  -5   1  174.68    7.80
 -23  -5  -1  180.78    7.20
  23  -5   1  180.98    7.20
 -23  -5  -1  193.08    7.80
 -23  -5  -1  197.68    7.10
  23  -5   1  172.68    7.90
 -23   5  -1  179.78    7.60
 -23   5  -1  193.48    7.90
  23   5   1  186.18    6.90
  23   5   1  197.08    7.00
 -23   5  -1  187.58    6.50
 -23   5  -1  159.58    7.40
  25  -5   1    0.50    1.80
  25  -5   1    1.40    2.10
 -25  -5  -1    0.80    1.40
  25  -5   1    2.30    1.60
 -25  -5  -1    1.40    1.50
 -25  -5  -1    2.10    1.90
 -25   5  -1    0.20    1.70
 -25   5  -1   -2.70    1.70
 -25   5  -1    3.40    1.10
  25   5   1    2.40    1.40
  25   5   1    2.90    1.40
 -25   5  -1    1.30    1.90
 -27  -5  -1   25.30    2.60
  27  -5   1   25.50    2.60
 -27  -5  -1   20.80    2.90
 -27  -5  -1   26.20    2.40
  27  -5   1   20.80    3.00
  27  -5   1   27.60    3.40
 -27   5  -1   23.80    2.20
 -27   5  -1   23.60    2.80
  27   5   1   22.20    2.20
  27   5   1   13.90    1.80
 -27   5  -1   23.90    3.00
 -27   5  -1   27.10    2.90
  29  -5   1  265.67   11.10
 -29  -5  -1  272.67   10.80
 -29  -5  -1  258.27   10.30
 -29  -5  -1  282.07   10.10
  29  -5   1  265.57   10.80
 -29   5  -1  279.87   10.60
 -29   5  -1  280.77   10.90
 -29   5  -1  266.07    9.40
  29   5   1  278.17   10.00
 -31  -5  -1   15.30    2.40
  31  -5   1   14.10    3.10
  31  -5   1   16.90    3.20
 -31  -5  -1   15.30    3.00
 -31  -5  -1   14.10    2.40
 -31   5  -1   14.00    1.70
 -31   5  -1   13.10    2.90
 -31   5  -1   16.80    3.00
  31   5   1    7.40    1.70
  33  -5   1  147.59    7.80
 -33  -5  -1  137.59    6.50
 -33  -5  -1  132.09    6.70
  33  -5   1  136.09    7.20
 -33  -5  -1  144.79    7.30
 -33   5  -1  145.19    5.80
  33   5   1  145.39    6.30
 -33   5  -1  141.79    7.30
 -33   5  -1  133.79    7.40
 -33   5  -1  137.89    6.80
  33   5   1  153.48    7.30
 -35  -5  -1   18.70    2.80
  35  -5   1   16.90    3.30
 -35  -5  -1   22.90    3.00
 -35  -5  -1   18.90    3.40
  35  -5   1   21.80    3.70
  35   5   1   20.70    2.70
 -35   5  -1   20.60    3.50
  35   5   1   18.40    2.50
 -35   5  -1   18.50    2.10
 -35   5  -1   17.10    2.90
 -35   5  -1   23.40    3.20
  37  -5   1   63.79    5.70
 -37  -5  -1   58.29    4.90
 -37  -5  -1   62.19    4.80
 -37  -5  -1   65.99    5.60
  37  -5   1   59.19    5.30
 -37   5  -1   54.69    3.70
 -37   5  -1   62.69    5.30
  37   5   1   57.79    4.20
 -37   5  -1   49.80    4.60
  37   5   1   64.59    4.50
 -37   5  -1   65.99    5.50
 -39  -5  -1   36.00    3.80
 -39  -5  -1   35.00    3.70
  39  -5   1   47.40    4.80
 -39  -5  -1   37.80    4.30
  39  -5   1   47.90    5.20
  39   5   1   44.20    4.30
 -39   5  -1   43.30    4.60
 -39   5  -1   37.90    4.00
 -39   5  -1   36.90    3.40
 -41  -5  -1    5.10    2.60
 -41  -5  -1    5.80    2.70
  41  -5   1    1.10    3.70
  41  -5   1    8.90    3.60
 -41  -5  -1    5.90    3.10
 -41   5  -1    5.30    2.90
 -41   5  -1    6.70    2.10
 -41   5  -1    6.10    2.80
  43  -5   1   -1.80    2.80
 -43  -5  -1    2.40    2.60
 -43  -5  -1    0.00    3.10
 -43  -5  -1   -0.40    2.50
 -43   5  -1    0.20    2.70
 -43   5  -1    1.90    3.10
 -43   5  -1    1.10    1.90
 -42  -6   1   20.80    3.10
  42  -6  -1   35.90    4.90
 -42  -6   1   36.50    4.40
 -42  -6   1   27.00    3.30
 -42   6   1   29.40    4.10
 -42   6   1   27.00    4.00
 -42   6   1   27.70    2.70
 -42   6   1   27.20    4.50
 -40  -6   1   15.40    3.60
 -40  -6   1   15.60    2.90
  40  -6  -1   22.10    4.30
 -40  -6   1   15.10    2.80
  40  -6  -1   17.30    4.20
 -40   6   1   21.60    2.40
 -40   6   1   22.80    3.70
  40   6  -1   20.60    2.70
 -40   6   1   25.00    3.90
 -40   6   1   19.30    3.60
  38  -6  -1   55.89    5.20
 -38  -6   1   64.99    5.30
  38  -6  -1   57.39    5.70
 -38  -6   1   52.59    4.30
 -38  -6   1   49.50    4.30
 -38   6   1   43.30    4.20
  38   6  -1   64.39    4.20
 -38   6   1   51.29    3.60
 -38   6   1   56.79    5.50
 -36  -6   1   -2.30    1.80
  36  -6  -1   -1.00    3.00
  36  -6  -1    0.30    2.50
 -36  -6   1   -0.70    1.80
 -36  -6   1   -0.20    2.70
  36   6  -1   -1.20    1.70
  36   6  -1    0.20    1.70
 -36   6   1   -1.80    2.40
 -36   6   1   -2.00    2.50
 -36   6   1   -1.40    2.10
 -36   6   1    0.00    1.40
 -36   6   1   -0.50    2.40
 -34  -6   1   39.50    3.70
  34  -6  -1   46.50    5.00
 -34  -6   1   43.90    3.80
 -34  -6   1   48.00    4.50
  34  -6  -1   43.70    4.30
 -34   6   1   41.30    3.10
 -34   6   1   42.30    4.30
 -34   6   1   49.00    4.90
  34   6  -1   39.50    3.30
 -34   6   1   38.10    4.00
 -34   6   1   51.19    5.10
  32  -6  -1    6.90    2.20
  32  -6  -1    4.40    2.90
 -32  -6   1    4.90    1.80
  32  -6  -1    7.30    3.00
 -32  -6   1    7.50    2.00
 -32  -6   1    7.00    2.70
  32   6  -1    7.30    1.80
 -32   6   1   11.00    2.70
 -32   6   1    7.80    1.60
 -32   6   1    6.50    2.80
 -32   6   1    6.30    2.60
 -32   6   1   10.00    2.90
  32   6  -1    6.70    1.70
 -30  -6   1   63.99    3.70
 -30  -6   1   65.99    3.90
  30  -6  -1   61.79    4.30
  30  -6  -1   55.99    4.70
  30  -6  -1   57.39    5.40
 -30  -6   1   55.99    4.80
 -30   6   1   60.39    3.40
  30   6  -1   68.59    3.70
 -30   6   1   64.99    4.90
 -30   6   1   59.29    4.80
 -30   6   1   64.89    4.40
 -30   6   1   51.99    5.00
  28  -6  -1   52.69    5.00
 -28  -6   1   56.69    3.70
  28  -6  -1   60.79    4.00
  28  -6  -1   60.69    4.50
 -28  -6   1   62.79    3.60
 -28  -6   1   68.69    4.80
  28   6  -1   65.49    3.60
 -28   6   1   61.89    4.60
 -28   6   1   57.59    4.90
 -28   6   1   65.69    4.90
 -28   6   1   60.59    3.40
 -26  -6   1   46.20    4.20
  26  -6  -1   39.50    3.50
 -26  -6   1   50.69    3.00
  26  -6  -1   49.90    4.60
  26  -6  -1   57.49    4.20
 -26  -6   1   52.19    3.20
 -26  -6   1   49.10    4.00
  26   6  -1   55.39    3.00
 -26   6   1   46.30    4.10
 -26   6   1   48.70    2.90
  26   6  -1   44.50    2.80
 -26   6   1   40.00    3.70
 -26   6   1   53.69    3.80
 -26   6   1   51.69    4.30
 -24  -6   1  110.29    5.50
 -24  -6   1  112.29    5.70
 -24  -6   1  110.09    4.60
  24  -6  -1  113.19    5.70
  24  -6  -1  114.99    5.20
 -24  -6   1  109.69    4.70
  24  -6  -1  108.09    6.10
 -24   6   1   98.19    5.50
  24   6  -1  123.99    4.60
  24   6  -1   97.89    4.40
 -24   6   1  112.09    4.50
 -24   6   1  100.69    5.60
 -24   6   1   99.99    5.50
 -24   6   1  105.89    5.70
 -22  -6   1  195.98    7.20
  22  -6  -1  200.98    8.30
 -22  -6   1  195.98    7.00
  22  -6  -1  192.08    8.40
  22  -6  -1  198.28    7.60
 -22  -6   1  202.68    8.00
 -22  -6   1  199.08    8.10
 -22   6   1  189.08    8.10
  22   6  -1  207.78    7.00
 -22   6   1  201.78    7.00
  22   6  -1  187.58    6.80
 -22   6   1  201.48    8.20
 -22   6   1  181.98    7.90
 -22   6   1  200.68    8.00
 -20  -6   1  128.09    4.90
  20  -6  -1  124.39    6.20
 -20  -6   1  122.49    5.00
 -20  -6   1  126.39    5.80
  20  -6  -1  131.79    6.10
 -20  -6   1  133.69    6.00
  20  -6  -1  133.39    5.60
 -20   6   1  126.69    5.80
 -20   6   1  134.99    4.90
 -20   6   1  128.09    6.00
  20   6  -1  128.09    4.70
  20   6  -1  140.69    4.90
 -20   6   1  120.89    5.90
 -20   6   1  131.59    6.30
 -20   6   1  130.49    5.80
 -18  -6   1  528.75   17.70
  18  -6  -1  517.15   18.00
 -18  -6   1  522.25   16.80
 -18  -6   1  523.45   16.90
 -18  -6   1  522.35   17.80
  18  -6  -1  521.65   17.50
  18  -6  -1  533.25   17.80
 -18   6   1  526.45   16.80
 -18   6   1  525.85   17.80
 -18   6   1  523.55   17.80
 -18   6   1  535.55   17.70
  18   6  -1  522.95   16.70
 -18   6   1  525.55   17.90
  18   6  -1  555.34   16.80
 -18   6   1  529.05   18.10
 -16  -6   1   42.50    3.10
 -16  -6   1   44.90    2.30
  16  -6  -1   45.00    3.10
  16  -6  -1   43.50    3.40
 -16  -6   1   44.00    2.20
  16  -6  -1   42.90    3.00
 -16  -6   1   45.10    3.30
 -16  -6   1   49.10    3.30
 -16   6   1   43.90    2.90
 -16   6   1   41.60    3.20
 -16   6   1   44.10    3.30
  16   6  -1   45.20    2.00
  16   6  -1   48.60    2.10
  16   6  -1   44.30    2.00
  16   6  -1   44.40    2.00
 -16   6   1   45.30    2.20
 -16   6   1   44.90    3.30
 -14  -6   1  374.16   12.90
 -14  -6   1  379.36   12.10
  14  -6  -1  375.36   13.10
 -14  -6   1  400.66   13.00
  14  -6  -1  394.36   12.80
 -14  -6   1  383.56   13.00
  14  -6  -1  387.46   13.00
 -14  -6   1  380.36   12.00
 -14   6   1  367.86   12.80
  14   6  -1  382.26   11.90
 -14   6   1  372.06   13.10
 -14   6   1  343.67   12.90
 -14   6   1  373.86   12.90
  14   6  -1  382.46   11.90
  14   6  -1  378.26   11.90
 -14   6   1  386.16   12.20
 -14   6   1  361.96   13.00
  14   6  -1  348.47   11.80
  12  -6  -1  153.18    6.50
 -12  -6   1  171.68    6.50
 -12  -6   1  171.18    6.60
  12  -6  -1  167.18    6.50
 -12  -6   1  172.98    6.60
 -12  -6   1  163.88    5.60
  12  -6  -1  173.68    6.50
 -12  -6   1  169.08    5.70
 -12   6   1  177.48    6.70
 -12   6   1  167.18    6.40
  12   6  -1  166.08    5.40
 -12   6   1  171.88    5.80
 -12   6   1  164.28    6.60
 -12   6   1  162.78    6.40
  12   6  -1  165.68    5.40
  12   6  -1  153.38    5.40
 -12   6   1  163.48    6.50
  12   6  -1  173.28    5.40
 -10  -6   1  505.45   16.00
  10  -6  -1  531.25   16.70
  10  -6  -1  514.05   16.70
 -10  -6   1  502.75   16.60
 -10  -6   1  517.35   15.90
 -10  -6   1  520.35   16.80
 -10  -6   1  508.85   16.80
  10  -6  -1  494.15   16.80
  10   6  -1  498.85   15.80
  10   6  -1  531.55   15.80
 -10   6   1  503.35   16.90
 -10   6   1  472.05   16.60
  10   6  -1  495.35   15.70
 -10   6   1  520.85   16.80
 -10   6   1  506.15   16.80
 -10   6   1  506.05   16.60
  10   6  -1  491.45   16.70
 -10   6   1  515.35   16.10
  -8  -6   1  190.28    7.30
  -8  -6   1  192.88    7.30
  -8  -6   1  204.88    6.60
   8  -6  -1  194.68    7.30
  -8  -6   1  192.68    7.10
   8  -6  -1  204.98    7.20
   8  -6  -1  200.18    7.30
  -8  -6   1  192.88    6.50
  -8   6   1  209.68    7.10
  -8   6   1  195.68    7.40
  -8   6   1  200.98    7.30
   8   6  -1  196.68    6.30
   8   6  -1  200.98    6.30
  -8   6   1  197.28    6.70
   8   6  -1  207.88    6.40
  -8   6   1  197.48    7.30
   8   6  -1  193.88    7.20
   8   6  -1  192.58    6.30
   6  -6  -1  204.98    7.40
   6  -6  -1  198.58    7.30
   6  -6  -1  201.68    6.80
  -6  -6   1  198.48    7.10
  -6  -6   1  193.08    7.30
   6  -6  -1  193.28    7.10
  -6  -6   1  205.68    6.70
  -6  -6   1  210.68    7.50
  -6  -6   1  201.88    6.60
   6   6  -1  211.58    6.50
   6   6  -1  193.18    7.20
  -6   6   1  213.28    7.70
  -6   6   1  204.68    7.50
  -6   6   1  205.78    7.30
  -6   6   1  194.38    6.80
   6   6  -1  200.18    6.50
   6   6  -1  209.38    6.60
   6   6  -1  199.78    7.50
  -6   6   1  199.88    7.30
  -6   6   1  201.78    7.10
  -6   6   1  207.58    7.10
   6   6  -1  200.78    6.50
   4  -6  -1   90.69    3.90
   4  -6  -1   90.99    4.10
   4  -6  -1   92.89    3.80
  -4  -6   1   95.99    4.10
  -4  -6   1   83.69    3.60
   4  -6  -1   86.79    3.50
   4   6  -1   91.49    3.20
  -4   6   1   89.99    4.20
  -4   6   1   90.59    3.90
  -4   6   1   89.39    3.70
   4   6  -1   87.49    3.70
  -4   6   1   89.89    3.60
  -4   6   1  100.19    4.20
  -4   6   1   87.09    3.70
   4   6  -1   91.19    4.20
   4   6  -1   95.49    3.30
  -4   6   1   96.89    3.90
   4   6  -1   91.49    3.20
   4   6  -1   87.19    3.30
   2  -6  -1    5.40    1.10
  -2  -6   1    4.10    0.90
  -2  -6   1    4.90    0.80
   2  -6  -1    4.50    1.00
   2  -6  -1    4.20    1.30
  -2  -6   1    7.40    1.30
   2  -6  -1    5.50    0.90
   2  -6  -1    5.10    1.00
  -2  -6   1    3.80    0.80
   2   6  -1    4.50    1.30
  -2   6   1    7.20    1.10
   2   6  -1    5.80    0.80
  -2   6   1    6.90    1.10
  -2   6   1    6.70    1.40
  -2   6   1    6.10    1.10
   2   6  -1    6.00    0.90
  -2   6   1    4.70    1.30
  -2   6   1    6.30    1.10
  -2   6   1    6.10    1.00
   2   6  -1    4.70    1.20
   2   6  -1    6.30    0.80
   2   6  -1    7.40    0.90
   2   6  -1    5.00    1.00
   0  -6  -1    8.90    1.20
   0  -6  -1    9.90    1.20
   0  -6   1    9.40    1.00
   0  -6  -1    9.70    1.50
   0  -6   1    9.60    1.00
   0  -6  -1    8.40    1.10
   0  -6   1   13.10    1.60
   0  -6   1    9.70    1.00
   0  -6  -1    8.00    1.10
   0   6  -1    7.70    0.90
   0   6   1   10.30    1.20
   0   6  -1    4.60    0.90
   0   6  -1    8.20    1.00
   0   6   1    8.30    1.40
   0   6   1    9.90    1.20
   0   6  -1    7.20    1.40
   0   6   1    8.60    1.00
   0   6  -1    8.90    1.30
   0   6   1    8.70    1.10
   0   6   1    8.70    1.10
   0   6   1    7.40    1.30
   0   6  -1    9.20    1.00
   2  -6   1    7.60    1.00
  -2  -6  -1    8.40    1.10
  -2  -6  -1    7.80    1.10
  -2  -6  -1    7.60    1.40
   2  -6   1    6.20    1.30
   2  -6   1    6.60    0.80
   2  -6   1    6.40    1.00
  -2  -6  -1    7.00    1.20
  -2   6  -1    6.40    1.00
  -2   6  -1    9.00    1.70
  -2   6  -1    7.00    1.00
   2   6   1    6.00    1.20
   2   6   1    5.20    1.10
  -2   6  -1    6.70    0.90
   2   6   1    9.80    1.10
  -2   6  -1    6.50    1.00
   2   6   1    8.60    1.00
   2   6   1    7.30    1.00
  -2   6  -1    6.50    1.20
  -2   6  -1    6.10    1.00
   2   6   1    7.80    1.00
  -4  -6  -1   17.40    1.90
   4  -6   1   17.30    1.20
  -4  -6  -1   16.40    1.50
   4  -6   1   16.20    1.50
   4  -6   1   15.70    1.60
   4  -6   1   16.70    1.50
  -4  -6  -1   16.40    1.60
  -4  -6  -1   19.50    1.60
  -4   6  -1   17.30    1.40
   4   6   1   17.20    1.40
   4   6   1   17.40    1.50
  -4   6  -1   20.20    1.90
  -4   6  -1   18.60    1.70
  -4   6  -1   18.10    1.80
  -4   6  -1   19.70    1.70
   4   6   1   18.10    1.50
   4   6   1   19.30    1.80
  -4   6  -1   14.80    1.90
   4   6   1   16.80    1.60
  -4   6  -1   18.10    1.30
  -6  -6  -1  197.18    7.00
  -6  -6  -1  198.98    7.20
  -6  -6  -1  193.48    6.70
   6  -6   1  190.88    6.80
   6  -6   1  187.88    6.90
   6  -6   1  189.28    7.00
  -6  -6  -1  188.68    6.60
  -6   6  -1  198.58    6.90
   6   6   1  195.88    6.50
   6   6   1  192.78    6.40
  -6   6  -1  189.38    7.50
  -6   6  -1  188.18    6.80
  -6   6  -1  195.08    7.10
  -6   6  -1  189.68    6.30
  -6   6  -1  192.48    6.80
   6   6   1  184.18    7.00
   6   6   1  181.08    6.50
  -6   6  -1  187.18    6.90
   8  -6   1    2.80    1.10
  -8  -6  -1    1.00    1.00
  -8  -6  -1    1.90    0.90
   8  -6   1    1.80    1.10
  -8  -6  -1    1.80    0.90
  -8  -6  -1    3.10    1.30
  -8  -6  -1    1.70    1.10
   8  -6   1    2.10    1.20
  -8   6  -1    1.40    1.10
   8   6   1    2.70    0.80
  -8   6  -1    1.80    1.20
   8   6   1    2.20    1.10
  -8   6  -1    0.80    1.00
  -8   6  -1    1.70    1.10
  -8   6  -1    1.40    1.40
  -8   6  -1    4.10    0.60
  -8   6  -1    2.40    1.00
   8   6   1    2.90    0.90
   8   6   1    2.70    0.80
 -10  -6  -1  515.15   17.20
  10  -6   1  535.55   17.30
 -10  -6  -1  533.35   17.50
  10  -6   1  520.25   17.50
 -10  -6  -1  535.15   16.90
 -10  -6  -1  517.15   17.40
  10  -6   1  535.75   17.30
 -10  -6  -1  547.45   17.00
 -10   6  -1  523.35   16.40
 -10   6  -1  556.74   17.60
  10   6   1  524.55   16.70
 -10   6  -1  526.45   17.30
  10   6   1  514.25   17.40
 -10   6  -1  512.85   17.40
  10   6   1  518.25   16.80
 -10   6  -1  537.35   17.50
  10   6   1  531.15   16.80
 -12  -6  -1   35.70    2.70
 -12  -6  -1   28.90    2.10
 -12  -6  -1   34.40    2.40
 -12  -6  -1   32.50    2.10
  12  -6   1   28.80    2.50
  12  -6   1   34.80    2.70
  12  -6   1   30.00    2.80
 -12  -6  -1   25.60    2.40
 -12   6  -1   33.00    2.80
 -12   6  -1   29.50    2.60
 -12   6  -1   34.40    2.80
  12   6   1   31.70    2.70
 -12   6  -1   31.10    2.70
 -12   6  -1   32.80    2.60
  12   6   1   29.80    1.80
 -12   6  -1   32.90    1.40
  12   6   1   35.10    1.90
  12   6   1   32.00    1.90
  14  -6   1  200.88    7.70
 -14  -6  -1  201.88    7.80
  14  -6   1  191.08    7.80
 -14  -6  -1  205.68    7.70
 -14  -6  -1  194.68    7.30
 -14  -6  -1  202.58    6.90
 -14  -6  -1  197.48    7.10
  14  -6   1  204.98    7.40
 -14   6  -1  188.78    7.50
  14   6   1  194.38    7.60
  14   6   1  196.18    6.70
 -14   6  -1  200.98    6.40
  14   6   1  203.88    6.90
 -14   6  -1  207.88    7.80
 -14   6  -1  191.78    7.80
  14   6   1  196.88    6.80
 -14   6  -1  193.98    7.60
 -14   6  -1  196.08    7.60
  16  -6   1  206.48    7.60
 -16  -6  -1  207.58    7.20
 -16  -6  -1  209.98    8.00
  16  -6   1  203.48    8.10
 -16  -6  -1  208.98    7.40
 -16  -6  -1  202.38    8.00
  16  -6   1  201.98    8.00
 -16  -6  -1  203.88    7.60
 -16   6  -1  206.18    7.80
 -16   6  -1  209.28    8.00
 -16   6  -1  200.38    6.60
  16   6   1  197.48    7.90
  16   6   1  196.18    7.00
 -16   6  -1  212.48    8.10
 -16   6  -1  197.58    8.10
  16   6   1  204.58    7.10
  18  -6   1  340.37   11.90
 -18  -6  -1  368.66   12.40
 -18  -6  -1  340.57   11.90
 -18  -6  -1  343.07   11.70
 -18  -6  -1  352.66   11.50
  18  -6   1  320.57   12.40
  18  -6   1  352.06   12.30
 -18   6  -1  349.77   12.30
  18   6   1  359.36   11.50
 -18   6  -1  347.77   12.20
  18   6   1  339.77   12.30
 -18   6  -1  349.96   10.90
 -18   6  -1  335.97   10.90
 -18   6  -1  328.37   12.50
 -18   6  -1  336.67   12.30
  18   6   1  335.87   11.30
 -20  -6  -1  174.28    6.30
 -20  -6  -1  154.98    6.60
  20  -6   1  166.88    6.70
 -20  -6  -1  182.68    7.30
  20  -6   1  160.08    7.30
  20  -6   1  173.08    7.30
 -20  -6  -1  159.28    6.40
  20   6   1  163.08    6.10
 -20   6  -1  168.68    5.70
 -20   6  -1  170.98    7.20
 -20   6  -1  161.68    7.40
 -20   6  -1  168.28    7.20
  20   6   1  171.78    6.30
 -20   6  -1  171.48    6.90
  20   6   1  163.68    7.20
 -22  -6  -1   45.50    3.40
 -22  -6  -1   45.60    2.90
  22  -6   1   44.30    3.30
  22  -6   1   48.20    4.00
  22  -6   1   40.40    4.00
 -22  -6  -1   40.80    3.80
 -22  -6  -1   43.80    3.10
 -22   6  -1   42.80    2.20
 -22   6  -1   44.70    2.20
  22   6   1   46.00    2.70
 -22   6  -1   44.00    3.80
 -22   6  -1   47.60    3.90
  22   6   1   47.10    2.90
 -22   6  -1   46.50    3.40
  24  -6   1   82.79    5.40
 -24  -6  -1   82.69    4.60
 -24  -6  -1   92.69    4.30
 -24  -6  -1   82.89    4.40
  24  -6   1   81.69    4.40
 -24  -6  -1   86.09    5.20
  24  -6   1   74.99    5.20
 -24   6  -1   78.79    5.00
 -24   6  -1   87.19    3.50
 -24   6  -1   85.89    3.50
  24   6   1   86.79    4.10
 -24   6  -1   90.09    5.00
 -24   6  -1   90.89    5.20
  24   6   1   83.89    4.00
 -26  -6  -1   29.20    2.80
  26  -6   1   22.40    3.20
 -26  -6  -1   27.00    2.70
 -26  -6  -1   34.80    3.50
  26  -6   1   19.70    2.40
 -26  -6  -1   27.90    2.50
  26  -6   1   23.10    3.10
 -26   6  -1   18.30    2.70
 -26   6  -1   26.60    2.10
 -26   6  -1   32.40    3.20
 -26   6  -1   32.00    3.40
  26   6   1   30.70    2.80
 -26   6  -1   28.80    2.00
 -28  -6  -1   68.49    4.20
  28  -6   1   61.49    4.30
 -28  -6  -1   68.19    5.10
 -28  -6  -1   67.29    4.00
  28  -6   1   64.69    5.10
  28  -6   1   50.59    5.00
  28   6   1   64.19    3.80
 -28   6  -1   65.79    5.00
 -28   6  -1   63.99    4.30
  28   6   1   63.69    5.30
 -28   6  -1   64.19    3.10
 -30  -6  -1   24.50    2.80
 -30  -6  -1   30.00    2.70
  30  -6   1   25.50    3.70
  30  -6   1   25.90    3.50
 -30  -6  -1   33.60    3.80
 -30   6  -1   23.00    1.90
  30   6   1   26.80    2.50
 -30   6  -1   29.00    3.40
 -30   6  -1   21.00    3.20
 -30   6  -1   23.10    3.00
  32  -6   1  104.49    6.80
  32  -6   1   95.99    6.60
 -32  -6  -1  115.59    6.60
 -32  -6  -1  106.09    5.70
 -32  -6  -1  112.59    5.40
 -32   6  -1  103.59    4.50
 -32   6  -1   92.89    6.10
  32   6   1  105.69    5.10
 -32   6  -1  103.89    6.40
 -32   6  -1  112.19    6.60
  32   6   1  104.89    6.00
 -34  -6  -1   38.50    3.40
 -34  -6  -1   34.70    3.90
  34  -6   1   28.10    3.80
 -34  -6  -1   32.70    3.40
  34  -6   1   37.30    4.10
 -34   6  -1   44.80    4.50
  34   6   1   35.50    3.50
 -34   6  -1   36.00    2.70
 -34   6  -1   33.20    4.00
  34   6   1   32.80    3.00
 -34   6  -1   34.70    3.70
 -36  -6  -1    6.50    2.50
  36  -6   1    9.20    3.00
 -36  -6  -1    5.80    2.90
  36  -6   1    9.10    3.20
 -36  -6  -1    6.50    2.40
 -36   6  -1    6.40    2.90
  36   6   1   11.10    2.30
 -36   6  -1    6.40    1.60
  36   6   1    7.40    3.10
 -36   6  -1    7.90    2.60
 -36   6  -1    5.60    2.90
 -38  -6  -1    1.70    2.30
 -38  -6  -1    1.80    3.00
  38  -6   1   -1.40    2.60
  38  -6   1    0.70    3.10
 -38  -6  -1    0.60    2.30
  38   6   1    0.70    2.00
 -38   6  -1    2.10    2.80
 -38   6  -1    1.60    2.80
 -38   6  -1    0.70    1.60
 -40  -6  -1    0.60    2.40
  40  -6   1    3.30    3.50
  40  -6   1   -1.90    2.90
 -40  -6  -1   -2.00    2.90
 -40  -6  -1    1.20    2.40
 -40   6  -1    1.00    2.70
 -40   6  -1    0.20    1.60
 -40   6  -1    0.10    2.90
  41   7  -1   15.20    2.40
 -41   7   1   14.60    3.70
 -41   7   1    8.10    1.90
 -39  -7   1  136.39    6.40
 -39  -7   1  138.49    8.10
 -39  -7   1  119.19    6.50
  39  -7  -1  139.49    8.50
  39  -7  -1  129.69    8.40
 -39  -7   1  129.09    7.40
 -39   7   1  133.79    5.60
  39   7  -1  150.38    6.30
 -39   7   1  133.29    7.80
 -39   7   1  120.69    5.90
 -39   7   1  129.59    7.50
  37  -7  -1   -1.40    2.80
 -37  -7   1    1.90    3.10
 -37  -7   1    0.70    2.10
 -37  -7   1   -0.10    2.30
 -37  -7   1    1.60    2.00
  37  -7  -1   -3.70    2.90
 -37   7   1    0.50    1.50
 -37   7   1    0.70    2.80
  37   7  -1    0.20    1.70
 -37   7   1   -3.40    2.90
 -37   7   1    1.10    1.60
 -37   7   1    1.80    2.60
 -35  -7   1   69.69    5.40
 -35  -7   1   72.59    4.30
  35  -7  -1   69.09    6.30
  35  -7  -1   60.59    6.30
 -35  -7   1   69.69    6.00
  35  -7  -1   71.69    5.00
 -35  -7   1   74.19    4.70
 -35   7   1   71.69    4.00
  35   7  -1   85.09    4.30
 -35   7   1   67.89    5.10
 -35   7   1   67.79    5.80
 -35   7   1   76.49    5.90
 -35   7   1   69.29    6.30
 -35   7   1   69.19    3.70
  35   7  -1   68.79    4.00
  33  -7  -1   21.10    3.80
  33  -7  -1   23.60    3.00
 -33  -7   1   19.10    3.00
 -33  -7   1   21.10    2.50
 -33  -7   1   23.60    2.50
  33  -7  -1   21.10    3.90
 -33  -7   1   17.70    3.30
 -33   7   1   21.40    3.30
 -33   7   1   20.20    2.10
 -33   7   1   12.80    3.20
  33   7  -1   23.10    2.30
 -33   7   1   24.00    2.10
 -33   7   1   18.70    3.50
 -33   7   1   17.40    3.00
 -33   7   1   16.10    3.70
  31  -7  -1   19.10    3.60
 -31  -7   1   20.60    2.50
 -31  -7   1   17.20    2.30
 -31  -7   1   19.70    3.00
 -31  -7   1   23.90    3.40
  31  -7  -1   21.00    2.80
  31  -7  -1   18.20    3.30
  31   7  -1   20.80    2.10
 -31   7   1   20.00    1.90
  31   7  -1   17.70    2.10
 -31   7   1   19.10    3.00
 -31   7   1   21.00    3.30
 -31   7   1   17.40    3.20
 -31   7   1   19.70    3.50
 -31   7   1   18.00    3.30
 -31   7   1   18.70    1.90
 -29  -7   1   91.69    6.00
 -29  -7   1   97.09    4.50
  29  -7  -1   99.39    5.20
  29  -7  -1   92.89    6.30
 -29  -7   1   97.69    5.60
  29  -7  -1   80.09    6.10
 -29  -7   1   87.19    4.50
 -29   7   1   90.19    4.10
 -29   7   1   84.89    5.90
 -29   7   1   89.79    5.60
 -29   7   1   96.79    4.10
  29   7  -1   99.49    4.30
 -29   7   1   94.19    5.90
 -29   7   1   83.09    5.80
 -29   7   1   82.19    6.10
  29   7  -1   89.69    4.10
  27  -7  -1  388.36   13.90
  27  -7  -1  363.46   14.90
  27  -7  -1  412.06   14.80
 -27  -7   1  385.06   14.30
 -27  -7   1  414.06   14.70
 -27  -7   1  395.56   13.20
 -27  -7   1  393.56   13.50
  27   7  -1  424.16   13.10
 -27   7   1  403.16   14.30
 -27   7   1  402.66   14.70
 -27   7   1  388.16   13.10
 -27   7   1  393.36   14.70
 -27   7   1  361.86   14.60
 -25  -7   1   25.90    3.20
  25  -7  -1   30.20    2.90
  25  -7  -1   29.70    3.40
  25  -7  -1   36.00    3.70
 -25  -7   1   33.10    2.70
 -25  -7   1   28.70    2.60
 -25  -7   1   40.30    3.50
 -25   7   1   28.80    3.40
  25   7  -1   33.40    2.30
 -25   7   1   34.30    3.30
 -25   7   1   30.80    2.30
  25   7  -1   31.80    2.30
 -25   7   1   29.90    3.20
  23  -7  -1    4.40    2.30
  23  -7  -1    1.30    2.00
 -23  -7   1    1.40    1.90
 -23  -7   1    3.20    1.20
 -23  -7   1    2.40    1.20
  23  -7  -1    0.80    1.70
 -23  -7   1   -2.10    1.70
 -23   7   1    1.10    1.00
  23   7  -1    3.10    1.10
 -23   7   1    1.30    1.90
 -23   7   1    0.10    1.20
 -23   7   1    3.10    2.10
  23   7  -1    5.70    1.10
 -23   7   1    1.80    2.10
 -21  -7   1   70.29    4.50
  21  -7  -1   70.29    4.80
 -21  -7   1   72.59    3.20
 -21  -7   1   67.49    3.30
 -21  -7   1   67.19    4.50
  21  -7  -1   69.79    4.40
 -21  -7   1   70.49    4.30
  21  -7  -1   65.79    4.10
 -21   7   1   64.69    4.50
 -21   7   1   75.59    4.60
 -21   7   1   67.29    3.10
  21   7  -1   61.89    2.80
 -21   7   1   73.09    4.60
  21   7  -1   66.19    2.80
  21   7  -1   73.09    2.90
  21   7  -1   69.19    2.90
 -21   7   1   66.79    4.30
 -19  -7   1    2.00    1.60
 -19  -7   1    4.20    1.90
 -19  -7   1    5.80    2.00
  19  -7  -1    2.90    1.80
 -19  -7   1    2.40    1.10
  19  -7  -1    4.60    2.10
 -19  -7   1    4.20    1.10
  19  -7  -1    3.00    1.70
 -19   7   1    4.90    2.00
  19   7  -1    4.30    0.90
  19   7  -1    1.90    0.80
 -19   7   1    1.50    1.80
 -19   7   1    3.50    1.00
 -19   7   1    5.00    1.90
  19   7  -1    1.30    0.80
  19   7  -1    2.60    0.80
 -19   7   1    1.10    1.70
 -19   7   1    7.50    2.10
 -17  -7   1  132.19    5.00
 -17  -7   1  132.99    4.90
 -17  -7   1  151.38    6.20
  17  -7  -1  133.49    6.10
 -17  -7   1  129.49    6.10
  17  -7  -1  144.39    5.90
  17  -7  -1  134.49    6.40
 -17  -7   1  140.09    6.10
 -17   7   1  139.19    6.00
  17   7  -1  145.99    4.60
 -17   7   1  132.69    5.80
 -17   7   1  138.99    6.40
 -17   7   1  135.59    5.00
  17   7  -1  127.79    4.60
 -17   7   1  136.79    6.30
 -17   7   1  154.08    6.30
  17   7  -1  136.59    4.60
  15  -7  -1   11.60    2.10
 -15  -7   1   10.90    1.20
  15  -7  -1   13.00    2.10
 -15  -7   1    8.60    1.80
 -15  -7   1   11.90    2.00
  15  -7  -1    7.80    1.70
 -15  -7   1    8.90    1.90
 -15  -7   1    9.40    1.10
  15   7  -1   10.00    0.90
 -15   7   1    7.90    1.70
 -15   7   1   10.60    1.20
 -15   7   1   12.10    2.10
 -15   7   1   11.00    1.90
 -15   7   1   11.00    2.00
 -15   7   1   10.50    2.10
  13  -7  -1  141.09    5.90
 -13  -7   1  135.89    4.90
  13  -7  -1  138.89    6.10
 -13  -7   1  135.19    5.90
  13  -7  -1  145.69    5.90
 -13  -7   1  141.09    6.00
 -13  -7   1  134.59    5.80
 -13  -7   1  137.19    4.80
 -13   7   1  142.19    5.00
 -13   7   1  137.59    5.80
 -13   7   1  140.79    6.10
 -13   7   1  138.69    5.80
 -13   7   1  138.59    6.00
 -13   7   1  146.49    6.00
  11  -7  -1  905.01   29.00
  11  -7  -1  908.51   29.10
 -11  -7   1  929.71   29.30
  11  -7  -1  886.41   29.20
 -11  -7   1  916.91   29.00
 -11  -7   1  925.81   28.30
 -11  -7   1  920.11   28.20
 -11  -7   1  907.01   29.20
 -11   7   1  912.51   29.00
 -11   7   1  916.21   29.20
 -11   7   1  951.00   29.30
 -11   7   1  819.02   29.20
 -11   7   1  896.91   28.40
  -9  -7   1   25.20    1.60
  -9  -7   1   21.00    2.20
   9  -7  -1   22.30    2.00
   9  -7  -1   27.30    2.40
   9  -7  -1   26.30    2.40
  -9  -7   1   24.10    1.50
  -9  -7   1   24.70    2.30
  -9  -7   1   29.70    2.50
  -9   7   1   24.60    1.80
   9   7  -1   21.60    1.10
   9   7  -1   27.20    2.50
  -9   7   1   19.20    2.30
  -9   7   1   24.80    2.20
  -9   7   1   23.00    2.10
  -9   7   1   26.30    2.50
  -9   7   1   25.50    2.50
   9   7  -1   23.60    1.20
  -7  -7   1   86.49    4.20
   7  -7  -1   87.49    3.90
   7  -7  -1   84.89    4.10
  -7  -7   1   76.29    3.80
   7  -7  -1   89.69    4.30
   7  -7  -1   84.79    3.40
  -7  -7   1   89.49    3.40
  -7   7   1   92.49    4.10
   7   7  -1   90.59    3.00
  -7   7   1   84.69    3.90
   7   7  -1   85.39    3.00
  -7   7   1   87.89    4.50
   7   7  -1   84.99    3.00
   7   7  -1   82.89    4.00
  -7   7   1   87.79    4.10
  -7   7   1   86.89    3.50
  -7   7   1   84.69    3.90
  -7   7   1   82.49    4.30
   7   7  -1   88.99    3.10
   7   7  -1   81.99    4.30
   5  -7  -1   30.30    2.10
   5  -7  -1   37.30    2.90
  -5  -7   1   39.70    2.40
   5  -7  -1   40.80    2.60
   5  -7  -1   37.20    2.40
  -5  -7   1   37.60    2.80
  -5   7   1   38.70    2.30
  -5   7   1   44.70    2.70
  -5   7   1   43.50    2.70
   5   7  -1   38.70    3.00
  -5   7   1   41.30    2.60
   5   7  -1   40.80    2.70
   5   7  -1   39.90    1.90
  -5   7   1   37.60    3.00
   5   7  -1   40.80    1.80
  -5   7   1   43.40    2.50
   5   7  -1   38.60    1.70
  -5   7   1   38.90    3.00
   5   7  -1   42.90    1.90
  -3  -7   1  584.14   18.70
   3  -7  -1  579.74   18.90
   3  -7  -1  589.04   18.60
  -3  -7   1  581.04   19.10
   3  -7  -1  585.64   19.20
   3  -7  -1  593.84   18.80
  -3   7   1  587.74   18.70
  -3   7   1  585.84   18.90
  -3   7   1  620.14   18.90
   3   7  -1  557.64   18.80
   3   7  -1  593.34   19.40
   3   7  -1  592.94   18.40
  -3   7   1  577.14   19.30
   3   7  -1  588.14   18.40
   3   7  -1  576.14   18.30
  -3   7   1  564.94   19.20
   3   7  -1  560.44   18.30
  -3   7   1  586.54   18.80
  -3   7   1  582.34   18.70
  -1  -7   1   37.70    2.10
  -1  -7   1   40.60    2.20
  -1  -7   1   37.00    2.80
   1  -7  -1   39.40    2.30
   1  -7  -1   36.40    2.90
   1  -7  -1   37.70    2.30
   1  -7  -1   35.40    2.40
  -1  -7   1   41.00    2.10
   1   7  -1   37.70    2.10
  -1   7   1   36.80    2.90
   1   7  -1   36.80    2.00
   1   7  -1   37.30    3.00
  -1   7   1   39.40    2.40
   1   7  -1   38.50    2.00
  -1   7   1   39.90    2.20
  -1   7   1   36.40    2.90
   1   7  -1   37.20    2.30
   1   7  -1   35.30    2.70
  -1   7   1   37.00    2.40
  -1   7   1   40.00    2.40
   1   7  -1   38.00    2.10
  -1   7   1   41.70    2.40
   1  -7   1  602.84   19.40
  -1  -7  -1  608.94   20.10
   1  -7   1  607.24   19.50
   1  -7   1  616.54   19.60
  -1  -7  -1  620.54   19.70
   1  -7   1  615.34   20.00
  -1  -7  -1  627.94   19.60
  -1  -7  -1  612.44   19.70
   1   7   1  639.54   19.50
  -1   7  -1  594.04   19.40
   1   7   1  599.84   20.10
   1   7   1  612.44   19.60
   1   7   1  617.04   19.60
   1   7   1  610.14   20.00
  -1   7  -1  608.04   20.00
  -1   7  -1  594.84   19.50
  -1   7  -1  623.74   20.40
  -1   7  -1  608.74   19.40
   1   7   1  598.84   19.40
   1   7   1  614.74   19.70
  -1   7  -1  629.34   19.50
   3  -7   1  155.28    6.00
   3  -7   1  150.18    5.20
   3  -7   1  146.79    5.60
  -3  -7  -1  154.28    6.20
  -3  -7  -1  145.59    5.50
   3  -7   1  143.59    5.50
  -3  -7  -1  155.08    5.60
  -3  -7  -1  146.09    5.70
   3   7   1  154.48    5.40
   3   7   1  155.48    5.40
  -3   7  -1  148.99    5.60
  -3   7  -1  155.08    6.10
  -3   7  -1  148.19    6.40
  -3   7  -1  151.48    5.30
  -3   7  -1  155.18    5.70
   3   7   1  151.48    5.80
   3   7   1  151.08    5.30
  -3   7  -1  144.69    5.50
  -3   7  -1  144.69    5.40
   3   7   1  146.79    6.00
  -5  -7  -1   65.59    3.80
  -5  -7  -1   65.59    3.30
   5  -7   1   65.69    2.60
  -5  -7  -1   66.79    3.10
  -5  -7  -1   66.39    3.00
   5  -7   1   62.79    3.60
   5  -7   1   63.19    3.20
   5  -7   1   63.69    3.30
   5   7   1   68.19    2.90
   5   7   1   63.09    3.50
  -5   7  -1   68.39    3.70
  -5   7  -1   70.89    3.40
   5   7   1   62.89    3.40
  -5   7  -1   67.39    3.20
  -5   7  -1   68.19    3.30
  -5   7  -1   65.49    3.10
   5   7   1   67.29    2.80
   5   7   1   69.09    2.90
  -5   7  -1   64.29    2.70
  -5   7  -1   71.69    4.20
   7  -7   1  329.47   11.30
   7  -7   1  310.87   11.10
  -7  -7  -1  330.07   10.70
   7  -7   1  313.77   11.00
  -7  -7  -1  341.77   10.90
  -7  -7  -1  334.57   11.20
  -7  -7  -1  335.37   11.50
   7   7   1  323.07   10.50
  -7   7  -1  335.77   11.20
   7   7   1  316.97   11.20
  -7   7  -1  309.47   11.00
  -7   7  -1  328.87   11.90
   7   7   1  338.17   10.60
  -7   7  -1  316.47   10.40
  -7   7  -1  333.07   11.20
  -7   7  -1  336.17   11.40
  -7   7  -1  292.47   10.90
   7   7   1  319.27   10.60
   9  -7   1  162.48    6.70
  -9  -7  -1  170.18    6.70
  -9  -7  -1  176.58    6.20
  -9  -7  -1  178.48    6.30
  -9  -7  -1  163.38    7.00
   9  -7   1  184.78    6.80
   9  -7   1  179.28    6.70
  -9   7  -1  186.38    7.50
   9   7   1  177.68    6.20
   9   7   1  172.48    6.10
  -9   7  -1  166.18    6.60
  -9   7  -1  168.68    5.70
  -9   7  -1  170.38    6.50
   9   7   1  178.48    6.10
  -9   7  -1  181.68    6.80
  -9   7  -1  183.38    7.00
   9   7   1  166.48    6.80
   9   7   1  169.88    6.00
  -9   7  -1  180.88    6.90
 -11  -7  -1   16.00    1.50
  11  -7   1   18.90    2.10
  11  -7   1   16.00    2.00
 -11  -7  -1   15.90    1.60
  11  -7   1   21.10    2.20
 -11  -7  -1   19.90    2.20
 -11  -7  -1   19.80    2.30
 -11  -7  -1   17.80    1.90
 -11   7  -1   18.20    1.90
 -11   7  -1   16.40    1.90
  11   7   1   18.10    1.50
 -11   7  -1   17.60    2.10
 -11   7  -1   17.50    1.00
  11   7   1   16.60    1.50
 -11   7  -1   15.70    2.40
  11   7   1   13.40    1.90
  11   7   1   17.50    1.50
 -11   7  -1   16.40    2.10
  11   7   1   15.90    1.60
  13  -7   1   77.59    4.30
 -13  -7  -1   77.89    3.90
  13  -7   1   83.39    4.10
  13  -7   1   81.29    4.20
 -13  -7  -1   78.89    3.40
 -13  -7  -1   71.59    4.30
 -13  -7  -1   83.19    3.60
 -13  -7  -1   80.09    4.20
 -13   7  -1   76.99    4.30
 -13   7  -1   77.69    4.30
  13   7   1   71.19    4.20
  13   7   1   81.49    3.30
  13   7   1   72.59    3.20
 -13   7  -1   71.89    4.00
  13   7   1   75.29    3.30
  13   7   1   82.49    3.40
 -13   7  -1   82.99    4.40
 -15  -7  -1  176.58    7.20
 -15  -7  -1  171.78    6.20
  15  -7   1  174.68    6.80
 -15  -7  -1  169.68    6.70
 -15  -7  -1  175.08    7.10
  15  -7   1  167.28    7.20
  15  -7   1  176.18    7.00
 -15  -7  -1  162.28    6.30
 -15   7  -1  166.28    6.90
 -15   7  -1  178.18    7.10
  15   7   1  177.88    6.10
 -15   7  -1  171.48    7.20
  15   7   1  165.98    6.00
  15   7   1  158.58    5.90
 -15   7  -1  163.48    6.80
  15   7   1  176.98    6.00
 -15   7  -1  164.38    7.00
  15   7   1  154.98    7.00
 -17  -7  -1  345.07   11.70
 -17  -7  -1  333.27   12.40
 -17  -7  -1  359.96   12.50
  17  -7   1  360.86   12.40
 -17  -7  -1  339.27   11.90
 -17  -7  -1  339.67   11.50
  17  -7   1  348.47   12.00
  17  -7   1  345.77   12.60
 -17   7  -1  342.57   12.40
  17   7   1  331.27   11.30
  17   7   1  354.26   11.30
 -17   7  -1  341.77   12.40
  17   7   1  339.87   12.00
 -17   7  -1  339.27   12.60
  17   7   1  331.57   12.40
  17   7   1  325.07   11.20
 -17   7  -1  357.56   12.20
 -17   7  -1  331.97   12.20
 -19  -7  -1  262.27    9.90
 -19  -7  -1  261.17    9.00
 -19  -7  -1  249.18    9.40
  19  -7   1  253.17   10.20
 -19  -7  -1  253.37    9.10
  19  -7   1  258.27    9.40
 -19  -7  -1  264.97   10.00
  19  -7   1  298.17   10.10
 -19   7  -1  249.97    9.90
  19   7   1  250.17    8.70
 -19   7  -1  250.97    9.80
  19   7   1  263.67    8.80
 -19   7  -1  249.68    8.00
  19   7   1  250.57    8.80
 -19   7  -1  253.57    8.10
  19   7   1  239.38    9.80
 -19   7  -1  235.58   10.10
 -19   7  -1  274.27   10.00
 -19   7  -1  243.38    9.60
  21  -7   1    1.60    1.60
 -21  -7  -1    1.30    1.30
 -21  -7  -1    2.20    1.40
  21  -7   1   -1.50    1.90
 -21  -7  -1    2.70    2.00
 -21  -7  -1   -0.60    1.50
  21  -7   1   -0.70    1.70
 -21  -7  -1    0.60    2.00
  21   7   1    0.00    1.10
 -21   7  -1    0.10    0.70
 -21   7  -1    0.30    1.80
 -21   7  -1    1.10    0.60
  21   7   1   -1.40    1.10
 -21   7  -1    1.00    0.60
 -21   7  -1    2.00    1.80
 -21   7  -1    0.20    1.90
 -21   7  -1   -1.80    1.90
 -23  -7  -1    8.90    2.40
 -23  -7  -1   12.00    1.90
  23  -7   1   11.30    2.60
  23  -7   1   12.60    2.60
 -23  -7  -1   11.60    1.80
  23  -7   1   16.30    2.40
 -23  -7  -1   12.40    2.10
 -23   7  -1   10.70    1.00
  23   7   1   14.20    1.70
 -23   7  -1   11.40    2.70
 -23   7  -1   13.90    2.50
 -23   7  -1    9.80    2.30
 -23   7  -1   12.30    1.00
 -25  -7  -1   51.09    3.90
  25  -7   1   59.59    4.50
  25  -7   1   57.59    4.90
 -25  -7  -1   57.29    4.70
 -25  -7  -1   61.29    3.80
 -25  -7  -1   54.99    3.50
  25  -7   1   51.79    4.00
 -25   7  -1   53.09    2.40
  25   7   1   58.19    3.40
 -25   7  -1   54.09    2.40
 -25   7  -1   54.79    4.00
 -25   7  -1   55.49    4.70
 -27  -7  -1  107.09    5.40
 -27  -7  -1  120.79    5.30
  27  -7   1  116.39    6.80
 -27  -7  -1  106.99    5.70
  27  -7   1  113.09    6.60
  27  -7   1  109.09    5.70
 -27  -7  -1  125.59    6.60
 -27   7  -1  114.49    4.20
 -27   7  -1  107.59    4.20
 -27   7  -1  103.19    6.30
 -27   7  -1  123.69    6.50
 -27   7  -1   96.79    7.10
  27   7   1  121.09    5.10
  27   7   1  115.59    5.00
 -27   7  -1  126.69    6.20
 -29  -7  -1  343.77   13.30
 -29  -7  -1  362.36   12.10
  29  -7   1  327.57   13.60
 -29  -7  -1  351.26   12.70
 -29  -7  -1  338.47   12.40
  29  -7   1  333.57   13.30
  29  -7   1  347.67   12.50
 -29   7  -1  354.86   13.20
 -29   7  -1  334.57   11.10
 -29   7  -1  324.07   13.20
 -29   7  -1  350.86   12.70
  29   7   1  337.07   11.80
 -29   7  -1  325.77   11.00
 -29   7  -1  312.77   13.60
 -31  -7  -1  137.09    6.60
 -31  -7  -1  132.69    6.30
 -31  -7  -1  132.49    7.30
  31  -7   1  127.59    7.40
  31  -7   1  126.89    6.50
 -31  -7  -1  136.89    6.00
  31  -7   1  134.39    7.70
 -31   7  -1  111.59    4.80
 -31   7  -1  119.29    7.10
 -31   7  -1  128.49    6.90
 -31   7  -1  130.69    4.90
 -31   7  -1  113.59    7.40
 -31   7  -1  139.19    7.40
  31   7   1  128.99    5.70
 -33  -7  -1    6.30    2.30
 -33  -7  -1    7.70    2.30
 -33  -7  -1    6.30    2.30
 -33  -7  -1    0.30    2.60
  33  -7   1    6.70    3.00
  33  -7   1    5.90    3.00
  33   7   1    5.50    1.90
 -33   7  -1    7.50    3.60
 -33   7  -1    4.70    1.30
 -33   7  -1    4.50    2.70
  33   7   1    5.60    1.90
 -33   7  -1    3.30    2.80
 -33   7  -1    7.10    3.00
 -33   7  -1    6.00    1.30
 -35  -7  -1   59.39    4.90
  35  -7   1   59.69    5.40
  35  -7   1   58.89    5.60
 -35  -7  -1   54.29    4.60
 -35  -7  -1   62.19    5.40
 -35  -7  -1   60.59    4.50
 -35   7  -1   57.39    4.90
  35   7   1   64.79    4.20
 -35   7  -1   65.89    5.50
 -35   7  -1   58.49    3.10
 -35   7  -1   52.99    3.20
 -37  -7  -1  163.68    7.50
  37  -7   1  171.58    9.50
 -37  -7  -1  158.38    7.90
 -37  -7  -1  154.88    7.80
 -37  -7  -1  172.58    8.90
  37  -7   1  164.38    8.90
  37   7   1  177.68    7.40
 -37   7  -1  160.08    6.20
 -37   7  -1  172.18    8.80
 -37   7  -1  178.58    8.50
 -37   7  -1  147.79    6.30
 -39  -7  -1   33.30    3.80
  39  -7   1   31.40    4.70
  39  -7   1   30.80    5.10
 -39  -7  -1   34.50    3.60
 -39  -7  -1   35.70    4.10
 -39  -7  -1   40.50    4.80
 -39   7  -1   39.60    4.20
 -39   7  -1   36.00    4.50
 -39   7  -1   29.70    2.70
 -39   7  -1   31.80    2.90
 -38  -8   1   10.10    2.30
 -38  -8   1    9.30    3.10
  38  -8  -1    7.60    3.30
  38  -8  -1    7.70    3.80
 -38  -8   1    7.40    3.40
 -38  -8   1    8.30    2.30
  38   8  -1   11.70    2.00
 -38   8   1    8.50    3.20
 -38   8   1   10.30    1.70
 -38   8   1    9.80    1.60
 -38   8   1   10.20    3.50
 -36  -8   1  143.79    8.20
  36  -8  -1  131.89    8.60
 -36  -8   1  132.99    7.40
  36  -8  -1  140.89    7.20
 -36  -8   1  140.59    6.30
  36  -8  -1  131.99    8.40
 -36  -8   1  133.69    6.40
 -36   8   1  137.39    7.60
 -36   8   1  161.38    8.30
 -36   8   1  144.99    5.50
 -36   8   1  133.89    5.60
  36   8  -1  153.58    5.90
 -34  -8   1   56.79    4.00
  34  -8  -1   55.29    4.90
  34  -8  -1   64.69    6.00
 -34  -8   1   65.89    4.00
 -34  -8   1   60.99    5.20
  34  -8  -1   51.69    5.10
 -34  -8   1   60.99    5.30
 -34   8   1   51.99    3.10
 -34   8   1   55.49    3.20
 -34   8   1   71.59    5.00
  34   8  -1   59.29    3.40
 -34   8   1   70.39    5.80
  32  -8  -1   10.30    3.20
 -32  -8   1   11.40    3.30
 -32  -8   1    9.60    1.90
  32  -8  -1    8.30    2.60
 -32  -8   1   13.40    2.90
 -32  -8   1   14.30    2.10
  32  -8  -1   13.60    3.60
  32   8  -1   12.70    1.60
 -32   8   1   10.00    1.50
 -32   8   1    8.60    2.70
  32   8  -1   11.90    1.60
 -32   8   1   12.70    3.30
 -32   8   1   12.80    1.50
 -32   8   1   12.60    4.50
 -32   8   1   11.40    3.00
 -30  -8   1  213.38    9.50
  30  -8  -1  211.78    9.70
 -30  -8   1  191.78    7.80
  30  -8  -1  207.38   10.00
 -30  -8   1  196.38    9.30
 -30  -8   1  212.78    9.00
  30  -8  -1  203.48    8.60
 -30  -8   1  208.68    7.60
 -30   8   1  194.28    9.90
 -30   8   1  196.28    7.20
  30   8  -1  224.58    7.30
 -30   8   1  189.18    9.10
  30   8  -1  200.98    7.10
 -30   8   1  192.18    9.40
 -30   8   1  210.38    8.80
 -30   8   1  223.78    9.50
  30   8  -1  190.68    7.10
 -30   8   1  201.48    7.10
  28  -8  -1   41.40    4.40
  28  -8  -1   32.70    3.90
 -28  -8   1   37.50    3.60
 -28  -8   1   38.20    2.90
 -28  -8   1   40.60    2.90
  28  -8  -1   32.10    3.20
 -28  -8   1   37.60    3.90
 -28  -8   1   41.60    4.10
  28   8  -1   36.10    2.30
 -28   8   1   35.20    2.40
 -28   8   1   28.20    3.80
  28   8  -1   36.80    2.30
  28   8  -1   41.60    2.30
 -28   8   1   40.50    2.40
 -28   8   1   31.10    3.70
  28   8  -1   36.30    2.20
 -28   8   1   43.90    4.40
 -28   8   1   43.40    4.10
 -28   8   1   33.70    3.50
 -26  -8   1   15.20    2.60
 -26  -8   1   13.70    1.80
  26  -8  -1   12.70    3.10
 -26  -8   1   13.80    3.00
  26  -8  -1   12.70    2.40
  26  -8  -1    9.10    2.70
 -26  -8   1   12.30    1.70
 -26  -8   1   12.20    2.90
  26   8  -1   13.50    1.20
 -26   8   1   13.40    2.80
 -26   8   1   12.40    2.90
 -26   8   1    9.10    2.80
  26   8  -1   12.10    1.20
 -26   8   1   14.40    1.40
 -26   8   1   11.90    2.70
 -26   8   1   10.70    2.80
  26   8  -1   13.70    1.20
  24  -8  -1    0.30    1.80
 -24  -8   1   -0.20    1.90
 -24  -8   1    1.10    2.30
  24  -8  -1   -3.60    2.20
 -24  -8   1    0.40    1.20
 -24  -8   1    1.40    1.30
  24  -8  -1   -0.60    2.00
 -24  -8   1   -0.30    2.10
  24   8  -1    0.40    0.80
 -24   8   1   -0.30    1.90
 -24   8   1   -1.60    2.30
 -24   8   1    1.20    0.90
 -24   8   1    3.70    2.40
 -24   8   1    0.90    2.10
  24   8  -1    1.40    0.80
 -24   8   1    1.50    2.10
 -22  -8   1   84.29    3.80
  22  -8  -1   89.29    4.90
  22  -8  -1   91.29    5.40
  22  -8  -1   79.89    5.50
 -22  -8   1   86.09    3.70
 -22  -8   1   82.69    5.00
 -22  -8   1   92.09    5.40
 -22  -8   1   83.49    5.30
 -22   8   1   91.59    5.10
 -22   8   1   87.39    3.50
 -22   8   1   81.19    6.10
 -22   8   1   82.89    5.20
 -22   8   1   75.69    5.40
 -22   8   1   86.29    5.40
  20  -8  -1   55.99    4.00
 -20  -8   1   55.99    2.80
 -20  -8   1   46.00    4.20
  20  -8  -1   50.49    4.30
  20  -8  -1   56.79    4.30
 -20  -8   1   56.89    4.20
 -20  -8   1   53.49    4.10
 -20  -8   1   55.29    2.70
 -20   8   1   52.89    3.90
 -20   8   1   51.39    4.20
 -20   8   1   51.89    4.20
 -20   8   1   56.09    2.60
  18  -8  -1  340.67   12.10
 -18  -8   1  327.17   10.80
  18  -8  -1  316.17   12.20
 -18  -8   1  334.27   10.60
 -18  -8   1  321.77   12.10
 -18  -8   1  328.67   12.00
 -18  -8   1  318.77   11.90
  18  -8  -1  345.27   11.90
 -18   8   1  314.57   11.80
 -18   8   1  295.97   14.20
 -18   8   1  337.97   12.20
 -18   8   1  323.07   10.70
 -16  -8   1  116.09    4.40
  16  -8  -1  111.39    5.50
 -16  -8   1  111.19    5.50
 -16  -8   1  118.09    4.30
 -16  -8   1  117.19    5.60
  16  -8  -1  116.09    5.60
 -16  -8   1  118.29    5.80
  16  -8  -1  112.29    5.80
 -16   8   1  119.39    5.90
 -16   8   1  109.49    5.80
 -16   8   1  117.89    5.70
 -16   8   1  116.39    4.30
 -16   8   1  122.89    5.50
  14  -8  -1    4.30    1.80
 -14  -8   1    6.40    1.90
 -14  -8   1    3.40    0.90
  14  -8  -1    6.40    1.80
  14  -8  -1    3.20    1.60
 -14  -8   1    3.20    0.90
 -14  -8   1    2.20    1.70
 -14  -8   1    2.80    1.90
 -14   8   1    4.10    1.80
 -14   8   1    2.20    1.60
 -14   8   1    3.10    1.30
 -14   8   1    3.40    1.90
 -14   8   1    5.90    1.10
  12  -8  -1    2.30    1.50
  12  -8  -1    2.40    1.70
 -12  -8   1    1.50    0.90
 -12  -8   1    3.60    1.60
 -12  -8   1    3.50    0.90
  12  -8  -1    3.20    1.60
 -12  -8   1    0.90    1.70
 -12  -8   1    1.00    1.40
 -12   8   1    3.10    1.60
 -12   8   1    2.10    0.90
 -12   8   1    1.10    1.50
 -12   8   1    1.00    1.70
 -12   8   1   -0.70    1.80
 -10  -8   1  144.99    6.10
  10  -8  -1  125.79    5.80
  10  -8  -1  136.29    5.90
 -10  -8   1  136.09    4.80
  10  -8  -1  137.69    5.60
 -10  -8   1  137.79    5.60
 -10   8   1  128.99    5.60
 -10   8   1  132.59    5.80
 -10   8   1  127.69    4.90
 -10   8   1  131.89    6.10
 -10   8   1  135.09    6.40
 -10   8   1  131.99    5.70
  -8  -8   1  122.99    5.60
   8  -8  -1  122.49    5.50
   8  -8  -1  107.69    5.00
  -8  -8   1  117.29    5.00
   8  -8  -1  110.89    5.20
  -8   8   1  124.69    5.30
  -8   8   1  117.79    4.60
  -8   8   1  115.79    5.00
  -8   8   1  127.99    5.30
  -8   8   1  117.19    5.10
  -8   8   1  114.99    5.80
  -8   8   1  119.59    5.60
  -6  -8   1   22.00    1.90
  -6  -8   1   20.20    2.20
   6  -8  -1   23.00    2.50
   6  -8  -1   19.60    2.00
   6  -8  -1   22.50    1.80
   6  -8  -1   18.20    1.90
   6   8  -1   20.40    1.20
  -6   8   1   21.50    1.70
   6   8  -1   22.20    1.30
  -6   8   1   21.50    2.10
  -6   8   1   21.40    2.10
  -6   8   1   21.00    1.90
  -6   8   1   19.30    2.40
  -6   8   1   28.10    2.90
   6   8  -1   22.30    2.50
   6   8  -1   19.20    1.30
   6   8  -1   21.40    1.40
  -6   8   1   21.00    2.00
  -4  -8   1   16.60    2.10
   4  -8  -1   14.20    1.40
   4  -8  -1   11.10    1.60
   4  -8  -1   18.50    2.40
   4  -8  -1   14.50    1.70
  -4  -8   1   18.30    1.70
   4   8  -1   15.90    1.80
   4   8  -1   14.60    1.30
   4   8  -1   13.90    1.20
  -4   8   1   17.20    1.70
   4   8  -1   15.80    2.20
  -4   8   1   16.30    1.80
  -4   8   1   18.80    2.40
  -4   8   1   17.10    1.80
  -4   8   1   14.10    1.50
   4   8  -1   16.10    1.50
  -4   8   1   12.10    2.00
  -4   8   1   16.40    1.80
   4   8  -1   15.80    1.30
  -2  -8   1  608.44   19.70
  -2  -8   1  584.74   19.10
   2  -8  -1  597.24   19.20
   2  -8  -1  612.84   19.80
   2  -8  -1  598.04   19.10
  -2   8   1  604.54   19.90
   2   8  -1  601.24   18.80
   2   8  -1  601.84   18.90
  -2   8   1  581.14   19.20
  -2   8   1  623.64   19.30
   2   8  -1  566.54   19.20
   2   8  -1  620.24   18.70
  -2   8   1  591.24   19.30
   2   8  -1  587.44   19.90
  -2   8   1  586.84   19.80
   2   8  -1  553.84   18.80
  -2   8   1  591.34   19.10
   0  -8  -1   18.00    2.30
   0  -8   1   17.30    1.60
   0  -8   1   21.40    1.80
   0  -8   1   13.90    1.50
   0  -8   1   16.40    2.00
   0  -8  -1   19.00    1.70
   0   8  -1   17.20    2.30
   0   8  -1   18.70    2.10
   0   8   1   18.80    1.70
   0   8   1   15.60    1.50
   0   8  -1   20.30    1.80
   0   8   1   19.10    1.80
   0   8  -1   16.10    1.50
   0   8  -1   18.20    1.70
   0   8  -1   19.30    1.60
   0   8   1   16.50    1.70
   0   8   1   21.30    2.30
   0   8   1   15.50    1.70
   0   8   1   16.80    2.20
   0   8  -1   17.30    1.70
   2  -8   1    8.00    1.10
   2  -8   1    8.60    1.30
  -2  -8  -1    7.40    1.80
  -2  -8  -1    8.50    1.40
  -2  -8  -1    7.30    1.40
   2  -8   1   10.70    1.90
   2  -8   1    9.00    1.30
  -2   8  -1   10.20    1.90
   2   8   1    8.30    1.50
  -2   8  -1    9.90    1.30
  -2   8  -1    7.10    1.30
  -2   8  -1   10.00    2.10
   2   8   1    7.90    1.20
   2   8   1    8.20    1.30
   2   8   1    8.40    1.20
  -2   8  -1    8.50    1.20
  -2   8  -1    8.70    1.30
   2   8   1    6.50    1.70
  -4  -8  -1   10.90    1.60
   4  -8   1   13.80    1.60
   4  -8   1   14.00    1.90
  -4  -8  -1   12.30    1.50
  -4  -8  -1   11.00    2.00
   4  -8   1   12.70    1.20
  -4  -8  -1   12.90    1.50
   4  -8   1   14.30    1.60
  -4   8  -1   13.80    2.10
  -4   8  -1   12.50    1.60
   4   8   1   12.90    1.90
   4   8   1   16.40    1.50
  -4   8  -1   13.80    1.30
   4   8   1   13.10    1.30
   4   8   1   14.50    1.90
   4   8   1   12.80    1.40
  -4   8  -1   15.70    1.70
  -4   8  -1   14.60    2.40
  -4   8  -1   17.30    1.70
  -4   8  -1   12.00    1.50
   6  -8   1  396.86   13.60
  -6  -8  -1  407.36   13.10
  -6  -8  -1  399.16   13.00
  -6  -8  -1  397.66   13.90
   6  -8   1  371.96   13.30
  -6  -8  -1  393.46   13.40
   6  -8   1  405.56   13.30
   6   8   1  410.76   12.90
  -6   8  -1  384.46   13.70
  -6   8  -1  388.36   14.20
   6   8   1  389.06   12.80
   6   8   1  391.36   13.50
   6   8   1  402.66   12.80
  -6   8  -1  401.66   13.10
   6   8   1  391.76   12.70
  -6   8  -1  382.56   13.20
  -6   8  -1  369.96   12.60
  -6   8  -1  417.96   13.40
  -6   8  -1  399.86   13.30
  -8  -8  -1  451.85   14.50
   8  -8   1  434.96   14.80
   8  -8   1  443.06   14.70
  -8  -8  -1  440.96   14.80
   8  -8   1  449.66   15.00
  -8  -8  -1  432.26   14.30
  -8  -8  -1  450.05   15.30
   8   8   1  437.56   14.90
  -8   8  -1  405.96   13.80
  -8   8  -1  429.36   15.10
   8   8   1  451.45   14.20
   8   8   1  428.36   14.00
  -8   8  -1  441.26   14.60
   8   8   1  435.56   14.10
  -8   8  -1  442.86   15.70
  -8   8  -1  433.06   14.80
   8   8   1  456.85   14.10
  -8   8  -1  420.86   14.60
  -8   8  -1  454.15   14.80
 -10  -8  -1  145.39    5.50
  10  -8   1  141.39    6.10
 -10  -8  -1  153.28    5.40
  10  -8   1  146.99    6.10
 -10  -8  -1  144.29    6.50
 -10  -8  -1  152.58    6.20
  10  -8   1  135.19    5.80
 -10   8  -1  138.49    5.80
  10   8   1  146.29    5.30
  10   8   1  141.39    5.20
 -10   8  -1  141.89    4.80
 -10   8  -1  143.89    6.10
  10   8   1  139.59    5.00
 -10   8  -1  144.09    5.80
 -10   8  -1  149.49    6.10
 -10   8  -1  136.19    6.30
  10   8   1  136.19    6.20
 -10   8  -1  139.19    6.90
  10   8   1  146.49    5.10
 -12  -8  -1   33.30    2.30
 -12  -8  -1   33.00    3.20
 -12  -8  -1   31.80    2.40
 -12  -8  -1   26.30    2.60
  12  -8   1   34.30    3.00
  12  -8   1   29.90    3.10
  12  -8   1   34.90    3.20
  12   8   1   39.10    2.10
 -12   8  -1   31.00    3.30
 -12   8  -1   35.00    3.10
 -12   8  -1   28.30    2.80
 -12   8  -1   36.10    3.00
  12   8   1   32.10    2.10
  12   8   1   34.20    2.00
 -12   8  -1   31.50    3.10
  12   8   1   25.30    2.60
  12   8   1   31.00    2.10
  14  -8   1   13.60    2.20
  14  -8   1   20.50    2.40
 -14  -8  -1   14.50    1.70
  14  -8   1   17.00    2.40
 -14  -8  -1   18.70    2.10
 -14  -8  -1   15.30    2.20
 -14  -8  -1   17.80    2.50
 -14  -8  -1   15.40    1.60
  14   8   1   16.00    1.50
  14   8   1   16.70    1.50
 -14   8  -1   15.50    2.40
 -14   8  -1   16.60    3.00
 -14   8  -1   16.00    2.30
 -14   8  -1   16.00    2.30
  14   8   1   15.30    1.40
  14   8   1   14.80    2.40
  14   8   1   15.70    1.40
 -16  -8  -1   -0.70    1.20
 -16  -8  -1    1.40    1.20
 -16  -8  -1   -1.50    1.40
 -16  -8  -1    2.30    1.90
  16  -8   1    1.00    1.70
  16  -8   1   -1.00    1.70
 -16  -8  -1    0.40    1.90
  16  -8   1    1.60    1.70
 -16   8  -1   -0.20    1.80
 -16   8  -1   -1.80    2.20
  16   8   1    0.10    1.90
  16   8   1    0.70    1.00
 -16   8  -1    2.00    1.90
  16   8   1    1.40    1.10
 -16   8  -1   -0.80    1.50
  16   8   1   -0.20    1.00
 -16   8  -1    0.30    1.70
  16   8   1    0.10    1.00
 -18  -8  -1   49.80    3.50
  18  -8   1   49.30    3.70
 -18  -8  -1   44.00    3.00
 -18  -8  -1   46.10    4.20
  18  -8   1   45.30    3.70
 -18  -8  -1   49.20    4.00
  18  -8   1   49.20    4.20
 -18  -8  -1   43.30    2.90
  18   8   1   44.80    2.60
  18   8   1   47.80    2.60
  18   8   1   49.30    2.60
 -18   8  -1   46.40    3.90
 -18   8  -1   51.59    4.10
  18   8   1   44.10    2.50
 -18   8  -1   45.00    3.60
  20  -8   1   29.50    3.50
 -20  -8  -1   49.70    3.60
  20  -8   1   49.40    3.80
 -20  -8  -1   42.60    3.10
 -20  -8  -1   48.90    4.40
 -20  -8  -1   45.70    3.00
 -20  -8  -1   55.29    4.40
  20  -8   1   41.90    4.30
 -20   8  -1   47.50    3.80
  20   8   1   50.19    2.70
 -20   8  -1   44.30    4.90
  20   8   1   42.90    2.70
 -20   8  -1   53.79    4.20
 -20   8  -1   43.60    3.80
  20   8   1   52.49    2.80
  22  -8   1    1.00    1.90
 -22  -8  -1   -1.90    1.50
 -22  -8  -1   -1.20    2.30
 -22  -8  -1    2.10    1.40
  22  -8   1    0.80    2.00
 -22  -8  -1    0.30    2.30
 -22  -8  -1    0.00    1.50
  22  -8   1   -0.40    2.20
 -22   8  -1    1.40    2.90
 -22   8  -1    1.10    1.90
 -22   8  -1    1.00    2.10
  22   8   1   -0.90    1.10
 -22   8  -1   -1.20    1.90
  22   8   1    0.60    1.20
 -22   8  -1    0.60    1.90
  22   8   1   -1.40    1.20
  24  -8   1   29.60    3.00
 -24  -8  -1   27.60    2.40
 -24  -8  -1   29.00    2.60
  24  -8   1   37.70    3.90
 -24  -8  -1   33.50    3.10
 -24  -8  -1   26.40    3.40
  24  -8   1   24.90    3.30
 -24  -8  -1   27.90    3.30
  24   8   1   31.20    2.50
 -24   8  -1   25.00    3.40
 -24   8  -1   32.30    3.70
 -24   8  -1   26.30    3.10
  24   8   1   23.80    2.10
 -24   8  -1   25.00    3.40
 -24   8  -1   39.40    3.50
  24   8   1   29.10    2.50
  24   8   1   28.50    2.50
 -26  -8  -1  110.89    6.50
 -26  -8  -1   99.89    5.00
 -26  -8  -1  102.69    5.50
 -26  -8  -1  104.79    6.40
 -26  -8  -1  105.89    4.90
  26  -8   1  103.59    6.70
  26  -8   1  102.79    5.50
  26  -8   1  108.99    6.50
  26   8   1   97.49    4.50
 -26   8  -1   88.89    5.30
 -26   8  -1  104.59    6.40
 -26   8  -1   89.89    6.10
  26   8   1  107.09    4.60
 -26   8  -1  107.29    6.30
 -26   8  -1   94.99    6.50
  26   8   1   96.59    4.50
 -28  -8  -1    7.60    2.00
 -28  -8  -1    8.90    2.30
  28  -8   1    9.00    3.20
 -28  -8  -1    7.20    1.90
 -28  -8  -1    8.20    3.10
  28  -8   1   10.20    3.20
  28  -8   1    7.40    2.40
 -28  -8  -1    8.20    2.90
 -28   8  -1    6.80    2.60
  28   8   1    7.20    1.70
 -28   8  -1    4.80    2.50
 -28   8  -1   11.30    2.70
 -28   8  -1    6.60    2.90
 -28   8  -1    6.10    2.80
  28   8   1    6.90    1.50
 -30  -8  -1   17.20    3.60
 -30  -8  -1   17.10    2.50
 -30  -8  -1   17.60    2.40
  30  -8   1   19.60    3.80
 -30  -8  -1   13.60    3.30
  30  -8   1   18.50    3.40
  30  -8   1   15.60    2.80
 -30  -8  -1   16.50    2.60
 -30   8  -1   15.40    3.40
 -30   8  -1   20.40    3.50
 -30   8  -1   21.80    3.10
 -30   8  -1   13.40    3.40
  30   8   1   17.00    2.10
  32  -8   1    4.50    2.40
 -32  -8  -1    6.90    2.40
  32  -8   1    4.20    3.20
 -32  -8  -1    7.40    2.30
  32  -8   1    6.80    3.20
 -32  -8  -1    9.20    2.30
 -32  -8  -1    4.90    3.10
  32   8   1    9.60    1.90
 -32   8  -1    4.90    2.90
 -32   8  -1    9.50    2.90
 -34  -8  -1   19.10    2.60
  34  -8   1   13.70    3.80
 -34  -8  -1   11.00    2.70
 -34  -8  -1   15.00    3.80
 -34  -8  -1   14.50    2.60
  34  -8   1   16.10    3.60
 -34   8  -1   15.60    3.10
 -34   8  -1   14.50    3.50
  34   8   1   16.20    2.20
  36  -8   1   30.90    4.60
 -36  -8  -1   29.10    3.40
 -36  -8  -1   26.30    3.60
 -36  -8  -1   30.00    3.30
 -36  -8  -1   32.40    4.40
  36  -8   1   28.30    4.30
  36   8   1   33.20    2.90
 -36   8  -1   28.30    4.00
 -36   8  -1   35.20    4.20
 -33  -9   1  100.59    4.70
  33  -9  -1   98.99    7.00
  33  -9  -1   97.69    6.00
  33  -9  -1   92.59    7.30
 -33  -9   1  103.69    6.30
 -33  -9   1   89.39    6.70
 -33  -9   1   94.59    4.70
 -33  -9   1  114.79    7.20
 -33   9   1   94.69    3.60
 -33   9   1  105.99    6.50
 -33   9   1  103.69    6.90
 -33   9   1   92.69    3.60
 -31  -9   1   11.70    1.90
 -31  -9   1   15.60    3.40
  31  -9  -1   16.40    2.80
 -31  -9   1    9.80    3.10
 -31  -9   1   12.90    1.90
 -31  -9   1   14.20    3.00
  31  -9  -1   13.90    3.60
  31  -9  -1   13.70    3.60
 -31   9   1   18.40    3.40
 -31   9   1   16.00    3.10
 -31   9   1   12.70    1.20
 -31   9   1   13.10    1.20
  29  -9  -1   24.90    4.00
  29  -9  -1   18.60    3.70
 -29  -9   1   25.40    3.30
 -29  -9   1   26.90    3.90
 -29  -9   1   22.30    3.50
 -29  -9   1   20.80    2.00
  29  -9  -1   29.30    3.40
 -29  -9   1   26.60    2.30
 -29   9   1   29.30    3.60
 -29   9   1   22.40    1.60
 -29   9   1   24.30    1.60
 -29   9   1   24.80    3.60
  27  -9  -1    2.60    2.20
 -27  -9   1    3.40    1.40
 -27  -9   1    2.60    2.30
  27  -9  -1    1.90    2.40
 -27  -9   1    3.50    2.70
  27  -9  -1    4.20    2.90
 -27  -9   1    3.50    1.40
 -27  -9   1   -1.50    2.60
 -27   9   1    2.20    2.70
 -27   9   1    1.90    2.40
 -27   9   1    5.70    2.60
 -27   9   1    2.70    0.90
 -27   9   1    0.80    3.10
 -27   9   1    1.70    0.80
 -27   9   1   -2.20    2.50
  25  -9  -1    0.70    2.50
 -25  -9   1    3.00    2.20
 -25  -9   1    2.00    1.20
  25  -9  -1    4.10    2.60
 -25  -9   1    2.50    2.70
 -25  -9   1    1.20    2.60
 -25  -9   1    1.20    1.20
  25  -9  -1    0.30    2.00
 -25   9   1    3.10    2.40
 -25   9   1    4.00    2.60
 -25   9   1    1.40    0.80
 -25   9   1    0.00    2.60
 -25   9   1    3.20    2.30
 -25   9   1    1.60    0.80
 -25   9   1    5.90    2.80
 -23  -9   1    9.40    1.40
  23  -9  -1    7.70    2.80
 -23  -9   1   10.30    1.40
 -23  -9   1    8.40    2.50
 -23  -9   1   11.60    2.50
  23  -9  -1    6.50    2.60
 -23  -9   1   10.70    2.80
  23  -9  -1   10.60    2.40
 -23   9   1   10.40    1.10
 -23   9   1   11.00    2.90
 -23   9   1   11.00    2.70
 -23   9   1    8.90    2.50
 -23   9   1    9.40    2.60
 -23   9   1   11.20    3.00
 -21  -9   1    3.00    1.10
 -21  -9   1    2.10    1.10
 -21  -9   1    1.50    1.90
 -21  -9   1    2.10    2.30
  21  -9  -1    0.80    2.10
  21  -9  -1    2.80    2.10
  21  -9  -1    0.70    2.30
 -21  -9   1    1.10    2.10
 -21   9   1    1.30    2.20
 -21   9   1   -0.20    2.10
 -21   9   1    2.20    0.80
 -21   9   1    2.70    2.30
 -21   9   1   -2.60    2.20
 -21   9   1    1.70    2.10
 -19  -9   1    1.10    1.90
 -19  -9   1    0.30    1.00
  19  -9  -1    0.70    2.10
 -19  -9   1   -0.40    2.10
 -19  -9   1    2.90    2.00
 -19  -9   1    1.80    1.00
  19  -9  -1    1.20    1.90
  19  -9  -1    4.50    2.10
 -19   9   1    3.00    0.90
 -19   9   1    2.60    2.10
 -19   9   1    2.20    2.40
 -19   9   1    3.10    2.20
 -19   9   1    2.00    2.00
 -19   9   1    1.80    2.00
  17  -9  -1   78.59    4.80
 -17  -9   1   76.79    3.20
  17  -9  -1   76.29    5.10
  17  -9  -1   75.89    4.80
 -17  -9   1   70.99    3.10
 -17  -9   1   76.19    4.70
 -17  -9   1   83.19    4.80
 -17   9   1   82.79    5.20
 -17   9   1   78.89    3.20
 -17   9   1   78.09    5.00
 -17   9   1   82.69    5.00
 -17   9   1   80.79    5.70
 -17   9   1   81.39    4.60
 -15  -9   1    1.90    1.80
 -15  -9   1    1.20    0.90
 -15  -9   1    2.50    0.90
  15  -9  -1    0.80    1.70
 -15  -9   1    1.70    1.70
  15  -9  -1    2.60    2.00
 -15  -9   1    3.00    2.10
  15  -9  -1    2.60    1.80
 -15   9   1    1.80    2.60
 -15   9   1    0.30    1.80
 -15   9   1    2.10    0.90
  13  -9  -1  170.78    7.40
 -13  -9   1  173.38    7.60
  13  -9  -1  183.48    7.30
 -13  -9   1  180.78    7.20
  13  -9  -1  178.98    7.40
 -13   9   1  166.38    7.20
 -13   9   1  182.38    7.50
 -13   9   1  177.88    8.20
 -13   9   1  167.28    6.20
 -11  -9   1    0.50    1.50
  11  -9  -1    0.40    1.60
  11  -9  -1    0.70    1.80
  11  -9  -1    1.10    1.50
 -11  -9   1    2.20    1.90
 -11   9   1    0.10    1.00
 -11   9   1   -0.10    1.50
 -11   9   1    0.50    1.70
 -11   9   1    2.10    1.60
 -11   9   1    5.50    2.30
  -9  -9   1   91.39    4.30
  -9  -9   1   85.89    4.90
   9  -9  -1   76.79    4.30
   9  -9  -1   85.89    4.70
   9  -9  -1   78.39    4.40
  -9   9   1   78.89    4.20
  -9   9   1   77.79    5.20
  -9   9   1   81.49    3.60
  -9   9   1   89.49    4.50
  -9   9   1   82.49    4.40
   7  -9  -1    1.10    1.80
   7  -9  -1    1.00    1.30
  -7  -9   1    0.80    1.30
   7  -9  -1   -0.50    1.40
  -7  -9   1    0.10    1.80
  -7   9   1    1.10    1.10
  -7   9   1    0.90    1.50
  -7   9   1    1.10    1.30
  -7   9   1   -3.40    1.70
  -7   9   1    0.80    1.40
  -7   9   1   -1.50    1.90
   5  -9  -1  423.66   14.30
   5  -9  -1  413.06   13.90
   5  -9  -1  405.16   13.70
  -5  -9   1  402.36   14.30
  -5  -9   1  393.86   13.60
   5  -9  -1  407.56   13.40
   5   9  -1  398.16   12.70
   5   9  -1  407.96   14.40
  -5   9   1  394.06   14.30
  -5   9   1  414.56   13.80
  -5   9   1  396.26   13.60
  -5   9   1  396.26   14.50
  -5   9   1  411.56   13.80
   5   9  -1  434.36   12.80
  -5   9   1  394.96   13.50
   5   9  -1  397.96   12.80
   3  -9  -1    0.00    1.10
  -3  -9   1   -0.20    1.10
  -3  -9   1    1.80    1.80
   3  -9  -1   -2.10    1.70
   3  -9  -1   -0.30    1.30
   3   9  -1    0.80    0.90
  -3   9   1    1.80    1.80
  -3   9   1    1.40    1.40
   3   9  -1    0.20    0.90
   3   9  -1    1.00    0.80
   3   9  -1    0.60    0.80
   3   9  -1    1.50    1.90
  -3   9   1   -1.20    1.20
  -3   9   1   -0.20    1.20
  -3   9   1   -0.20    1.20
  -3   9   1    0.50    1.80
  -3   9   1   -0.50    1.10
  -1  -9   1  191.58    7.70
   1  -9  -1  204.08    8.00
  -1  -9   1  193.18    6.90
   1  -9  -1  195.68    7.10
  -1   9   1  194.38    7.90
  -1   9   1  181.58    7.00
   1   9  -1  195.98    6.60
   1   9  -1  186.08    6.50
  -1   9   1  186.68    7.00
  -1   9   1  180.38    7.10
   1   9  -1  186.48    8.00
   1   9  -1  180.08    6.60
  -1   9   1  194.28    7.00
  -1   9   1  190.68    6.80
   1   9  -1  202.28    6.70
  -1   9   1  190.58    7.90
   1  -9   1   19.40    1.80
  -1  -9  -1   22.40    2.00
   1  -9   1   19.60    2.50
   1  -9   1   20.50    1.70
  -1  -9  -1   20.30    2.70
   1   9   1   19.60    1.70
  -1   9  -1   21.90    2.90
   1   9   1   21.00    2.50
  -1   9  -1   19.80    1.60
  -1   9  -1   18.70    1.70
   1   9   1   15.30    1.70
  -1   9  -1   20.80    2.00
   1   9   1   22.50    1.90
  -1   9  -1   21.80    1.90
   1   9   1   20.20    2.10
  -1   9  -1   23.40    2.60
   3  -9   1    4.20    1.00
   3  -9   1    3.30    1.40
   3  -9   1    6.30    1.40
  -3  -9  -1    5.90    1.50
   3  -9   1    5.50    1.90
  -3   9  -1    7.10    1.30
   3   9   1    5.30    1.80
   3   9   1    7.60    1.30
  -3   9  -1    7.60    1.90
   3   9   1    8.40    1.40
  -3   9  -1    7.30    1.40
  -3   9  -1    4.60    1.40
   3   9   1    6.50    1.20
   3   9   1    8.90    1.40
  -3   9  -1    3.40    2.00
   3   9   1    6.50    1.60
   5  -9   1    8.80    2.10
   5  -9   1    4.40    1.50
  -5  -9  -1    5.50    1.50
  -5  -9  -1    7.80    2.20
  -5  -9  -1    5.00    1.60
   5  -9   1    4.30    1.40
  -5   9  -1    6.20    1.50
  -5   9  -1    7.30    1.60
   5   9   1    8.00    1.20
   5   9   1    4.70    1.20
  -5   9  -1    4.40    1.40
  -5   9  -1    4.90    1.30
   5   9   1    6.50    1.30
  -5   9  -1    8.30    2.00
   5   9   1    4.60    1.10
  -5   9  -1    5.00    2.20
   5   9   1    5.80    1.80
   7  -9   1  148.89    6.10
   7  -9   1  144.99    6.20
  -7  -9  -1  147.29    6.90
   7  -9   1  153.88    6.60
  -7  -9  -1  154.98    6.40
  -7  -9  -1  157.68    5.80
  -7  -9  -1  153.08    5.90
  -7   9  -1  162.48    6.30
   7   9   1  155.38    5.60
   7   9   1  152.68    5.40
  -7   9  -1  153.98    6.20
   7   9   1  162.78    5.60
   7   9   1  160.98    5.50
   7   9   1  154.68    6.60
  -7   9  -1  147.19    6.10
  -7   9  -1  143.39    6.70
  -7   9  -1  141.49    7.20
   9  -9   1   13.80    2.20
  -9  -9  -1   16.80    1.80
   9  -9   1   11.40    1.90
  -9  -9  -1   14.50    1.70
  -9  -9  -1   12.50    2.40
  -9  -9  -1   16.20    2.20
   9  -9   1   15.50    2.10
   9   9   1   17.00    1.50
  -9   9  -1   12.40    1.90
  -9   9  -1   15.20    2.10
  -9   9  -1   18.00    2.50
   9   9   1   15.90    1.50
  -9   9  -1   15.00    2.10
  -9   9  -1   16.60    2.90
   9   9   1   15.90    1.60
   9   9   1   14.90    1.30
   9   9   1   10.70    2.00
 -11  -9  -1   57.59    3.90
 -11  -9  -1   53.39    3.10
  11  -9   1   57.39    3.60
 -11  -9  -1   53.79    3.00
  11  -9   1   51.59    3.90
 -11  -9  -1   54.59    4.40
  11  -9   1   50.19    3.70
  11   9   1   52.69    4.00
  11   9   1   54.89    2.60
 -11   9  -1   55.09    3.80
 -11   9  -1   46.30    3.80
 -11   9  -1   59.59    3.90
  11   9   1   58.89    2.50
  11   9   1   50.59    2.40
  11   9   1   55.09    2.60
 -11   9  -1   51.99    3.50
 -11   9  -1   50.29    4.80
 -13  -9  -1    0.80    1.20
 -13  -9  -1   -1.20    1.90
  13  -9   1    0.40    1.70
  13  -9   1    0.70    1.80
 -13  -9  -1    0.00    1.80
  13  -9   1    1.30    1.70
 -13  -9  -1    1.50    1.20
 -13   9  -1    0.80    1.70
  13   9   1    0.40    0.90
  13   9   1    0.10    0.90
  13   9   1   -0.80    0.90
  13   9   1    0.10    1.00
 -13   9  -1    1.10    1.60
  13   9   1    0.70    1.80
 -13   9  -1    0.20    0.50
 -13   9  -1    0.80    1.50
 -13   9  -1   -1.90    2.40
  15  -9   1   14.20    2.30
 -15  -9  -1   14.80    1.70
 -15  -9  -1   12.50    2.50
 -15  -9  -1   15.10    2.70
  15  -9   1   12.70    2.30
  15  -9   1   10.60    2.30
 -15  -9  -1   15.20    1.80
 -15   9  -1   17.00    3.10
 -15   9  -1   13.80    2.30
  15   9   1   14.90    1.30
  15   9   1   12.50    1.20
  15   9   1   13.40    2.50
  15   9   1   15.20    1.40
  15   9   1   13.60    1.30
 -15   9  -1   14.20    2.20
 -17  -9  -1   17.30    2.70
  17  -9   1   12.70    2.40
 -17  -9  -1   10.20    1.60
  17  -9   1   11.60    2.50
 -17  -9  -1   10.70    1.70
  17  -9   1   10.80    2.40
 -17  -9  -1    9.50    2.70
  17   9   1   10.40    1.30
 -17   9  -1    8.40    2.30
 -17   9  -1   10.40    2.50
  17   9   1    9.30    1.30
 -17   9  -1   13.30    3.30
 -17   9  -1   11.50    2.40
  17   9   1   11.80    1.30
 -17   9  -1   12.20    2.80
 -19  -9  -1  105.69    5.90
  19  -9   1  102.89    5.70
 -19  -9  -1   95.09    4.40
 -19  -9  -1  102.29    6.10
 -19  -9  -1   95.19    4.60
  19  -9   1  103.79    5.50
  19  -9   1   89.39    5.80
 -19  -9  -1  107.59    5.30
 -19   9  -1  110.79    5.90
 -19   9  -1  111.49    5.40
 -19   9  -1   95.79    6.60
  19   9   1  102.39    4.00
  19   9   1   97.99    3.90
 -19   9  -1   96.49    5.90
 -19   9  -1  102.99    6.00
 -19   9  -1   99.39    5.70
  19   9   1  113.09    4.00
 -21  -9  -1    7.00    1.70
  21  -9   1    4.00    2.20
 -21  -9  -1    5.20    1.60
  21  -9   1    9.10    2.60
 -21  -9  -1    8.40    2.60
 -21  -9  -1    8.40    2.10
  21  -9   1    7.50    2.50
  21   9   1    5.80    1.20
 -21   9  -1    2.70    2.30
 -21   9  -1    4.10    3.00
  21   9   1    6.30    1.30
 -21   9  -1    9.00    2.60
 -21   9  -1    4.00    2.20
  21   9   1    6.00    1.20
 -21   9  -1    8.60    2.70
 -21   9  -1    8.70    2.70
  21   9   1    7.80    1.30
  23  -9   1  274.17   11.10
 -23  -9  -1  280.57    9.70
 -23  -9  -1  264.07    9.80
 -23  -9  -1  281.97   10.50
  23  -9   1  275.57   11.50
 -23  -9  -1  270.47   11.20
  23  -9   1  280.67   10.60
 -23  -9  -1  287.57   11.50
 -23   9  -1  293.77   11.20
 -23   9  -1  266.37   11.50
  23   9   1  280.67    9.30
  23   9   1  261.57    9.20
 -23   9  -1  274.37   10.70
 -23   9  -1  268.77   11.30
  23   9   1  298.87    9.30
  23   9   1  259.57    9.20
 -23   9  -1  241.18   10.90
 -25  -9  -1   22.00    3.50
  25  -9   1   12.90    2.50
  25  -9   1   19.90    3.60
 -25  -9  -1   21.90    2.80
 -25  -9  -1   18.10    2.10
  25  -9   1   16.90    3.30
 -25  -9  -1   16.50    2.20
 -25  -9  -1   12.10    2.90
 -25   9  -1   17.20    3.50
 -25   9  -1   18.20    3.10
 -25   9  -1   19.00    3.10
  25   9   1   19.10    1.80
 -25   9  -1   21.00    3.40
  25   9   1   17.40    1.70
 -25   9  -1   17.70    3.20
  25   9   1   19.30    1.80
  25   9   1   18.80    1.80
  27  -9   1   75.39    6.00
 -27  -9  -1   71.69    4.30
 -27  -9  -1   79.89    6.00
 -27  -9  -1   73.29    6.10
  27  -9   1   77.69    5.10
 -27  -9  -1   76.79    4.20
 -27  -9  -1   72.09    4.90
  27  -9   1   74.09    6.20
 -27   9  -1   71.29    5.20
 -27   9  -1   79.09    6.00
  27   9   1   81.29    3.70
  27   9   1   78.09    3.60
  27   9   1   73.59    3.60
 -27   9  -1   82.69    5.90
  27   9   1   75.39    3.70
 -29  -9  -1   29.40    4.00
 -29  -9  -1   30.50    4.10
  29  -9   1   32.10    4.40
  29  -9   1   33.40    4.20
 -29  -9  -1   37.00    3.30
  29  -9   1   32.50    3.40
 -29  -9  -1   38.10    3.60
 -29  -9  -1   33.70    3.00
  29   9   1   33.30    2.70
 -29   9  -1   28.40    3.60
 -29   9  -1   44.70    4.60
  29   9   1   34.50    2.70
  29   9   1   33.90    2.70
 -31  -9  -1   74.49    6.30
  31  -9   1   67.39    6.50
  31  -9   1   72.59    6.30
 -31  -9  -1   68.99    4.50
  31  -9   1   76.09    5.30
 -31  -9  -1   73.89    4.40
 -31  -9  -1   76.89    6.50
 -31  -9  -1   68.79    5.00
 -31   9  -1   83.99    6.10
 -31   9  -1   80.49    5.70
  31   9   1   73.29    3.90
  31   9   1   87.29    4.00
  31   9   1   68.89    3.80
 -33  -9  -1   30.00    2.90
 -33  -9  -1   24.40    2.80
 -33  -9  -1   33.90    3.60
 -33  -9  -1   19.60    3.90
  33  -9   1   21.10    3.90
  33  -9   1   26.30    3.50
  33  -9   1   18.90    4.30
 -33  -9  -1   23.50    4.10
  33   9   1   31.40    2.90
 -33   9  -1   28.00    3.90
 -33   9  -1   27.60    4.00
  33   9   1   23.70    2.40
  30 -10  -1   23.60    4.20
 -30 -10   1   15.80    1.70
 -30 -10   1   18.40    1.70
 -30 -10   1   23.10    3.90
  30 -10  -1   20.10    3.30
  30 -10  -1   10.50    3.30
 -30 -10   1   24.20    3.40
 -30 -10   1   20.90    3.80
 -30  10   1   16.50    3.20
 -30  10   1   15.90    3.50
 -28 -10   1   35.00    4.20
  28 -10  -1   31.00    4.30
 -28 -10   1   28.20    2.20
  28 -10  -1   23.60    3.30
  28 -10  -1   33.80    4.60
 -28 -10   1   32.60    3.70
 -28 -10   1   28.60    2.20
 -28 -10   1   33.60    4.40
 -28  10   1   27.20    3.60
 -28  10   1   32.60    3.90
  26 -10  -1    2.20    2.70
 -26 -10   1    0.70    2.60
  26 -10  -1    1.40    2.40
 -26 -10   1    1.40    1.00
 -26 -10   1    0.60    1.00
 -26 -10   1   -0.20    2.80
  26 -10  -1   -0.30    2.70
 -26 -10   1    0.90    2.30
 -26  10   1   -0.50    2.30
 -26  10   1   -4.50    2.30
 -24 -10   1  121.99    6.50
 -24 -10   1  139.69    7.10
  24 -10  -1  113.89    6.80
  24 -10  -1  123.59    6.40
 -24 -10   1  123.69    7.10
  24 -10  -1  109.99    7.10
 -24 -10   1  122.59    4.30
 -24 -10   1  113.59    4.40
 -24  10   1  111.59    7.70
 -24  10   1  124.59    6.40
 -24  10   1  126.49    6.90
 -22 -10   1   23.80    3.00
  22 -10  -1   20.00    3.10
 -22 -10   1   19.80    3.20
  22 -10  -1   25.60    3.40
 -22 -10   1   20.90    1.60
 -22 -10   1   20.70    3.10
  22 -10  -1   19.90    3.30
 -22  10   1   20.10    3.00
 -22  10   1   28.50    3.80
 -22  10   1   29.70    3.50
 -22  10   1   21.40    3.50
 -22  10   1   27.40    4.30
  20 -10  -1   58.59    4.60
 -20 -10   1   47.00    4.40
  20 -10  -1   51.99    4.90
  20 -10  -1   52.89    4.20
 -20 -10   1   49.90    4.60
 -20 -10   1   45.50    4.10
 -20  10   1   59.79    4.90
 -20  10   1   45.40    4.40
 -20  10   1   55.29    5.30
 -20  10   1   44.60    4.20
 -20  10   1   50.39    4.40
 -20  10   1   54.29    4.90
 -18 -10   1   70.49    4.90
  18 -10  -1   72.59    5.00
  18 -10  -1   75.39    5.00
  18 -10  -1   77.59    4.90
 -18 -10   1   77.59    5.30
 -18  10   1   64.29    5.90
 -18  10   1   67.09    4.60
 -18  10   1   72.09    5.30
 -18  10   1   76.39    5.30
 -18  10   1   73.39    5.20
 -18  10   1   68.59    2.70
 -16 -10   1   41.60    3.90
  16 -10  -1   43.70    4.10
  16 -10  -1   45.90    4.00
  16 -10  -1   53.69    4.40
 -16 -10   1   49.99    4.10
 -16  10   1   47.30    4.30
 -16  10   1   47.90    4.00
 -16  10   1   42.00    3.70
 -16  10   1   44.70    4.30
 -16  10   1   43.10    4.40
 -16  10   1   41.10    2.20
 -16  10   1   44.80    4.10
  14 -10  -1   12.70    2.30
  14 -10  -1   10.90    2.50
 -14 -10   1   11.00    2.30
  14 -10  -1   11.30    2.40
 -14 -10   1   11.60    2.70
 -14  10   1   15.30    2.50
 -14  10   1   11.90    2.40
 -14  10   1   10.30    1.30
 -14  10   1    9.30    2.50
 -14  10   1   11.50    2.20
 -14  10   1    8.90    2.80
 -14  10   1    9.60    2.30
 -12 -10   1  258.67   10.00
  12 -10  -1  252.37    9.70
 -12 -10   1  244.88    9.30
  12 -10  -1  235.68    9.50
  12 -10  -1  239.48    9.30
 -12  10   1  233.38    9.20
 -12  10   1  238.28    9.10
 -12  10   1  253.67    9.50
 -12  10   1  252.37   10.50
 -12  10   1  242.08    9.50
 -12  10   1  239.88   10.00
 -12  10   1  224.68    8.20
 -10 -10   1   53.29    4.20
  10 -10  -1   48.90    3.70
  10 -10  -1   52.09    3.70
 -10 -10   1   51.89    3.60
  10 -10  -1   39.00    3.60
 -10  10   1   47.20    2.70
 -10  10   1   47.00    3.80
 -10  10   1   53.39    3.70
 -10  10   1   47.10    3.40
 -10  10   1   44.80    4.20
 -10  10   1   37.40    3.60
  -8 -10   1   33.60    3.10
   8 -10  -1   37.90    3.20
  -8 -10   1   41.40    3.50
   8 -10  -1   35.70    3.20
   8 -10  -1   31.70    3.20
  -8  10   1   33.80    3.50
  -8  10   1   32.90    3.20
  -8  10   1   32.30    3.50
  -8  10   1   33.40    2.50
  -8  10   1   36.00    3.00
  -8  10   1   34.90    3.10
   6 -10  -1   49.00    3.30
   6 -10  -1   47.70    3.80
  -6 -10   1   40.50    3.10
  -6 -10   1   39.80    3.50
  -6  10   1   44.30    3.30
  -6  10   1   49.10    4.00
  -6  10   1   46.40    3.40
  -6  10   1   39.10    2.80
  -6  10   1   40.30    3.00
  -6  10   1   45.70    4.30
  -6  10   1   39.00    3.20
  -4 -10   1   18.70    2.00
   4 -10  -1   19.40    1.90
  -4 -10   1   23.10    3.00
   4 -10  -1   21.50    2.80
  -4  10   1   21.00    2.90
  -4  10   1   19.60    2.20
  -4  10   1   19.00    2.20
  -4  10   1   23.20    2.20
  -4  10   1   16.80    2.80
   4  10  -1   16.50    2.80
  -4  10   1   21.00    2.00
  -4  10   1   18.80    2.00
  -2 -10   1   68.89    4.70
   2 -10  -1   81.49    5.00
   2 -10  -1   68.49    3.60
  -2 -10   1   67.59    3.60
   2  10  -1   76.89    5.10
  -2  10   1   71.69    3.80
   2  10  -1   72.99    2.90
   2  10  -1   67.19    2.90
  -2  10   1   69.19    3.50
   2  10  -1   67.59    2.80
   2  10  -1   76.79    3.00
  -2  10   1   69.79    3.80
  -2  10   1   71.49    4.90
  -2  10   1   73.39    3.70
   0 -10  -1   -0.60    1.30
   0 -10   1    1.20    1.10
   0 -10   1    1.40    2.00
   0 -10  -1   -2.40    1.90
   0  10  -1    0.00    1.10
   0  10  -1    1.80    1.00
   0  10  -1   -0.50    2.00
   0  10   1   -0.10    1.40
   0  10   1    0.90    1.90
   0  10   1    2.80    1.40
   0  10  -1    0.30    1.10
   0  10   1    2.10    1.50
   0  10   1   -0.70    1.10
   0  10   1    0.70    1.20
   2 -10   1  122.29    5.90
   2 -10   1  109.49    4.50
  -2 -10  -1  109.19    5.10
  -2 -10  -1  114.09    6.00
   2  10   1  113.19    5.30
   2  10   1  121.59    4.80
   2  10   1  113.59    5.80
   2  10   1  117.59    4.60
  -2  10  -1  109.09    4.60
  -2  10  -1  113.59    6.40
  -2  10  -1  118.89    4.70
   2  10   1  108.99    4.60
  -2  10  -1  113.99    4.60
   4 -10   1  212.38    8.40
   4 -10   1  191.78    7.60
  -4 -10  -1  214.18    7.90
  -4 -10  -1  201.48    8.60
   4 -10   1  202.08    7.60
   4  10   1  201.68    8.00
  -4  10  -1  203.38    9.00
   4  10   1  210.38    7.30
  -4  10  -1  202.88    7.30
   4  10   1  198.08    7.20
  -4  10  -1  205.08    7.50
   4  10   1  214.68    7.10
   4  10   1  201.68    8.50
  -4  10  -1  194.38    7.40
   6 -10   1    6.00    1.70
   6 -10   1    4.80    2.10
   6 -10   1    6.00    1.60
  -6 -10  -1    4.70    1.70
  -6 -10  -1    6.80    2.40
  -6  10  -1    4.50    1.50
  -6  10  -1    5.80    1.60
   6  10   1    5.20    1.10
  -6  10  -1    4.10    1.60
  -6  10  -1    5.50    2.50
   6  10   1    7.20    2.00
   6  10   1    4.00    1.20
   6  10   1    4.80    1.30
  -6  10  -1    7.00    1.60
   8 -10   1    8.10    2.30
  -8 -10  -1    8.10    2.00
  -8 -10  -1    9.50    2.60
   8 -10   1    8.80    1.90
   8 -10   1    7.40    1.70
  -8  10  -1   11.30    2.90
   8  10   1    8.30    1.10
   8  10   1    7.60    2.10
  -8  10  -1    6.80    1.70
  -8  10  -1    8.60    1.80
   8  10   1    7.40    1.20
  -8  10  -1    7.80    2.30
  -8  10  -1    8.70    1.90
   8  10   1   10.00    1.30
  -8  10  -1    7.50    1.80
 -10 -10  -1    5.70    2.40
  10 -10   1    7.30    1.90
  10 -10   1    5.10    2.10
  10 -10   1    5.50    1.80
 -10 -10  -1    4.50    1.40
 -10 -10  -1    7.30    2.00
  10  10   1    4.60    1.10
  10  10   1    6.30    1.00
 -10  10  -1    3.20    2.20
  10  10   1    4.00    2.10
 -10  10  -1    3.70    1.70
 -10  10  -1    3.90    1.80
  10  10   1    5.60    1.00
 -10  10  -1    3.40    1.80
 -10  10  -1    7.20    2.90
 -12 -10  -1   66.39    4.60
  12 -10   1   69.59    4.30
 -12 -10  -1   79.89    3.60
 -12 -10  -1   78.29    3.70
  12 -10   1   78.69    4.90
 -12 -10  -1   76.59    5.40
  12 -10   1   70.19    4.50
 -12  10  -1   77.89    4.50
 -12  10  -1   71.49    4.30
  12  10   1   69.19    2.80
 -12  10  -1   78.99    4.60
 -12  10  -1   78.29    5.80
 -12  10  -1   73.79    4.30
 -12  10  -1   69.39    5.00
 -14 -10  -1    8.70    1.50
  14 -10   1    8.60    2.20
  14 -10   1    9.90    2.30
 -14 -10  -1    9.00    2.80
 -14 -10  -1   10.60    2.40
 -14 -10  -1    8.20    1.60
  14 -10   1   11.00    2.40
 -14  10  -1   11.10    2.30
 -14  10  -1   11.20    2.20
 -14  10  -1    8.20    2.10
 -14  10  -1    9.60    3.20
 -14  10  -1   11.30    2.30
 -16 -10  -1   35.20    3.40
  16 -10   1   29.90    3.10
 -16 -10  -1   34.00    2.70
  16 -10   1   30.30    3.20
  16 -10   1   33.40    3.50
 -16 -10  -1   30.20    3.50
 -16 -10  -1   34.80    2.60
 -16  10  -1   35.10    3.20
 -16  10  -1   28.90    3.40
 -16  10  -1   32.90    3.00
 -16  10  -1   38.60    3.40
 -16  10  -1   33.80    3.40
 -16  10  -1   35.20    4.30
 -18 -10  -1   50.09    3.10
  18 -10   1   46.40    4.20
 -18 -10  -1   45.80    4.20
  18 -10   1   53.09    4.30
 -18 -10  -1   54.79    4.60
 -18 -10  -1   49.90    3.00
  18 -10   1   44.60    4.50
 -18  10  -1   46.20    4.20
 -18  10  -1   56.39    5.00
 -18  10  -1   48.50    4.50
 -18  10  -1   50.69    4.10
 -18  10  -1   51.09    4.50
 -18  10  -1   40.90    4.80
 -20 -10  -1   26.20    2.20
  20 -10   1   18.40    3.10
 -20 -10  -1   26.30    2.50
 -20 -10  -1   26.90    3.80
 -20 -10  -1   25.60    3.30
  20 -10   1   24.20    3.00
  20 -10   1   27.40    3.60
 -20  10  -1   23.90    4.00
 -20  10  -1   29.60    3.40
 -20  10  -1   21.90    3.20
 -20  10  -1   25.50    3.60
  22 -10   1    0.30    2.40
 -22 -10  -1    2.90    1.50
 -22 -10  -1    3.10    1.50
 -22 -10  -1    1.70    2.70
 -22 -10  -1   -0.40    2.60
  22 -10   1    3.70    2.20
  22 -10   1    3.40    2.70
 -22  10  -1    0.70    2.60
 -22  10  -1    4.00    2.50
 -22  10  -1    6.50    2.40
 -22  10  -1    4.00    3.40
 -24 -10  -1   83.19    6.00
 -24 -10  -1   76.89    4.00
  24 -10   1   79.09    5.30
 -24 -10  -1   73.49    4.90
 -24 -10  -1   87.89    6.40
  24 -10   1   83.29    6.20
  24 -10   1   72.89    5.60
 -24 -10  -1   79.09    4.10
 -24  10  -1   88.69    5.90
 -24  10  -1   82.59    5.30
 -24  10  -1   73.49    6.90
 -26 -10  -1    4.70    1.70
 -26 -10  -1    4.80    1.70
 -26 -10  -1    6.20    2.30
  26 -10   1    7.90    3.10
  26 -10   1    5.40    2.50
  26 -10   1    5.70    3.00
 -26 -10  -1    5.20    3.00
 -26 -10  -1    3.60    3.00
 -26  10  -1    4.50    3.50
 -26  10  -1    8.80    2.80
 -26  10  -1    4.50    2.70
 -28 -10  -1    0.80    2.20
  28 -10   1    4.20    2.50
 -28 -10  -1    3.40    1.80
  28 -10   1    4.80    3.10
 -28 -10  -1    0.80    3.10
  28 -10   1    2.90    3.00
 -28 -10  -1    3.20    3.00
 -28 -10  -1    0.40    1.60
 -28  10  -1    0.60    3.20
 -28  10  -1    1.40    2.70
 -28  10  -1    0.40    1.80
 -23 -11   1    1.70    2.60
 -23 -11   1   -1.40    2.60
  23 -11  -1    0.50    2.40
  23 -11  -1   -1.10    2.20
  23 -11  -1    0.50    2.60
 -23  11   1   -2.20    3.10
 -23  11   1    3.90    2.60
 -23  11   1   -0.10    0.90
  21 -11  -1   53.39    4.60
 -21 -11   1   55.69    5.10
 -21 -11   1   62.99    5.10
  21 -11  -1   56.49    4.90
  21 -11  -1   49.99    5.00
 -21  11   1   57.79    5.10
 -21  11   1   45.10    5.10
  19 -11  -1   35.40    3.60
 -19 -11   1   43.70    3.90
  19 -11  -1   41.30    4.10
  19 -11  -1   31.90    3.60
 -19 -11   1   52.79    4.70
 -19  11   1   39.20    3.60
 -19  11   1   42.20    4.80
 -19  11   1   47.00    4.10
 -17 -11   1    8.80    2.40
  17 -11  -1    8.40    2.50
  17 -11  -1   12.50    2.90
  17 -11  -1    8.50    2.50
 -17 -11   1   11.90    3.10
 -17  11   1    6.10    2.40
 -17  11   1   10.50    3.10
 -17  11   1   10.10    2.50
 -17  11   1    8.10    2.50
 -15 -11   1  149.09    7.00
 -15 -11   1  163.48    7.80
  15 -11  -1  143.69    7.00
  15 -11  -1  156.28    7.40
  15 -11  -1  128.09    7.00
 -15  11   1  149.88    6.90
 -15  11   1  167.58    7.40
 -15  11   1  149.49   10.20
 -15  11   1  158.68    7.30
 -15  11   1  151.18    8.30
  13 -11  -1  152.48    6.80
 -13 -11   1  159.68    6.90
  13 -11  -1  155.28    7.30
  13 -11  -1  142.39    7.00
 -13 -11   1  160.88    7.70
 -13  11   1  141.49    6.80
 -13  11   1  163.18    7.20
 -13  11   1  144.69    7.70
 -13  11   1  149.09    6.90
 -13  11   1  143.09    8.10
 -13  11   1  147.99    5.30
  11 -11  -1   19.30    2.60
 -11 -11   1   18.90    2.50
  11 -11  -1   17.10    2.60
  11 -11  -1   18.20    2.90
 -11 -11   1   18.80    3.10
 -11  11   1   17.10    1.70
 -11  11   1   22.80    3.50
 -11  11   1   16.30    2.50
 -11  11   1   10.50    2.90
 -11  11   1   20.20    2.70
 -11  11   1   18.00    2.50
 -11  11   1   23.40    2.90
  -9 -11   1   41.80    3.90
  -9 -11   1   39.40    3.40
   9 -11  -1   34.70    3.10
   9 -11  -1   33.90    3.50
  -9  11   1   38.00    4.30
  -9  11   1   39.60    3.50
  -9  11   1   31.10    3.50
  -9  11   1   35.40    3.10
  -9  11   1   35.20    2.60
  -9  11   1   35.80    3.10
  -9  11   1   42.00    3.60
  -7 -11   1  136.39    6.70
  -7 -11   1  129.49    5.50
   7 -11  -1  120.79    6.40
  -7  11   1  104.59    5.20
  -7  11   1  121.89    5.50
  -7  11   1  133.49    5.80
  -7  11   1  117.69    6.80
  -7  11   1  124.39    6.60
  -7  11   1  118.39    5.50
  -7  11   1  112.49    5.00
  -5 -11   1    4.00    2.30
   5 -11  -1   -1.30    2.20
  -5 -11   1   -0.30    1.40
  -5  11   1    0.10    2.30
  -5  11   1    1.00    1.20
  -5  11   1   -0.60    2.10
  -5  11   1    0.10    1.70
  -5  11   1    0.00    1.40
  -5  11   1    1.40    1.50
   3 -11  -1   15.50    1.90
   3 -11  -1   15.00    2.90
  -3 -11   1   21.90    3.10
  -3 -11   1   16.40    1.90
  -3  11   1   16.30    3.00
   3  11  -1   16.10    2.90
  -3  11   1   17.60    2.10
  -3  11   1   17.30    2.10
  -3  11   1   18.60    1.90
  -1 -11   1    0.70    1.30
   1 -11  -1    1.20    2.40
  -1 -11   1    1.60    2.30
   1 -11  -1   -0.20    1.30
  -1  11   1    1.30    1.40
  -1  11   1    2.70    2.10
  -1  11   1    1.60    1.60
   1  11  -1    0.10    0.80
   1  11  -1    0.90    0.80
   1  11  -1    3.80    2.40
  -1  11   1   -0.20    1.20
  -1  11   1    2.00    1.30
  -1  11   1    1.80    1.50
  -1 -11  -1    0.50    1.40
   1 -11   1   -0.20    1.20
  -1 -11  -1    1.30    2.30
   1 -11   1    0.60    2.30
   1  11   1    1.90    1.60
   1  11   1    0.40    1.30
  -1  11  -1    1.50    1.00
   1  11   1    1.80    1.30
  -1  11  -1    0.10    1.00
  -1  11  -1   -0.40    1.10
   1  11   1    0.90    1.10
   1  11   1    0.90    1.20
   1  11   1   -0.20    2.00
  -1  11  -1   -2.60    2.30
  -1  11  -1    0.60    1.10
   3 -11   1   19.80    3.10
  -3 -11  -1   15.70    2.90
  -3 -11  -1   20.50    2.30
  -3  11  -1   21.10    3.40
  -3  11  -1   21.50    2.00
  -3  11  -1   14.40    1.60
   3  11   1   16.30    1.60
   3  11   1   19.80    1.80
  -3  11  -1   18.30    1.90
   3  11   1   19.40    1.60
   3  11   1   16.30    1.70
   3  11   1   13.10    2.30
  -3  11  -1   20.70    1.80
   5 -11   1    4.30    1.80
   5 -11   1    3.70    2.30
  -5 -11  -1    2.90    1.70
  -5 -11  -1    3.40    2.50
  -5  11  -1    6.50    1.60
   5  11   1    3.70    1.20
   5  11   1    3.00    1.10
  -5  11  -1    3.50    1.40
  -5  11  -1    3.80    1.60
  -5  11  -1    0.00    2.20
  -5  11  -1    0.90    2.60
   5  11   1    4.60    1.00
   5  11   1    4.50    1.00
  -5  11  -1    1.40    1.00
  -7 -11  -1    9.10    2.00
   7 -11   1    6.20    2.40
   7 -11   1    8.60    1.90
  -7 -11  -1    9.60    2.80
   7 -11   1    9.90    2.00
  -7  11  -1    9.90    2.80
   7  11   1    8.50    0.90
  -7  11  -1   11.00    2.60
  -7  11  -1    9.40    1.70
  -7  11  -1    4.40    1.70
   7  11   1    9.70    1.10
   9 -11   1    4.80    2.20
   9 -11   1    5.00    2.00
  -9 -11  -1    3.50    2.70
   9 -11   1    5.30    1.90
  -9 -11  -1    1.70    1.90
  -9  11  -1    4.60    1.60
  -9  11  -1    1.00    1.60
  -9  11  -1    4.90    1.70
  -9  11  -1    5.60    2.70
  -9  11  -1    0.80    2.30
  -9  11  -1    2.70    1.80
  11 -11   1   22.40    3.00
  11 -11   1   29.10    2.90
 -11 -11  -1   34.40    3.80
 -11 -11  -1   33.90    3.30
  11 -11   1   27.40    3.00
 -11  11  -1   28.90    2.70
 -11  11  -1   26.80    3.50
 -11  11  -1   33.90    3.00
 -11  11  -1   26.40    3.90
 -11  11  -1   29.70    2.90
 -11  11  -1   29.50    3.00
  13 -11   1   82.39    5.30
  13 -11   1   72.49    4.90
 -13 -11  -1   75.99    5.00
 -13 -11  -1   79.69    5.70
  13 -11   1   79.59    4.80
 -13  11  -1   80.99    4.80
 -13  11  -1   84.29    4.90
 -13  11  -1   74.19    4.50
 -13  11  -1   76.89    6.40
 -13  11  -1   71.39    5.50
  15 -11   1   26.40    3.20
 -15 -11  -1   20.50    3.40
  15 -11   1   25.00    3.10
  15 -11   1   26.60    3.10
 -15 -11  -1   26.50    3.30
 -15 -11  -1   26.30    2.50
 -15  11  -1   38.30    3.40
 -15  11  -1   28.50    4.20
 -15  11  -1   24.30    3.50
 -15  11  -1   35.60    3.40
 -15  11  -1   25.80    2.90
  17 -11   1   -1.20    2.10
 -17 -11  -1    2.40    2.70
 -17 -11  -1    1.10    2.30
 -17 -11  -1   -1.00    1.20
  17 -11   1    0.90    2.40
  17 -11   1    0.00    2.00
 -17  11  -1    1.90    2.10
 -17  11  -1    2.80    2.10
 -17  11  -1    0.70    3.00
 -17  11  -1    1.80    2.30
  19 -11   1  188.68    8.40
 -19 -11  -1  203.48    8.90
 -19 -11  -1  185.68    6.80
  19 -11   1  189.18    8.50
 -19 -11  -1  184.98    6.90
 -19 -11  -1  214.08    9.50
  19 -11   1  169.98    8.70
 -19  11  -1  205.38    8.70
 -19  11  -1  180.38   10.00
 -19  11  -1  173.18    8.00
  21 -11   1   57.99    4.90
 -21 -11  -1   54.39    3.10
 -21 -11  -1   65.99    5.30
 -21 -11  -1   68.09    5.80
  21 -11   1   54.69    4.90
  21 -11   1   53.69    5.30
 -21 -11  -1   54.89    3.20
 -21  11  -1   60.19    5.20
 -21  11  -1   46.30    5.30
  14 -12  -1    2.80    2.20
  14 -12  -1    6.30    2.70
  14 -12  -1    5.70    2.30
 -14 -12   1    6.30    2.40
 -14 -12   1    1.10    3.00
 -14  12   1    6.60    2.10
 -14  12   1    3.80    1.50
 -14  12   1    3.60    3.00
  12 -12  -1   64.29    5.30
 -12 -12   1   65.99    5.70
 -12 -12   1   65.89    4.60
  12 -12  -1   59.19    4.40
 -12  12   1   64.59    4.30
 -12  12   1   67.49    5.10
 -12  12   1   62.69    5.90
  10 -12  -1   13.80    2.50
  10 -12  -1    7.00    2.70
 -10 -12   1   10.20    3.20
 -10 -12   1   11.00    2.30
 -10  12   1    7.70    2.10
 -10  12   1    8.90    2.20
 -10  12   1    9.80    2.10
 -10  12   1    5.80    3.00
  -8 -12   1    2.10    1.80
  -8 -12   1    0.80    2.70
   8 -12  -1   -1.20    2.50
  -8  12   1    3.50    1.90
  -8  12   1    3.00    1.70
  -8  12   1    2.10    1.70
  -8  12   1    3.20    2.60
   6 -12  -1   18.20    3.10
  -6 -12   1   21.30    2.40
  -6 -12   1   18.20    3.30
  -6  12   1   22.70    2.30
  -6  12   1   13.80    3.30
  -6  12   1   20.30    2.40
   4 -12  -1    2.40    2.60
  -4 -12   1    3.90    2.60
  -4 -12   1    2.60    1.60
  -4  12   1    7.90    1.70
  -4  12   1    5.70    1.70
  -4  12   1    5.00    2.60
  -4  12   1    4.30    1.70
   2 -12  -1   34.60    2.90
   2 -12  -1   40.00    3.90
  -2 -12   1   36.80    2.90
  -2 -12   1   34.10    3.70
  -2  12   1   38.60    3.00
  -2  12   1   43.10    4.10
   2  12  -1   35.90    4.10
  -2  12   1   37.00    2.90
  -2  12   1   31.50    2.80
   0 -12  -1    0.90    1.60
   0 -12   1    0.10    2.60
   0 -12  -1    5.20    2.50
   0 -12   1    2.50    1.30
   0  12  -1   -0.50    2.50
   0  12   1    1.70    2.40
   0  12   1    1.40    1.30
   0  12   1    1.00    1.30
   0  12   1    2.40    1.20
  -2 -12  -1   57.49    5.20
   2 -12   1   56.79    5.00
  -2 -12  -1   58.59    3.80
   2  12   1   62.09    2.90
  -2  12  -1   56.09    2.70
  -2  12  -1   60.79    2.80
   2  12   1   53.69    2.80
   2  12   1   57.19    2.70
   2  12   1   63.09    2.80
  -2  12  -1   54.59    2.60
  -2  12  -1   53.89    2.80
  -2  12  -1   56.79    5.40
   4 -12   1   -1.40    2.40
  -4 -12  -1    0.00    2.50
  -4 -12  -1    1.80    1.80
  -4  12  -1   -3.70    2.30
  -4  12  -1    2.00    1.70
  -4  12  -1    0.30    1.30
  -4  12  -1    0.50    1.30
  -6 -12  -1   32.10    3.70
   6 -12   1   32.70    3.70
  -6 -12  -1   29.90    2.90
  -6  12  -1   33.00    2.80
  -6  12  -1   32.20    2.50
  -6  12  -1   33.30    2.90
  -6  12  -1   27.80    4.00
   8 -12   1   12.90    2.30
  -8 -12  -1   10.10    2.30
   8 -12   1   12.70    2.80
  -8 -12  -1   16.00    3.20
  -8  12  -1   11.10    3.20
  -8  12  -1   10.10    1.80
  -8  12  -1   11.10    1.90
  -8  12  -1   12.20    2.00
  10 -12   1   10.20    2.20
 -10 -12  -1    7.50    2.30
 -10 -12  -1    7.90    3.10
  10 -12   1    8.60    2.10
  10 -12   1    7.50    2.90
 -10  12  -1    7.50    3.20
 -10  12  -1   12.20    2.10
 -10  12  -1    7.70    2.10
  12 -12   1    5.00    2.70
 -12 -12  -1    6.20    2.40
  12 -12   1    6.70    2.30
 -12 -12  -1    4.10    3.10
  12 -12   1    3.20    2.00
 -12  12  -1    5.20    2.10
 -12  12  -1    6.90    3.20
 -12  12  -1    4.70    1.90
 -48   0   2  110.69    6.50
 -48   0   2   97.49    6.30
 -48   0   2   99.29    6.70
 -46   0   2    4.40    2.50
 -46   0   2    3.60    2.70
 -46   0   2    3.40    2.40
 -44   0   2    1.20    2.20
 -44   0   2    1.50    2.20
  44   0  -2   -0.40    2.60
 -44   0   2   -0.40    2.30
  44   0  -2    1.90    2.60
 -44   0   2    0.50    2.10
  42   0  -2   21.50    3.50
 -42   0   2   19.10    3.10
 -42   0   2   22.90    3.10
 -42   0   2   23.10    3.20
  42   0  -2   25.00    3.50
 -42   0   2   19.60    3.10
  40   0  -2  231.48   12.50
 -40   0   2  228.78    9.20
  40   0  -2  208.58    9.40
 -40   0   2  222.18    9.20
 -40   0   2  221.78    9.10
 -40   0   2  221.88    9.40
 -38   0   2   52.79    4.30
 -38   0   2   53.09    4.20
 -38   0   2   56.29    4.40
  38   0  -2   51.29    4.50
 -38   0   2   55.79    4.20
 -36   0   2  128.99    5.90
  36   0  -2  120.89    6.00
 -36   0   2  128.59    6.00
 -36   0   2  115.89    5.80
 -36   0   2  116.59    6.10
 -34   0   2  185.28    7.80
 -34   0   2  195.18    7.90
 -34   0   2  195.08    7.90
 -34   0   2  192.48    8.10
  34   0  -2  195.38    8.20
 -32   0   2   39.00    3.50
 -32   0   2   44.20    3.50
  32   0  -2   38.30    3.30
 -32   0   2   40.40    3.30
 -32   0   2   37.90    3.10
  32   0  -2   37.30    3.60
 -30   0   2   24.20    2.50
 -30   0   2   20.10    2.30
  30   0  -2   24.40    2.70
 -30   0   2   25.20    2.50
  30   0  -2   19.90    2.60
 -30   0   2   22.00    2.30
  28   0  -2  895.91   29.00
 -28   0   2  885.51   28.70
 -28   0   2  873.51   28.80
  28   0  -2  871.41   28.80
 -28   0   2  903.11   28.80
 -28   0   2  920.21   28.70
 -26   0   2    4.10    1.50
  26   0  -2    5.00    1.60
 -26   0   2    4.30    1.30
 -26   0   2    6.20    1.40
 -26   0   2    7.80    1.50
  26   0  -2    4.70    1.60
 -24   0   2  224.18    8.10
  24   0  -2  216.78    8.30
 -24   0   2  227.58    8.20
 -24   0   2  224.28    8.10
  24   0  -2  212.58    8.10
  22   0  -2 1554.14   49.50
 -22   0   2 1604.74   49.50
 -22   0   2 1600.74   49.40
  22   0  -2 1576.24   49.60
 -22   0   2 1562.44   49.40
 -20   0   2  114.29    4.70
  20   0  -2  106.39    4.70
 -20   0   2  118.99    4.60
 -20   0   2  120.89    4.60
  20   0  -2  112.79    4.60
 -18   0   2  555.14   18.10
  18   0  -2  553.44   18.00
  18   0  -2  569.04   18.20
 -18   0   2  553.54   18.00
 -18   0   2  561.44   18.00
  16   0  -2   76.79    3.30
 -16   0   2   71.89    3.20
  16   0  -2   79.59    3.30
 -16   0   2   76.29    3.20
  14   0  -2   53.29    2.50
  14   0  -2   53.89    2.50
 -14   0   2   57.19    2.40
 -14   0   2   57.39    2.50
 -14   0   2   51.19    2.40
 -12   0   2 2328.17  128.89
  12   0  -2 2260.17  127.49
 -12   0   2 2620.34   83.29
  12   0  -2 2490.85   82.39
 -12   0   2 2505.35   81.69
  12   0  -2 2186.88   82.69
 -10   0   2 2304.27   78.39
 -10   0   2 2400.76  119.79
  10   0  -2 2336.47   79.09
 -10   0   2 2444.26   77.69
  10   0  -2 2342.17   77.99
  10   0  -2 2114.39  113.99
  -8   0   2  110.79    3.80
   8   0  -2  108.09    3.80
  -8   0   2  109.59    3.80
   8   0  -2  112.29    3.80
  -8   0   2  111.79    3.80
   6   0  -2  268.77    8.70
   6   0  -2  284.57    8.80
   6   0  -2  277.27    8.80
  -6   0   2  278.77    8.70
  -6   0   2  281.57    8.80
  -6   0   2  270.37    8.80
  -6   0   2  280.07    8.80
  -6   0   2  278.77    8.80
   6   0  -2  281.47    8.80
  -4   0   2  327.17   10.40
  -4   0   2  332.97   10.40
   4   0  -2  334.27   10.40
   4   0  -2  344.87   10.40
  -4   0   2  323.37   10.40
   4   0  -2  319.57   10.40
  -4   0   2  334.17   10.40
   4   0  -2  335.07   10.30
  -4   0   2  335.57   10.30
  -2   0   2    7.80    0.50
  -2   0   2    6.30    0.40
   2   0  -2    7.30    0.30
  -2   0   2    7.10    0.30
   2   0  -2    7.00    0.50
   0   0  -2  140.79    4.60
   0   0  -2  130.19    4.50
   0   0  -2  139.49    4.50
   0   0   2  145.89    4.60
   0   0  -2  142.79    4.50
   0   0   2  149.59    4.50
   2   0   2  502.95   15.50
   2   0   2  491.85   15.60
  -2   0  -2  502.85   15.60
  -4   0  -2  265.37    8.20
   4   0   2  263.17    8.20
  -4   0  -2  248.18    8.30
   4   0   2  254.67    8.30
   4   0   2  266.97    8.30
   6   0   2 5067.79  203.78
  -6   0  -2 5104.99  200.48
   6   0   2 4683.23  156.88
  -8   0  -2  179.68    5.90
   8   0   2  164.58    5.80
   8   0   2  164.28    5.70
   8   0   2  176.98    5.90
  -8   0  -2  175.98    5.90
  10   0   2  172.78    6.00
 -10   0  -2  177.48    5.90
 -10   0  -2  178.18    6.00
  10   0   2  170.88    6.00
 -10   0  -2  167.98    6.10
  10   0   2  172.78    5.90
 -12   0  -2  365.06   11.60
  12   0   2  353.06   11.70
 -12   0  -2  363.86   11.70
  12   0   2  349.37   11.60
  12   0   2  348.67   11.50
 -12   0  -2  347.67   11.70
 -14   0  -2  152.68    5.80
  14   0   2  148.89    5.50
 -14   0  -2  155.58    5.50
  14   0   2  159.08    5.70
  14   0   2  149.88    5.60
 -16   0  -2 1121.79   37.60
 -16   0  -2 1221.58   37.40
  16   0   2 1216.58   37.50
 -16   0  -2 1203.88   37.50
  16   0   2 1199.68   37.60
 -18   0  -2  855.91   26.70
 -18   0  -2  778.32   26.90
  18   0   2  854.01   26.80
  18   0   2  864.21   26.90
 -18   0  -2  842.12   26.80
 -20   0  -2    6.90    1.50
 -20   0  -2    5.00    1.20
  20   0   2    3.30    1.10
  20   0   2    3.40    1.30
 -20   0  -2    4.20    1.10
  22   0   2    4.90    1.40
  22   0   2    5.30    1.30
 -22   0  -2   10.30    1.50
 -22   0  -2    6.20    1.60
 -22   0  -2    6.50    1.60
  24   0   2    1.10    1.40
 -24   0  -2    1.10    1.20
  24   0   2    1.20    1.10
 -24   0  -2    1.60    1.50
 -24   0  -2    2.30    1.40
 -24   0  -2    0.50    1.50
 -26   0  -2  200.18    8.20
 -26   0  -2  214.88    7.90
  26   0   2  208.58    8.00
 -26   0  -2  212.98    8.10
  26   0   2  200.88    8.10
 -26   0  -2  201.18    7.90
 -28   0  -2  259.87    9.40
  28   0   2  240.58    9.40
  28   0   2  245.38    9.60
 -28   0  -2  256.17    9.50
 -28   0  -2  231.68    9.60
 -28   0  -2  255.77    9.30
 -30   0  -2   86.09    4.60
 -30   0  -2   85.49    4.50
  30   0   2   79.29    4.80
  30   0   2   83.39    4.60
 -30   0  -2   83.39    5.00
 -30   0  -2   78.89    4.50
 -32   0  -2    7.20    2.10
 -32   0  -2    3.60    1.80
  32   0   2    8.80    2.20
 -32   0  -2    4.60    1.90
  32   0   2    8.60    2.20
 -32   0  -2    3.20    1.40
  34   0   2   21.30    3.00
 -34   0  -2   16.00    2.50
 -34   0  -2   27.40    3.40
 -34   0  -2   22.90    3.10
  36   0   2   51.29    4.60
 -36   0  -2   58.49    4.90
 -36   0  -2   56.19    4.10
 -36   0  -2   55.09    4.70
  36   0   2   58.89    4.40
 -36   0  -2   49.60    4.30
 -38   0  -2   70.69    4.80
 -38   0  -2   61.59    5.20
 -38   0  -2   59.69    4.50
  38   0   2   68.09    5.10
  38   0   2   61.49    4.60
 -38   0  -2   61.79    4.80
  40   0   2   14.50    2.90
 -40   0  -2   12.90    3.10
 -40   0  -2   13.70    2.90
 -40   0  -2    5.60    2.50
  40   0   2   11.40    2.80
 -40   0  -2   13.30    2.70
  42   0   2   18.50    3.40
 -42   0  -2   14.60    3.30
 -42   0  -2   13.80    2.80
 -42   0  -2   21.20    3.50
 -44   0  -2  213.98    9.40
 -44   0  -2  225.68    9.90
 -44   0  -2  202.98   10.00
 -46   0  -2  204.08    9.30
 -46   0  -2  170.08    8.60
 -46   0  -2  186.78    9.50
 -49  -1   2   90.79    6.40
 -49  -1   2  107.29    6.40
 -49  -1   2   93.09    6.40
 -49   1   2  104.59    6.20
 -49   1   2  104.49    7.10
 -49   1   2  100.19    6.20
 -47  -1   2   -1.30    2.60
 -47  -1   2   -1.90    2.50
 -47  -1   2    0.10    2.50
 -47   1   2    2.20    2.40
 -47   1   2    0.20    2.30
 -47   1   2    4.10    2.80
 -45  -1   2   59.29    5.00
  45  -1  -2   46.90    4.70
 -45  -1   2   55.39    5.00
 -45  -1   2   62.59    4.90
 -45   1   2   52.89    4.60
 -45   1   2   61.09    5.40
 -45   1   2   51.69    4.70
  45   1  -2   62.89    6.70
  43  -1  -2   17.10    2.90
  43  -1  -2   18.90    3.30
 -43  -1   2   20.00    2.80
 -43  -1   2   19.00    3.10
 -43  -1   2   22.20    3.20
 -43  -1   2   23.80    3.40
 -43   1   2   23.40    3.10
  43   1  -2   20.80    3.10
 -43   1   2   16.80    2.80
 -43   1   2   18.50    3.10
 -43   1   2   24.60    3.30
 -41  -1   2   37.50    3.70
  41  -1  -2   28.50    3.40
 -41  -1   2   44.80    4.00
  41  -1  -2   36.20    3.80
 -41  -1   2   47.70    4.30
 -41  -1   2   35.30    3.60
 -41   1   2   36.80    3.50
  41   1  -2   30.20    3.50
 -41   1   2   29.70    3.20
 -41   1   2   40.40    3.80
  41   1  -2   40.30    3.90
 -41   1   2   35.20    3.50
 -39  -1   2    1.60    2.10
 -39  -1   2    2.50    2.20
  39  -1  -2    0.80    2.50
 -39  -1   2    1.10    2.10
 -39  -1   2    2.90    1.90
  39  -1  -2   -1.50    2.30
 -39   1   2    3.70    2.10
  39   1  -2    0.80    2.20
 -39   1   2    2.10    2.20
 -39   1   2    0.10    1.90
 -39   1   2    3.00    2.40
  39   1  -2    3.20    2.30
 -37  -1   2    8.20    2.20
 -37  -1   2   11.20    2.40
 -37  -1   2   10.20    2.10
  37  -1  -2    8.40    2.50
 -37  -1   2   14.60    2.50
 -37   1   2    8.50    2.20
  37   1  -2    8.80    2.50
 -37   1   2    6.80    2.00
 -37   1   2    7.40    2.10
 -35  -1   2   51.29    3.90
 -35  -1   2   51.39    3.80
  35  -1  -2   48.80    4.40
 -35  -1   2   45.80    3.80
  35  -1  -2   46.40    5.50
 -35  -1   2   55.59    4.10
  35   1  -2   50.69    4.00
 -35   1   2   53.59    4.10
 -35   1   2   49.40    4.20
 -35   1   2   47.80    3.80
  33  -1  -2   -0.20    1.50
  33  -1  -2    3.80    2.00
 -33  -1   2    0.50    1.50
 -33  -1   2    2.00    1.70
 -33  -1   2    2.90    1.80
 -33  -1   2    1.90    1.80
 -33   1   2    2.20    1.80
 -33   1   2    3.80    1.80
 -33   1   2    0.40    1.60
 -33   1   2    3.10    1.70
  33   1  -2    3.70    1.60
  33   1  -2    1.60    1.90
 -31  -1   2  153.48    6.30
 -31  -1   2  150.98    6.50
  31  -1  -2  153.08    6.90
  31  -1  -2  137.59    6.50
 -31  -1   2  146.29    6.50
 -31  -1   2  162.58    6.40
 -31   1   2  153.58    6.70
 -31   1   2  148.09    6.50
 -31   1   2  145.99    6.30
  31   1  -2  141.99    6.30
 -31   1   2  148.29    6.40
  31   1  -2  158.38    6.70
 -29  -1   2  458.95   16.00
  29  -1  -2  474.95   16.20
  29  -1  -2  463.35   16.40
 -29  -1   2  504.75   16.00
 -29  -1   2  485.85   16.20
 -29  -1   2  473.85   15.90
 -29   1   2  474.85   15.90
  29   1  -2  443.96   16.10
 -29   1   2  458.05   16.10
  29   1  -2  478.75   16.10
 -29   1   2  476.45   16.00
 -29   1   2  468.85   16.20
 -27  -1   2    2.00    1.40
 -27  -1   2    3.00    1.40
  27  -1  -2    1.90    1.70
 -27  -1   2    6.00    1.50
  27  -1  -2    4.20    1.70
 -27  -1   2    4.60    1.40
 -27   1   2    2.90    1.50
 -27   1   2    2.00    1.30
  27   1  -2    6.50    1.70
 -27   1   2    5.30    1.70
  27   1  -2    4.30    1.50
  25  -1  -2   32.50    3.00
  25  -1  -2   31.80    2.70
 -25  -1   2   35.20    2.70
 -25  -1   2   36.30    2.60
 -25  -1   2   39.00    2.80
  25   1  -2   40.10    2.90
 -25   1   2   41.70    3.00
  25   1  -2   35.10    2.50
 -25   1   2   33.60    2.80
 -25   1   2   32.40    2.60
  23  -1  -2    4.90    1.20
 -23  -1   2   13.00    1.70
 -23  -1   2   10.60    1.60
  23  -1  -2    6.20    1.50
 -23  -1   2    8.50    1.40
  23   1  -2    6.70    1.40
  23   1  -2    9.80    1.60
 -23   1   2    8.50    1.40
 -23   1   2    8.60    1.50
 -23   1   2    6.80    1.30
  21  -1  -2 1047.90   33.30
 -21  -1   2 1087.89   32.90
 -21  -1   2 1052.69   33.00
 -21  -1   2 1088.89   33.10
  21  -1  -2 1026.30   33.10
 -21   1   2 1068.09   33.00
 -21   1   2 1008.20   33.00
  21   1  -2 1006.90   32.90
  21   1  -2 1023.10   33.00
 -21   1   2 1009.50   33.10
  19  -1  -2   29.60    2.30
 -19  -1   2   27.60    2.10
  19  -1  -2   28.20    2.30
 -19  -1   2   29.90    2.00
  19   1  -2   26.80    2.00
 -19   1   2   28.70    2.00
  19   1  -2   27.90    2.10
 -19   1   2   29.00    2.20
 -19   1   2   34.60    2.20
  17  -1  -2 1335.97   40.70
 -17  -1   2 1255.27   40.40
  17  -1  -2 1292.67   40.50
 -17  -1   2 1325.47   40.30
  17   1  -2 1283.27   40.30
 -17   1   2 1304.87   40.50
 -17   1   2 1313.17   40.40
 -17   1   2 1274.17   40.50
  17   1  -2 1257.37   40.40
  15  -1  -2  987.90   30.80
  15  -1  -2  954.10   30.80
 -15  -1   2  934.11   30.60
  15  -1  -2  999.40   30.60
  15   1  -2  970.50   30.50
 -15   1   2  962.90   30.70
  15   1  -2  965.60   30.60
 -15   1   2  983.00   30.70
 -15   1   2 1039.00   30.80
  13  -1  -2   29.60    1.90
 -13  -1   2   27.90    1.60
  13  -1  -2   31.10    1.70
  13  -1  -2   30.70    1.80
 -13   1   2   30.60    1.80
  13   1  -2   29.70    1.60
 -13   1   2   28.60    1.70
  13   1  -2   29.90    1.60
  11  -1  -2   53.79    2.30
 -11  -1   2   55.09    2.20
  11  -1  -2   56.39    2.50
  11   1  -2   58.49    2.30
 -11   1   2   57.29    2.50
 -11   1   2   62.49    2.40
  11   1  -2   53.49    2.20
 -11   1   2   58.59    2.40
   9  -1  -2 1524.35   54.09
  -9  -1   2 1672.43   81.89
   9  -1  -2 1581.14   93.09
   9  -1  -2 1478.15   55.19
  -9  -1   2 1587.14   52.49
  -9  -1   2 1600.44   51.79
  -9   1   2 1516.65   53.69
   9   1  -2 1545.75   52.59
  -9   1   2 1514.25   92.89
  -9   1   2 1556.94   54.89
   9   1  -2 1529.45   51.79
   9   1  -2 1507.25   81.29
   7  -1  -2 1441.46   81.79
  -7  -1   2 1455.15   47.10
  -7  -1   2 1386.96   46.40
   7  -1  -2 1501.65   49.50
  -7  -1   2 1303.87   65.09
   7  -1  -2 1428.46   50.19
  -7   1   2 1490.15   83.89
   7   1  -2 1356.26   46.40
  -7   1   2 1454.45   49.90
  -7   1   2 1483.85   49.10
   7   1  -2 1372.36   46.90
   7   1  -2 1389.56   67.09
  -5  -1   2  263.87    8.20
  -5  -1   2  260.77    8.20
   5  -1  -2  261.97    8.40
   5  -1  -2  263.97    8.50
   5  -1  -2  258.07    8.50
  -5  -1   2  266.07    8.20
   5  -1  -2  270.97    8.40
  -5  -1   2  257.17    8.20
   5  -1  -2  269.57    8.40
  -5   1   2  266.47    8.50
   5   1  -2  265.27    8.20
  -5   1   2  264.37    8.50
   5   1  -2  260.67    8.20
  -5   1   2  261.07    8.40
  -5   1   2  266.07    8.40
  -5   1   2  260.47    8.40
   3  -1  -2  285.37    9.50
   3  -1  -2  280.77    9.40
   3  -1  -2  305.77    9.50
   3  -1  -2  302.97    9.40
  -3  -1   2  298.97    9.30
   3  -1  -2  292.37    9.50
  -3  -1   2  294.87    9.30
  -3  -1   2  309.37    9.60
   3  -1  -2  313.67    9.50
  -3   1   2  314.87    9.50
  -3   1   2  307.57    9.50
   3   1  -2  307.17    9.30
  -3   1   2  295.57    9.50
  -3   1   2  288.57    9.40
   1  -1  -2   24.30    1.10
  -1  -1   2   22.40    0.90
  -1  -1   2   21.40    1.10
  -1  -1   2   22.50    0.90
  -1  -1   2   22.60    0.80
   1  -1  -2   21.90    1.00
  -1   1   2   22.30    1.00
  -1   1   2   21.90    1.00
   1   1  -2   21.90    0.90
  -1   1   2   23.30    1.00
   1   1  -2   21.40    0.80
   1   1  -2   22.30    1.10
   1  -1   2  589.64   18.00
  -1  -1  -2  585.44   18.10
  -1   1  -2  581.54   18.20
   1   1   2  589.04   18.10
   1   1   2  570.74   18.20
   3  -1   2  230.88    7.60
   3  -1   2  236.58    7.50
  -3  -1  -2  237.48    7.60
  -3  -1  -2  241.48    7.70
  -3  -1  -2  239.78    7.60
   3  -1   2  236.88    7.40
   3  -1   2  234.78    7.60
   3   1   2  247.48    7.70
   3   1   2  231.48    7.60
   3   1   2  241.48    7.60
  -3   1  -2  238.38    7.40
  -3   1  -2  225.68    7.60
  -3   1  -2  240.88    7.60
  -3   1  -2  239.08    7.50
   5  -1   2  130.19    4.10
   5  -1   2  122.09    4.40
  -5  -1  -2  129.09    4.40
   5  -1   2  124.69    4.30
   5   1   2  143.29    4.40
  -5   1  -2  133.29    4.40
  -5   1  -2  133.39    4.30
  -5   1  -2  131.89    4.10
  -5   1  -2  122.39    4.40
   5   1   2  106.89    4.30
   7  -1   2 1823.72   61.79
  -7  -1  -2 1791.72   61.89
  -7  -1  -2 1820.72   60.79
  -7  -1  -2 1615.34   93.49
   7  -1   2 1752.52   62.79
   7  -1   2 1695.93  105.69
  -7   1  -2 1734.73   62.89
   7   1   2 1767.62   61.29
  -7   1  -2 1982.70  111.89
   7   1   2 1879.71  102.79
  -7   1  -2 1731.53   61.49
   7   1   2 1701.03   60.09
   9  -1   2   38.50    1.90
  -9  -1  -2   40.60    1.90
   9  -1   2   39.10    2.00
  -9  -1  -2   38.80    1.80
   9  -1   2   42.20    1.70
  -9  -1  -2   39.40    1.90
  -9   1  -2   38.10    2.00
   9   1   2   40.80    1.90
  -9   1  -2   40.60    1.70
  -9   1  -2   37.50    1.90
   9   1   2   40.00    1.80
   9   1   2   39.90    1.90
  11  -1   2  540.95   16.00
 -11  -1  -2  485.85   16.00
 -11  -1  -2  518.95   15.90
  11  -1   2  488.55   16.10
 -11  -1  -2  507.55   15.90
  11   1   2  485.55   15.90
  11   1   2  487.25   15.90
 -11   1  -2  478.65   16.00
 -11   1  -2  498.75   15.70
  11   1   2  485.25   15.80
 -11   1  -2  491.65   15.90
 -11   1  -2  487.05   15.90
 -13  -1  -2  486.05   16.60
 -13  -1  -2  528.85   16.80
  13  -1   2  529.25   16.80
 -13  -1  -2  501.15   16.80
  13  -1   2  507.05   16.90
  13   1   2  522.45   16.60
 -13   1  -2  539.45   16.60
 -13   1  -2  527.25   17.00
  13   1   2  545.35   16.80
 -13   1  -2  520.25   16.70
  13   1   2  525.85   16.70
 -13   1  -2  510.15   16.80
 -15  -1  -2    1.00    0.90
 -15  -1  -2    1.20    0.90
 -15  -1  -2    1.00    0.80
  15  -1   2   -0.40    0.70
  15  -1   2    1.70    1.00
  15   1   2    0.20    0.90
 -15   1  -2    2.90    1.00
 -15   1  -2    1.10    1.00
  15   1   2    0.90    0.80
 -15   1  -2    2.80    1.00
  15   1   2    0.70    0.80
 -15   1  -2    1.60    0.70
  17  -1   2  805.52   25.10
 -17  -1  -2  761.22   25.10
 -17  -1  -2  814.72   25.00
 -17  -1  -2  820.72   25.00
  17  -1   2  792.52   25.20
 -17   1  -2  778.32   24.90
 -17   1  -2  663.03   24.60
  17   1   2  798.12   25.00
  17   1   2  792.62   25.00
  17   1   2  816.02   24.90
 -17   1  -2  766.72   25.20
  19  -1   2  286.47    9.70
 -19  -1  -2  246.48    9.60
 -19  -1  -2  275.47    9.50
 -19  -1  -2  276.17    9.60
  19  -1   2  284.57    9.80
  19   1   2  273.27    9.50
 -19   1  -2  260.57    9.40
 -19   1  -2  270.47    9.60
 -19   1  -2  269.07    9.80
 -19   1  -2  277.27    9.40
  19   1   2  277.27    9.60
  21  -1   2  327.57   11.40
 -21  -1  -2  323.67   11.40
 -21  -1  -2  315.27   11.50
  21  -1   2  324.37   11.60
 -21  -1  -2  310.47   11.30
  21   1   2  333.27   11.50
 -21   1  -2  330.67   11.30
 -21   1  -2  344.17   11.50
 -21   1  -2  346.07   11.20
 -21   1  -2  322.27   11.60
  21   1   2  326.27   11.30
 -23  -1  -2   42.00    3.10
 -23  -1  -2   36.70    3.10
 -23  -1  -2   36.20    3.00
  23  -1   2   36.90    3.10
  23  -1   2   42.70    2.90
  23   1   2   36.20    2.90
 -23   1  -2   40.30    2.70
 -23   1  -2   43.70    2.90
 -23   1  -2   40.70    3.20
 -23   1  -2   40.00    2.90
  23   1   2   38.80    2.80
 -25  -1  -2 1389.66   47.10
  25  -1   2 1533.25   47.30
  25  -1   2 1459.15   47.00
 -25  -1  -2 1486.15   46.90
 -25  -1  -2 1503.25   47.00
  25   1   2 1512.65   47.10
 -25   1  -2 1499.15   46.90
 -25   1  -2 1541.35   47.00
  25   1   2 1460.55   46.80
 -25   1  -2 1472.75   47.20
 -25   1  -2 1482.15   46.70
 -27  -1  -2  131.59    6.30
  27  -1   2  146.09    6.50
 -27  -1  -2  134.99    6.10
 -27  -1  -2  150.98    6.30
  27  -1   2  134.39    6.20
 -27   1  -2  143.49    6.20
  27   1   2  137.39    6.10
 -27   1  -2  132.79    5.80
 -27   1  -2  149.39    6.10
 -27   1  -2  142.29    6.50
  27   1   2  136.79    6.20
  29  -1   2  291.27   11.30
  29  -1   2  284.27   11.10
 -29  -1  -2  284.17   11.20
 -29  -1  -2  314.47   11.10
 -29  -1  -2  302.57   11.00
 -29   1  -2  299.97   10.90
  29   1   2  293.17   10.90
 -29   1  -2  291.47   10.70
 -29   1  -2  301.27   11.00
  29   1   2  313.47   11.10
 -29   1  -2  294.47   11.30
 -31  -1  -2    3.70    2.10
 -31  -1  -2   -0.60    1.70
  31  -1   2    1.10    2.00
 -31  -1  -2    2.50    1.90
  31  -1   2   -1.30    2.00
  31   1   2    1.20    1.90
 -31   1  -2    1.20    1.60
 -31   1  -2    3.20    1.90
 -31   1  -2    1.00    1.80
 -31   1  -2   -0.10    1.80
 -33  -1  -2  247.48    9.70
  33  -1   2  245.98   10.10
  33  -1   2  234.28    9.80
 -33  -1  -2  255.27    9.60
 -33  -1  -2  244.18    9.90
  33   1   2  224.88    9.40
 -33   1  -2  228.28    9.30
 -33   1  -2  252.97    9.70
 -33   1  -2  253.57   10.10
  35  -1   2   55.69    4.70
  35  -1   2   52.59    4.70
 -35  -1  -2   53.49    4.60
 -35  -1  -2   60.19    4.70
 -35  -1  -2   62.09    4.60
  35   1   2   57.49    4.50
 -35   1  -2   53.59    4.30
 -35   1  -2   53.89    4.60
 -35   1  -2   54.09    4.10
 -35   1  -2   63.09    4.40
 -37  -1  -2   84.89    5.50
 -37  -1  -2   92.99    5.80
 -37  -1  -2   90.99    5.30
 -37  -1  -2   84.69    5.00
  37  -1   2   93.39    6.00
  37  -1   2   80.79    5.60
 -37   1  -2   93.09    5.20
 -37   1  -2   82.19    5.30
 -37   1  -2   82.19    5.70
  37   1   2   94.29    5.90
 -37   1  -2   88.19    5.30
  37   1   2   76.59    5.30
 -39  -1  -2   10.80    2.30
 -39  -1  -2    5.60    2.40
  39  -1   2    8.90    2.90
 -39  -1  -2   12.90    3.00
 -39  -1  -2   11.70    3.00
  39  -1   2    8.80    2.60
 -39   1  -2    6.20    2.50
  39   1   2   11.90    2.70
 -39   1  -2    4.10    2.50
 -39   1  -2   10.10    2.50
  39   1   2    5.20    2.60
 -39   1  -2   10.10    2.70
 -41  -1  -2    2.50    2.00
  41  -1   2   -1.40    2.30
  41  -1   2    3.10    2.60
 -41  -1  -2    5.30    2.80
 -41  -1  -2    5.40    2.80
 -41  -1  -2    4.60    2.50
 -41   1  -2    0.40    2.50
 -41   1  -2    4.40    2.60
  41   1   2   -0.30    2.10
  41   1   2    1.50    2.30
 -41   1  -2    4.30    2.40
 -41   1  -2    0.00    2.20
  43  -1   2   32.40    3.80
 -43  -1  -2   35.20    4.30
 -43  -1  -2   26.90    3.50
 -43  -1  -2   32.50    3.90
 -43   1  -2   30.90    4.10
 -43   1  -2   34.70    4.30
 -43   1  -2   25.10    3.20
 -45  -1  -2    3.00    2.80
 -45  -1  -2    3.50    2.80
 -45  -1  -2    2.80    2.90
 -45   1  -2    2.60    2.40
 -45   1  -2    3.40    2.90
 -45   1  -2   -2.00    2.50
 -48  -2   2    5.40    2.60
 -48  -2   2    3.70    2.40
 -48  -2   2    3.30    2.70
 -48   2   2    5.60    3.00
 -48   2   2    2.60    2.90
 -48   2   2    4.90    2.40
 -46  -2   2   -2.80    2.40
 -46  -2   2    4.10    2.70
  46  -2  -2    4.80    3.30
 -46  -2   2    0.90    2.50
 -46   2   2    4.30    2.40
 -46   2   2    1.00    2.70
 -46   2   2    1.10    2.80
 -44  -2   2  113.29    6.40
  44  -2  -2  123.99    8.10
 -44  -2   2  130.19    6.90
 -44  -2   2  130.29    7.00
 -44  -2   2  129.49    6.70
  44  -2  -2  118.09    7.10
 -44   2   2  141.99    7.30
 -44   2   2  137.19    6.80
  44   2  -2  134.09    7.20
  44   2  -2  137.69    9.10
 -44   2   2  124.99    6.50
 -42  -2   2   -0.90    2.40
 -42  -2   2    0.90    1.90
 -42  -2   2    1.40    1.90
 -42  -2   2    1.20    1.90
  42  -2  -2    1.10    2.30
  42  -2  -2    2.00    2.60
  42   2  -2   -0.20    2.20
 -42   2   2    0.40    2.20
 -42   2   2   -1.00    2.40
  42   2  -2   -0.70    2.10
 -42   2   2   -0.90    1.90
 -42   2   2    0.10    2.50
 -40  -2   2   32.00    3.20
 -40  -2   2   27.80    3.20
 -40  -2   2   27.80    3.30
  40  -2  -2   33.50    4.20
 -40  -2   2   29.00    3.00
  40  -2  -2   34.70    4.00
 -40   2   2   21.40    3.00
 -40   2   2   24.10    3.10
 -40   2   2   22.90    2.70
  40   2  -2   27.90    3.30
  40   2  -2   26.70    3.20
 -40   2   2   27.10    3.40
 -38  -2   2   87.49    5.00
 -38  -2   2   98.29    5.30
  38  -2  -2  101.49    6.20
  38  -2  -2  103.69    5.90
 -38  -2   2   95.39    5.50
 -38  -2   2  100.29    5.70
  38   2  -2   94.69    5.60
 -38   2   2   97.59    5.80
 -38   2   2   94.79    5.20
 -38   2   2   99.19    5.70
  38   2  -2   85.29    5.30
 -36  -2   2    2.70    1.70
  36  -2  -2    2.20    2.30
 -36  -2   2    2.90    1.90
  36  -2  -2    1.20    2.00
 -36  -2   2    1.70    1.90
 -36  -2   2    0.70    2.20
 -36   2   2    2.70    1.80
  36   2  -2    4.50    2.00
 -36   2   2    4.30    1.90
 -36   2   2    1.10    2.00
  34  -2  -2  273.37   10.90
 -34  -2   2  282.77   10.10
  34  -2  -2  270.77   10.60
 -34  -2   2  262.87   10.20
 -34  -2   2  272.47   10.40
 -34   2   2  261.97   10.00
 -34   2   2  271.27   10.20
 -34   2   2  256.27   10.50
  34   2  -2  278.27   10.40
  34   2  -2  261.27   10.10
 -32  -2   2    0.70    1.60
 -32  -2   2    2.10    1.90
  32  -2  -2    0.30    1.90
 -32  -2   2    0.20    1.40
  32  -2  -2    0.50    1.80
 -32   2   2    0.40    1.70
 -32   2   2    0.40    1.90
  32   2  -2    1.00    1.70
  32   2  -2    1.20    1.60
 -32   2   2    1.80    1.90
 -32   2   2    1.00    1.60
  30  -2  -2   23.30    2.60
  30  -2  -2   29.10    3.00
 -30  -2   2   29.80    2.90
 -30  -2   2   28.70    2.80
 -30  -2   2   36.70    2.90
 -30   2   2   30.80    2.90
  30   2  -2   35.20    3.00
  30   2  -2   28.90    2.60
 -30   2   2   28.30    2.80
 -30   2   2   36.50    3.50
 -28  -2   2  227.48    8.70
 -28  -2   2  257.57    9.10
 -28  -2   2  247.18    8.60
  28  -2  -2  237.78    9.40
  28  -2  -2  227.88    9.10
  28   2  -2  244.68    8.90
 -28   2   2  252.97    9.00
 -28   2   2  189.48    8.70
  28   2  -2  224.28    8.60
 -28   2   2  236.78    9.10
 -26  -2   2   19.30    1.90
 -26  -2   2   22.80    2.10
 -26  -2   2   24.90    2.30
  26  -2  -2   27.60    2.80
  26  -2  -2   24.50    2.70
  26   2  -2   26.60    2.60
 -26   2   2   27.60    2.60
  26   2  -2   23.90    2.20
 -26   2   2   24.20    2.30
 -26   2   2   21.50    2.20
  24  -2  -2  182.98    7.30
 -24  -2   2  198.18    6.90
  24  -2  -2  172.38    7.40
 -24  -2   2  194.08    7.30
 -24  -2   2  181.38    7.00
  24   2  -2  191.28    7.10
 -24   2   2  175.38    7.30
 -24   2   2  184.98    7.20
 -24   2   2  192.48    7.10
  24   2  -2  178.78    6.80
 -22  -2   2  443.66   14.90
 -22  -2   2  433.46   14.60
 -22  -2   2  459.75   14.50
  22  -2  -2  423.96   15.10
  22  -2  -2  443.66   14.90
  22   2  -2  435.46   14.60
 -22   2   2  440.16   14.90
 -22   2   2  467.05   14.80
  22   2  -2  432.06   14.50
 -22   2   2  430.76   14.80
 -20  -2   2  470.15   14.70
 -20  -2   2  429.16   14.70
  20  -2  -2  434.46   14.80
  20  -2  -2  455.65   15.30
  20  -2  -2  444.46   15.10
 -20  -2   2  471.25   15.10
 -20   2   2  459.25   15.10
  20   2  -2  450.05   14.80
 -20   2   2  456.65   15.00
  20   2  -2  436.36   14.70
 -20   2   2  458.65   14.90
  18  -2  -2   15.10    1.60
 -18  -2   2   12.40    1.60
  18  -2  -2   11.40    1.50
 -18  -2   2   14.70    1.30
  18  -2  -2   17.30    1.80
 -18  -2   2   13.00    1.30
  18   2  -2   12.70    1.30
 -18   2   2   10.40    1.30
  18   2  -2   11.70    1.20
 -18   2   2   14.90    1.60
 -18   2   2   17.10    1.70
 -16  -2   2  758.62   23.30
  16  -2  -2  725.73   23.70
  16  -2  -2  751.02   23.50
 -16  -2   2  805.12   23.80
  16  -2  -2  724.23   23.80
 -16  -2   2  706.53   23.40
 -16   2   2  738.03   23.60
 -16   2   2  766.12   23.60
 -16   2   2  758.52   23.70
  16   2  -2  712.63   23.30
  16   2  -2  724.33   23.40
  14  -2  -2   94.99    4.10
 -14  -2   2   98.39    3.70
 -14  -2   2  105.29    3.70
  14  -2  -2  104.09    3.90
  14  -2  -2  100.99    4.00
 -14   2   2   96.89    3.90
  14   2  -2  104.59    3.70
  14   2  -2   93.49    3.60
 -14   2   2   96.59    3.90
 -14   2   2  102.89    4.10
 -12  -2   2  371.76   11.60
 -12  -2   2  335.77   11.60
  12  -2  -2  362.76   11.80
  12  -2  -2  361.56   12.10
 -12  -2   2  360.46   12.00
  12  -2  -2  399.56   12.00
  12   2  -2  360.96   11.60
 -12   2   2  368.66   12.10
  12   2  -2  360.86   11.60
 -12   2   2  373.86   11.90
 -12   2   2  372.66   11.90
 -12   2   2  358.36   12.00
  10  -2  -2  292.67   10.30
 -10  -2   2  294.47    9.90
 -10  -2   2  308.77    9.90
  10  -2  -2  316.27   10.10
  10   2  -2  358.06    9.90
 -10   2   2  303.77   10.30
 -10   2   2  315.87   10.20
 -10   2   2  311.87   10.30
  10   2  -2  314.67    9.90
 -10   2   2  313.37   10.40
 -10   2   2  316.27   10.20
   8  -2  -2 2095.09   73.99
   8  -2  -2 2364.36   76.59
   8  -2  -2 2069.39  117.29
  -8  -2   2 2246.58   87.79
  -8  -2   2 2140.79   69.29
  -8  -2   2 2186.88   69.79
   8   2  -2 2043.30   69.49
  -8   2   2 2219.18   74.09
  -8   2   2 2265.37  121.99
  -8   2   2 2369.96   75.79
   8   2  -2 2133.29   89.29
   8   2  -2 2066.19   69.09
  -6  -2   2 1631.04   49.80
   6  -2  -2 1447.76   89.89
  -6  -2   2 1607.44   49.60
   6  -2  -2 1550.74   55.09
   6  -2  -2 1696.73   56.89
  -6  -2   2 1646.94   56.69
  -6   2   2 1375.76   88.99
   6   2  -2 1562.34   49.50
   6   2  -2 1638.94   49.70
  -6   2   2 1557.24   54.89
   6   2  -2 1546.15   57.29
   4  -2  -2  725.33   23.10
   4  -2  -2  761.52   23.20
   4  -2  -2  748.83   23.20
   4  -2  -2  751.42   23.20
  -4  -2   2  744.63   23.00
  -4  -2   2  756.82   23.30
  -4   2   2  764.42   23.20
  -4   2   2  775.22   23.20
  -4   2   2  783.42   23.20
  -4   2   2  658.63   23.10
  -4   2   2  725.43   23.10
   4   2  -2  733.33   23.30
  -4   2   2  736.33   23.20
  -2  -2   2   83.79    2.80
   2  -2  -2   84.99    3.00
  -2  -2   2   83.69    3.20
  -2  -2   2   79.59    2.80
   2  -2  -2   86.49    3.10
  -2  -2   2   84.49    2.90
   2  -2  -2   80.69    3.00
   2  -2  -2   86.39    3.10
   2  -2  -2   86.69    3.00
  -2   2   2   89.29    3.00
   2   2  -2   84.49    2.70
   2   2  -2   96.19    3.20
  -2   2   2   88.79    3.00
  -2   2   2   86.79    3.00
   2   2  -2   86.39    2.90
   2   2  -2   83.29    2.70
   0  -2  -2    8.90    0.80
   0  -2   2   10.60    0.70
   0  -2  -2   11.00    0.80
   0  -2   2    9.00    0.70
   0  -2  -2    9.50    0.80
   0  -2  -2   10.90    0.80
   0  -2   2    9.90    0.70
   0  -2   2   10.80    1.00
   0   2   2   10.70    0.80
   0   2  -2    8.50    0.60
   0   2  -2    8.70    0.60
   0   2  -2   10.00    1.00
   0   2   2    9.00    0.80
   0   2   2    6.20    0.60
   2  -2   2  252.07    8.30
  -2  -2  -2  250.57    8.30
   2  -2   2  242.78    8.30
  -2  -2  -2  254.17    8.40
  -2  -2  -2  264.27    8.40
  -2  -2  -2  259.37    8.40
   2  -2   2  270.57    8.20
   2   2   2  250.77    8.10
   2   2   2  268.27    8.30
   2   2   2  258.87    8.40
  -2   2  -2  266.47    8.20
  -2   2  -2  267.77    8.50
   2   2   2  267.37    8.40
  -2   2  -2  251.57    8.30
  -4  -2  -2   51.09    2.10
  -4  -2  -2   52.89    1.80
  -4  -2  -2   50.79    2.10
   4  -2   2   51.79    2.00
   4  -2   2   48.40    2.10
  -4   2  -2   52.49    2.00
   4   2   2   49.70    1.90
  -4   2  -2   51.09    2.10
   4   2   2   48.70    2.10
   4   2   2   51.39    2.10
   6  -2   2 1071.09   34.00
   6  -2   2 1132.09   33.80
   6  -2   2 1066.89   33.90
   6   2   2 1101.69   33.90
  -6   2  -2 1163.58   33.80
  -6   2  -2 1056.19   33.90
  -6   2  -2 1040.70   33.90
   8  -2   2   21.30    1.50
  -8  -2  -2   26.30    1.40
  -8  -2  -2   25.40    1.60
   8  -2   2   23.40    1.40
  -8  -2  -2   23.20    1.50
  -8   2  -2   26.20    1.50
   8   2   2   23.40    1.50
  -8   2  -2   23.70    1.60
   8   2   2   24.60    1.40
  -8   2  -2   25.20    1.10
  -8   2  -2   24.20    1.60
  10  -2   2  293.57   10.00
 -10  -2  -2  334.17   10.00
 -10  -2  -2  298.67    9.90
  10  -2   2  299.97    9.80
  10  -2   2  281.77   10.00
 -10  -2  -2  300.87    9.80
 -10   2  -2  300.67   10.00
  10   2   2  299.47    9.70
 -10   2  -2  279.27    9.90
  10   2   2  296.27    9.80
 -10   2  -2  297.97    9.80
 -10   2  -2  290.67    9.50
  10   2   2  306.77    9.90
 -12  -2  -2 1110.09   34.70
  12  -2   2 1082.79   34.80
 -12  -2  -2 1115.29   34.50
  12  -2   2 1159.78   34.80
 -12  -2  -2 1125.39   34.70
  12   2   2 1116.89   34.60
 -12   2  -2 1136.99   34.60
  12   2   2 1103.89   34.70
 -12   2  -2 1072.69   34.70
 -12   2  -2 1063.09   34.80
 -12   2  -2 1079.39   34.30
  12   2   2 1111.29   34.50
 -14  -2  -2  106.29    4.20
  14  -2   2  101.89    4.20
 -14  -2  -2   97.29    4.10
  14  -2   2  103.39    4.40
 -14  -2  -2  104.59    4.00
  14   2   2   95.39    3.80
  14   2   2   98.69    4.10
  14   2   2  103.69    4.00
 -14   2  -2   99.89    4.20
 -14   2  -2  101.09    3.70
 -14   2  -2   98.69    4.10
  16  -2   2  271.67    9.60
  16  -2   2  266.37    9.70
 -16  -2  -2  267.87    9.30
 -16  -2  -2  284.57    9.60
 -16  -2  -2  264.17    9.50
 -16   2  -2  288.07    9.60
 -16   2  -2  272.17    9.40
  16   2   2  275.17    9.40
  16   2   2  264.47    9.40
 -16   2  -2  267.07    9.10
 -16   2  -2  287.37    9.80
  16   2   2  276.97    9.30
  18  -2   2   64.49    3.60
  18  -2   2   60.79    3.30
 -18  -2  -2   64.99    3.10
 -18  -2  -2   59.59    3.30
 -18  -2  -2   62.19    3.30
 -18   2  -2   59.69    2.80
  18   2   2   65.79    3.20
 -18   2  -2   65.19    3.30
 -18   2  -2   60.49    3.50
 -18   2  -2   65.09    3.30
  18   2   2   63.89    3.10
  18   2   2   63.79    3.30
  20  -2   2  594.44   19.70
 -20  -2  -2  576.64   19.50
  20  -2   2  604.84   19.60
 -20  -2  -2  601.84   19.30
 -20  -2  -2  597.74   19.50
  20   2   2  587.04   19.20
 -20   2  -2  576.24   19.40
  20   2   2  593.04   19.40
 -20   2  -2  619.44   19.60
 -20   2  -2  596.14   19.70
 -20   2  -2  585.74   19.00
  20   2   2  577.34   19.40
  22  -2   2   23.80    2.50
 -22  -2  -2   18.50    2.10
 -22  -2  -2   18.20    2.00
  22  -2   2   16.80    2.10
 -22  -2  -2   20.40    2.20
  22   2   2   17.90    2.00
 -22   2  -2   21.10    2.30
 -22   2  -2   22.90    2.10
  22   2   2   14.20    1.70
 -22   2  -2   20.40    2.10
 -22   2  -2   17.30    2.00
 -24  -2  -2  358.86   12.40
 -24  -2  -2  344.97   12.60
  24  -2   2  366.26   12.90
  24  -2   2  355.16   12.60
 -24  -2  -2  360.16   12.60
  24   2   2  356.96   12.50
  24   2   2  349.96   12.30
 -24   2  -2  338.87   12.50
 -24   2  -2  380.66   12.60
 -24   2  -2  364.46   12.10
 -24   2  -2  362.06   12.80
  26  -2   2  368.46   12.80
 -26  -2  -2  322.07   12.40
 -26  -2  -2  335.17   12.30
  26  -2   2  354.46   12.50
 -26  -2  -2  342.67   12.50
  26   2   2  342.17   12.10
 -26   2  -2  359.96   12.70
 -26   2  -2  366.96   12.50
 -26   2  -2  348.57   12.00
  26   2   2  354.16   12.40
 -26   2  -2  341.37   12.30
  28  -2   2    0.20    1.90
 -28  -2  -2    0.90    1.40
  28  -2   2    1.50    1.80
 -28  -2  -2    0.90    1.70
 -28  -2  -2    1.60    1.60
 -28   2  -2    0.60    1.60
  28   2   2    0.40    1.60
 -28   2  -2    0.90    1.40
 -28   2  -2   -0.10    1.60
 -28   2  -2    0.70    1.70
  28   2   2    1.10    1.60
 -30  -2  -2   83.09    4.80
 -30  -2  -2   71.49    4.70
  30  -2   2   71.49    4.60
 -30  -2  -2   73.09    4.50
  30  -2   2   76.19    4.90
  30   2   2   72.69    4.30
 -30   2  -2   78.69    5.00
  30   2   2   59.19    4.00
 -30   2  -2   78.09    4.50
 -30   2  -2   77.39    4.00
 -30   2  -2   75.99    4.60
  32  -2   2   99.09    5.90
 -32  -2  -2  101.29    5.60
 -32  -2  -2  107.39    5.30
  32  -2   2  102.39    5.80
 -32  -2  -2  100.49    5.70
 -32   2  -2  108.09    5.50
 -32   2  -2  106.69    5.00
 -32   2  -2  109.19    6.00
 -32   2  -2   84.29    5.10
  32   2   2  103.49    5.10
 -34  -2  -2   13.40    2.40
 -34  -2  -2   11.90    2.60
  34  -2   2   13.50    2.60
 -34  -2  -2   15.20    2.50
  34  -2   2   12.00    2.70
 -34   2  -2   17.00    2.30
 -34   2  -2   17.50    2.80
 -34   2  -2   21.20    3.10
  34   2   2   12.10    2.30
 -36  -2  -2   15.00    2.70
 -36  -2  -2   11.00    2.30
  36  -2   2   19.10    3.20
  36  -2   2   13.80    3.00
 -36  -2  -2   14.40    2.90
 -36   2  -2   16.10    2.40
 -36   2  -2   19.90    3.30
  36   2   2   14.50    2.60
 -36   2  -2   15.20    3.10
 -36   2  -2   20.40    2.80
  36   2   2   10.90    2.20
 -38  -2  -2   39.30    4.00
 -38  -2  -2   41.90    4.00
  38  -2   2   33.60    3.80
  38  -2   2   41.40    4.10
 -38  -2  -2   35.30    3.70
 -38   2  -2   45.20    4.00
 -38   2  -2   39.40    4.10
 -38   2  -2   44.90    4.00
  38   2   2   41.20    3.90
 -38   2  -2   43.10    4.20
  38   2   2   45.10    4.00
  40  -2   2  103.79    6.80
 -40  -2  -2  109.49    6.10
 -40  -2  -2   92.89    5.50
  40  -2   2  106.79    6.30
 -40  -2  -2  103.69    6.40
 -40  -2  -2  103.69    6.40
 -40   2  -2   99.39    6.10
  40   2   2  106.19    6.10
 -40   2  -2  105.19    6.60
 -40   2  -2   92.99    6.00
 -40   2  -2  101.69    5.60
  40   2   2  112.19    6.20
 -42  -2  -2    7.50    3.00
 -42  -2  -2    6.50    2.90
  42  -2   2    5.10    3.00
 -42  -2  -2    5.40    2.90
 -42   2  -2    9.10    2.40
 -42   2  -2    7.40    3.10
 -42   2  -2   10.20    2.90
 -44  -2  -2    3.00    2.40
 -44  -2  -2    2.20    2.90
  44  -2   2    5.10    2.90
 -44  -2  -2    4.20    2.80
 -44   2  -2    2.20    2.30
 -44   2  -2    8.00    3.30
 -44   2  -2    4.10    2.80
 -46  -2  -2   15.20    3.00
 -46  -2  -2   23.50    3.80
 -46  -2  -2   19.90    3.40
 -46   2  -2   22.20    3.90
 -46   2  -2   24.30    3.70
 -46   2  -2   18.70    3.10
 -47  -3   2   -1.10    2.90
  47  -3  -2    1.00    3.20
 -47  -3   2   -0.20    2.20
 -47  -3   2    1.60    2.50
 -47   3   2   -1.50    2.60
 -47   3   2    0.90    2.10
 -47   3   2    2.70    2.60
 -45  -3   2   23.00    3.50
  45  -3  -2   25.80    4.10
 -45  -3   2   23.10    3.20
 -45  -3   2   22.20    3.30
 -45   3   2   19.50    3.30
 -45   3   2   22.60    3.00
 -45   3   2   23.40    3.70
 -43  -3   2  198.08    9.00
 -43  -3   2  195.78    8.40
 -43  -3   2  178.88    8.10
 -43  -3   2  194.48    8.60
  43  -3  -2  194.48    9.80
  43  -3  -2  186.08    9.20
 -43   3   2  213.28   11.90
 -43   3   2  182.38    8.80
 -43   3   2  190.48    8.20
  43   3  -2  195.28    8.80
 -43   3   2  192.48    9.20
 -41  -3   2    1.90    2.00
  41  -3  -2    0.20    2.80
 -41  -3   2   -0.60    2.30
 -41  -3   2    2.00    2.00
 -41  -3   2   -0.90    2.00
  41  -3  -2    0.30    2.50
 -41   3   2    2.20    2.30
 -41   3   2    0.10    1.90
  41   3  -2   -0.10    2.10
  41   3  -2    0.10    2.10
 -41   3   2   -2.50    2.10
 -41   3   2    0.00    2.30
 -39  -3   2  155.68    6.90
 -39  -3   2  160.58    7.50
  39  -3  -2  149.59    7.60
  39  -3  -2  139.89    7.80
 -39  -3   2  144.39    7.00
  39   3  -2  148.29    7.10
 -39   3   2  140.29    7.40
 -39   3   2  121.59    7.20
 -39   3   2  142.79    7.20
  39   3  -2  145.39    6.70
 -39   3   2  147.89    6.60
  37  -3  -2    4.70    2.60
  37  -3  -2    4.60    2.60
 -37  -3   2    4.10    2.00
 -37  -3   2    3.00    2.00
 -37  -3   2    4.40    2.50
 -37   3   2    4.10    1.80
 -37   3   2    4.60    2.20
 -37   3   2    3.50    2.20
 -35  -3   2  112.89    6.10
  35  -3  -2  107.49    6.20
  35  -3  -2  108.39    6.50
 -35  -3   2  126.39    5.60
 -35  -3   2  114.09    5.70
 -35   3   2  121.39    5.90
 -35   3   2  119.89    5.50
 -35   3   2  115.49    6.30
  33  -3  -2    6.30    2.10
 -33  -3   2    7.10    1.90
 -33  -3   2    2.60    1.70
  33  -3  -2    5.30    2.30
 -33  -3   2    6.10    2.10
  33   3  -2    4.80    1.80
 -33   3   2    3.20    2.20
 -33   3   2    8.30    1.80
 -33   3   2    5.20    2.10
 -31  -3   2   59.19    3.80
 -31  -3   2   57.59    4.10
  31  -3  -2   52.89    4.60
  31  -3  -2   48.80    4.40
 -31  -3   2   59.69    3.60
  31   3  -2   57.59    3.80
 -31   3   2   57.39    4.40
 -31   3   2   52.99    4.10
 -29  -3   2  676.53   22.20
 -29  -3   2  669.43   21.80
  29  -3  -2  614.74   22.20
  29  -3  -2  627.04   22.50
 -29  -3   2  707.13   21.60
  29   3  -2  715.93   21.90
 -29   3   2  622.74   22.10
 -29   3   2  649.54   21.90
 -29   3   2  677.33   22.30
  29   3  -2  649.14   21.60
 -27  -3   2   36.10    3.20
  27  -3  -2   25.80    2.80
 -27  -3   2   50.69    3.00
  27  -3  -2   37.30    3.40
 -27  -3   2   38.10    2.80
 -27   3   2   38.40    3.40
  27   3  -2   32.40    2.80
 -27   3   2   36.30    3.40
 -27   3   2   35.50    3.00
  27   3  -2   31.70    2.60
  25  -3  -2    4.80    1.40
  25  -3  -2    6.90    2.10
 -25  -3   2    7.40    1.50
  25  -3  -2    5.60    1.80
 -25  -3   2    6.60    1.50
 -25  -3   2    5.40    1.60
  25   3  -2    6.80    1.40
 -25   3   2    6.00    1.80
 -25   3   2    3.20    1.60
  25   3  -2    7.00    1.50
 -25   3   2    6.00    1.70
  23  -3  -2  895.91   29.30
 -23  -3   2  966.20   29.10
 -23  -3   2  843.62   28.50
 -23  -3   2  929.51   28.50
  23  -3  -2  894.11   29.10
  23  -3  -2  883.11   28.60
 -23   3   2  875.01   28.90
  23   3  -2  859.71   28.40
 -23   3   2  896.01   28.80
  23   3  -2  944.61   28.60
 -23   3   2  891.51   29.00
  21  -3  -2  608.84   20.60
 -21  -3   2  597.04   20.00
 -21  -3   2  658.33   20.60
  21  -3  -2  621.24   20.80
 -21  -3   2  633.44   20.00
  21  -3  -2  613.74   20.20
 -21   3   2  639.54   20.40
  21   3  -2  607.84   20.00
  21   3  -2  647.74   20.10
 -21   3   2  627.14   20.50
 -21   3   2  622.54   20.50
 -19  -3   2   12.20    1.70
  19  -3  -2   11.00    1.80
  19  -3  -2    8.90    1.60
  19  -3  -2   10.00    1.40
 -19  -3   2    8.70    1.10
 -19  -3   2    9.10    1.20
 -19   3   2    9.50    1.50
  19   3  -2   11.20    1.20
  19   3  -2    8.10    1.10
 -19   3   2    9.70    1.60
 -19   3   2   10.60    1.50
 -17  -3   2  709.63   24.00
 -17  -3   2  774.02   24.50
  17  -3  -2  772.42   24.20
  17  -3  -2  793.32   24.60
 -17  -3   2  776.22   23.90
  17  -3  -2  758.92   24.70
 -17   3   2  796.92   24.50
 -17   3   2  750.12   24.40
 -17   3   2  764.12   24.70
 -17   3   2  785.02   24.40
  17   3  -2  771.82   24.00
  17   3  -2  702.73   23.90
 -15  -3   2 3757.22  122.29
  15  -3  -2 3510.15  201.08
 -15  -3   2 3841.32  123.49
  15  -3  -2 3787.82  129.79
 -15  -3   2 3911.11  171.48
  15  -3  -2 4082.59  133.39
  15   3  -2 3734.13  171.98
 -15   3   2 3877.41  128.69
 -15   3   2 4173.68  222.78
  15   3  -2 3586.64  122.39
  15   3  -2 3547.04  123.49
 -15   3   2 3728.33  130.49
  13  -3  -2    8.70    1.30
 -13  -3   2    4.70    0.60
  13  -3  -2    4.50    1.00
 -13  -3   2    5.60    0.70
 -13  -3   2    4.70    1.00
  13  -3  -2    6.40    1.00
 -13   3   2    4.70    1.10
  13   3  -2    5.90    0.70
 -13   3   2    6.30    1.20
 -13   3   2    6.00    1.20
  13   3  -2    5.40    0.70
 -13   3   2    5.20    1.10
 -13   3   2    6.20    1.10
  11  -3  -2    4.90    0.90
  11  -3  -2    7.10    1.10
 -11  -3   2    7.70    0.80
 -11  -3   2    7.60    1.10
  11  -3  -2    6.40    0.90
 -11  -3   2    8.00    0.70
  11   3  -2    6.80    0.60
  11   3  -2    9.50    0.70
 -11   3   2    5.20    0.90
 -11   3   2   10.00    1.10
 -11   3   2    9.00    1.10
 -11   3   2    6.30    1.00
  -9  -3   2 2397.36   91.09
  -9  -3   2 2293.47   73.19
   9  -3  -2 2489.85   81.49
  -9  -3   2 2336.37   73.59
   9  -3  -2 2354.46  135.59
   9  -3  -2 2501.95   83.39
   9   3  -2 2209.28   73.79
  -9   3   2 2293.57   81.89
  -9   3   2 2331.07   80.39
   9   3  -2 2255.27   73.49
   9   3  -2 2356.86   87.99
  -9   3   2 2012.30  132.19
  -7  -3   2    7.80    1.00
   7  -3  -2   10.50    1.10
   7  -3  -2    5.70    0.80
  -7  -3   2    8.20    0.40
   7  -3  -2   10.70    1.00
  -7  -3   2    7.70    0.80
   7  -3  -2    7.30    0.90
  -7   3   2    5.90    0.80
  -7   3   2    6.60    0.70
  -7   3   2    7.20    0.90
  -7   3   2    6.60    0.90
  -7   3   2    9.10    1.00
  -5  -3   2  171.38    5.80
  -5  -3   2  170.28    5.80
   5  -3  -2  177.38    6.00
   5  -3  -2  178.78    6.00
   5  -3  -2  181.18    6.00
  -5  -3   2  167.08    6.10
   5  -3  -2  170.28    5.90
   5  -3  -2  170.58    5.80
   5  -3  -2  182.08    5.90
  -5   3   2  171.98    5.90
   5   3  -2  168.58    6.10
  -5   3   2  178.98    6.00
  -5   3   2  168.08    5.90
  -5   3   2  182.58    6.00
  -5   3   2  170.28    6.00
   3  -3  -2  629.44   20.30
  -3  -3   2  625.84   19.80
   3  -3  -2  644.64   20.20
  -3  -3   2  655.43   20.40
   3  -3  -2  643.24   20.10
  -3  -3   2  640.24   20.00
   3  -3  -2  650.33   20.30
  -3  -3   2  664.03   19.80
   3  -3  -2  665.53   20.30
  -3  -3   2  647.64   20.10
   3  -3  -2  647.44   20.20
  -3   3   2  646.74   20.30
  -3   3   2  637.74   20.30
   3   3  -2  620.94   20.40
   3   3  -2  623.44   19.70
  -3   3   2  639.84   20.20
   3   3  -2  630.34   19.70
  -3   3   2  643.54   20.30
   3   3  -2  678.73   20.10
  -3   3   2  635.64   20.10
   1  -3  -2   58.19    2.50
  -1  -3   2   55.29    2.10
  -1  -3   2   64.19    2.60
   1  -3  -2   61.49    2.40
  -1  -3   2   56.39    2.30
   1  -3  -2   57.99    2.30
   1  -3  -2   60.49    2.30
  -1  -3   2   60.09    2.10
  -1  -3   2   59.89    2.10
   1   3  -2   59.19    2.30
  -1   3   2   56.09    2.40
  -1   3   2   58.09    2.40
   1   3  -2   55.69    2.00
   1   3  -2   58.09    2.10
   1   3  -2   58.89    2.60
  -1   3   2   55.39    2.30
  -1   3   2   59.79    2.30
   1   3  -2   54.59    2.20
  -1   3   2   58.19    2.40
  -1  -3  -2    0.40    0.50
   1  -3   2    0.30    0.40
  -1  -3  -2    0.00    0.50
   1  -3   2    0.00    0.40
  -1  -3  -2    0.40    0.50
   1  -3   2    1.80    0.40
  -1  -3  -2    0.60    0.60
   1  -3   2    1.00    0.20
  -1   3  -2    0.50    0.70
   1   3   2   -0.30    0.50
  -1   3  -2    0.00    0.10
   1   3   2    0.70    0.40
   1   3   2    0.00    0.60
   1   3   2    1.00    0.50
  -1   3  -2    0.30    0.40
  -1   3  -2   -0.10    0.50
   1   3   2    0.60    0.50
   1   3   2    1.10    0.50
   3  -3   2  154.78    5.50
   3  -3   2  158.98    5.40
  -3  -3  -2  163.78    5.50
  -3  -3  -2  168.18    5.70
  -3  -3  -2  160.48    5.40
   3  -3   2  162.48    5.50
  -3  -3  -2  165.28    5.30
  -3  -3  -2  165.28    5.60
   3   3   2  161.08    5.40
   3   3   2  163.28    5.60
  -3   3  -2  167.18    5.50
   3   3   2  168.68    5.50
  -3   3  -2  151.68    5.40
   3   3   2  157.68    5.30
  -3   3  -2  159.28    5.50
   5  -3   2   25.50    1.50
  -5  -3  -2   24.90    1.60
   5  -3   2   27.10    1.50
  -5  -3  -2   26.30    1.30
  -5  -3  -2   25.90    1.40
   5  -3   2   27.50    1.60
  -5  -3  -2   25.10    1.50
  -5   3  -2   26.40    1.60
   5   3   2   25.30    1.40
   5   3   2   26.60    1.60
   5   3   2   24.70    1.40
  -5   3  -2   25.60    1.50
   7  -3   2  450.95   15.60
  -7  -3  -2  489.25   15.20
   7  -3   2  518.05   15.40
  -7  -3  -2  534.75   15.40
  -7  -3  -2  529.35   15.60
  -7  -3  -2  474.75   15.50
   7  -3   2  464.55   15.50
   7   3   2  489.95   15.40
  -7   3  -2  453.45   15.50
  -7   3  -2  482.95   15.40
   7   3   2  479.65   15.30
  -7   3  -2  458.25   15.60
   7   3   2  470.45   15.50
   9  -3   2   57.89    2.90
  -9  -3  -2   68.99    2.80
   9  -3   2   66.29    2.70
   9  -3   2   56.89    2.90
  -9  -3  -2   62.99    2.90
   9   3   2   68.89    2.90
   9   3   2   63.99    2.60
  -9   3  -2   63.69    3.00
  -9   3  -2   63.09    2.20
   9   3   2   63.79    2.60
  -9   3  -2   63.89    2.80
 -11  -3  -2  463.75   14.90
 -11  -3  -2  471.45   15.20
  11  -3   2  462.45   15.20
  11  -3   2  484.05   15.00
  11  -3   2  456.75   15.30
 -11  -3  -2  449.36   15.00
 -11   3  -2  451.25   14.50
 -11   3  -2  491.05   15.10
  11   3   2  461.55   15.10
 -11   3  -2  448.16   15.10
 -11   3  -2  464.15   15.30
  11   3   2  481.65   15.00
  11   3   2  458.55   14.80
  13  -3   2  434.76   14.60
  13  -3   2  453.25   14.40
  13  -3   2  409.46   14.70
 -13  -3  -2  444.46   14.30
 -13  -3  -2  452.85   14.70
 -13  -3  -2  442.96   14.50
 -13   3  -2  436.56   14.60
 -13   3  -2  452.75   14.70
  13   3   2  447.56   14.20
 -13   3  -2  430.56   14.00
 -13   3  -2  460.25   14.50
  13   3   2  436.16   14.60
  13   3   2  456.85   14.40
 -15  -3  -2   79.59    3.60
  15  -3   2   76.69    3.90
 -15  -3  -2   80.19    3.40
  15  -3   2   83.19    3.50
  15  -3   2   75.89    3.70
 -15  -3  -2   84.79    3.80
  15   3   2   76.09    3.30
 -15   3  -2   76.79    3.10
 -15   3  -2   84.79    3.70
 -15   3  -2   84.19    4.00
  15   3   2   80.59    3.70
  15   3   2   84.49    3.50
 -17  -3  -2  985.90   30.80
 -17  -3  -2  973.60   30.50
  17  -3   2  988.40   30.90
  17  -3   2  981.10   30.50
  17  -3   2  962.20   31.00
 -17  -3  -2  952.20   30.60
  17   3   2  932.21   30.30
 -17   3  -2  988.00   30.70
 -17   3  -2  921.91   30.10
  17   3   2  951.80   30.70
 -17   3  -2  972.40   30.90
 -17   3  -2  947.91   30.60
  17   3   2  979.70   30.50
 -19  -3  -2  958.10   30.60
 -19  -3  -2  976.90   30.40
  19  -3   2  967.10   30.70
  19  -3   2  967.00   30.90
 -19  -3  -2  951.50   30.70
  19   3   2  941.61   30.60
  19   3   2  960.90   30.40
 -19   3  -2  926.61   30.50
 -19   3  -2  968.90   30.80
  19   3   2  950.80   30.20
 -19   3  -2  934.81   30.00
 -19   3  -2  983.80   30.70
  21  -3   2   41.70    3.30
 -21  -3  -2   38.90    2.90
 -21  -3  -2   38.90    2.70
 -21  -3  -2   39.80    3.10
  21  -3   2   42.00    3.40
  21   3   2   36.40    2.70
 -21   3  -2   37.00    2.30
  21   3   2   36.60    3.00
 -21   3  -2   45.00    3.20
  21   3   2   35.60    2.40
 -21   3  -2   37.30    3.20
 -21   3  -2   35.70    2.90
 -23  -3  -2  153.68    6.60
  23  -3   2  153.58    6.70
 -23  -3  -2  157.28    6.20
  23  -3   2  157.78    6.80
 -23  -3  -2  143.09    6.40
 -23   3  -2  157.08    5.80
  23   3   2  148.89    6.00
 -23   3  -2  160.78    6.60
  23   3   2  165.28    6.30
 -23   3  -2  156.18    6.70
 -23   3  -2  145.09    6.40
 -25  -3  -2 1426.76   44.50
 -25  -3  -2 1324.07   44.40
 -25  -3  -2 1408.16   44.20
  25  -3   2 1464.65   44.90
  25  -3   2 1402.96   44.60
 -25   3  -2 1390.96   44.60
 -25   3  -2 1399.76   43.80
  25   3   2 1404.06   44.30
 -25   3  -2 1337.07   44.30
 -25   3  -2 1469.65   44.50
  25   3   2 1343.47   44.00
  27  -3   2   44.90    4.00
 -27  -3  -2   51.09    3.60
 -27  -3  -2   49.99    3.90
  27  -3   2   41.70    3.60
 -27  -3  -2   46.70    3.60
 -27   3  -2   46.20    3.70
  27   3   2   53.29    3.50
  27   3   2   45.60    3.20
 -27   3  -2   47.10    3.60
 -27   3  -2   44.50    3.90
 -27   3  -2   42.20    2.90
 -29  -3  -2    8.20    1.80
 -29  -3  -2   10.10    2.30
 -29  -3  -2   10.80    2.30
  29  -3   2    9.00    2.10
  29  -3   2    9.00    2.30
 -29   3  -2    9.60    2.20
 -29   3  -2    7.50    2.10
  29   3   2    7.60    1.80
 -29   3  -2   11.40    2.30
  29   3   2    7.60    1.90
 -29   3  -2    6.00    1.50
 -31  -3  -2  464.35   16.10
  31  -3   2  466.15   16.40
  31  -3   2  437.56   16.10
 -31  -3  -2  414.16   15.80
 -31  -3  -2  472.55   15.80
  31   3   2  441.56   15.50
 -31   3  -2  466.45   16.30
 -31   3  -2  452.65   15.90
 -31   3  -2  424.06   15.80
 -31   3  -2  449.36   15.20
 -33  -3  -2   61.29    4.80
  33  -3   2   64.79    5.20
  33  -3   2   55.09    5.00
 -33  -3  -2   64.39    4.50
 -33  -3  -2   58.59    4.50
 -33   3  -2   67.59    4.90
 -33   3  -2   55.69    4.90
 -33   3  -2   61.09    3.80
  33   3   2   66.99    4.20
  35  -3   2   14.70    3.20
 -35  -3  -2    8.10    2.20
 -35  -3  -2   14.80    2.60
 -35  -3  -2   13.60    2.90
  35  -3   2   13.20    3.00
  35   3   2    9.80    2.30
  35   3   2   13.50    2.40
 -35   3  -2   14.30    2.70
 -35   3  -2   15.00    2.80
 -35   3  -2   15.80    2.90
 -35   3  -2   12.60    2.20
  37  -3   2  142.89    7.90
 -37  -3  -2  144.39    7.50
 -37  -3  -2  162.08    7.40
  37  -3   2  163.88    7.70
 -37  -3  -2  159.48    7.80
 -37   3  -2  151.98    6.70
 -37   3  -2  155.18    7.40
 -37   3  -2  135.19    7.30
 -37   3  -2  151.68    7.90
  37   3   2  140.49    7.00
  37   3   2  157.58    7.30
  39  -3   2   22.40    3.80
 -39  -3  -2   19.90    3.20
 -39  -3  -2   18.50    3.10
 -39  -3  -2   24.70    3.70
  39  -3   2   15.30    3.30
 -39   3  -2   26.70    3.80
 -39   3  -2   16.50    2.50
 -39   3  -2   17.10    3.50
 -39   3  -2   18.40    3.30
  39   3   2   20.90    3.10
  39   3   2    9.50    2.60
  41  -3   2  167.08    8.80
 -41  -3  -2  164.68    7.80
  41  -3   2  157.78    8.20
 -41  -3  -2  165.18    8.40
 -41  -3  -2  159.98    8.30
 -41   3  -2  162.28    8.00
 -41   3  -2  158.58    7.20
 -41   3  -2  173.08    8.70
 -43  -3  -2    3.60    2.70
 -43  -3  -2    0.50    2.90
 -43  -3  -2    4.40    3.00
  43  -3   2    3.20    3.00
 -43   3  -2    0.50    3.10
 -43   3  -2    4.80    3.10
 -43   3  -2    1.80    2.10
  45  -3   2   14.00    3.80
 -45  -3  -2   10.20    3.40
 -45  -3  -2    7.80    3.20
 -45  -3  -2    8.40    2.80
 -45   3  -2   12.90    3.20
 -45   3  -2   15.00    3.30
 -45   3  -2   10.20    2.50
 -46  -4   2   93.59    6.60
 -46  -4   2   91.19    6.00
 -46  -4   2   89.59    5.60
  46  -4  -2   79.59    6.30
 -46   4   2   87.19    5.30
 -46   4   2   89.69    6.60
 -46   4   2   80.89    6.30
  44  -4  -2   14.40    3.90
 -44  -4   2   13.80    2.70
 -44  -4   2   15.10    3.40
 -44  -4   2   16.70    2.90
 -44   4   2    7.90    3.00
 -44   4   2   13.80    2.60
 -44   4   2   23.10    3.40
 -44   4   2   20.70    4.10
 -42  -4   2   15.60    2.70
 -42  -4   2   14.40    2.60
  42  -4  -2   14.10    3.50
 -42  -4   2   24.50    3.60
  42  -4  -2   15.80    3.40
 -42   4   2   15.60    3.20
 -42   4   2   13.30    2.40
 -42   4   2   17.30    3.30
 -42   4   2   14.30    3.50
  42   4  -2   15.50    2.70
  40  -4  -2  278.07   12.20
 -40  -4   2  303.97   11.70
 -40  -4   2  307.17   10.90
 -40  -4   2  275.97   11.00
  40  -4  -2  259.37   11.60
  40   4  -2  287.97   11.10
 -40   4   2  289.07   12.10
 -40   4   2  278.37   10.50
 -40   4   2  242.48   11.50
 -40   4   2  295.37   11.70
 -40   4   2  279.87   11.20
  40   4  -2  271.77   10.80
  38  -4  -2    3.50    2.40
  38  -4  -2    5.90    2.90
 -38  -4   2    3.40    2.00
 -38  -4   2    7.40    2.70
 -38  -4   2    5.20    2.10
  38   4  -2    7.20    2.20
 -38   4   2    6.80    2.90
 -38   4   2    4.00    2.40
 -38   4   2   12.20    3.00
  38   4  -2    6.50    2.10
 -38   4   2    9.30    2.10
 -36  -4   2  208.18    8.90
  36  -4  -2  190.08    9.20
 -36  -4   2  196.18    8.30
  36  -4  -2  201.18    9.50
 -36  -4   2  214.28    8.20
 -36   4   2  195.78    8.50
  36   4  -2  197.18    8.10
 -36   4   2  197.08    7.90
 -36   4   2  209.38    9.00
 -34  -4   2    0.90    2.10
 -34  -4   2    4.60    1.80
 -34  -4   2    4.50    1.80
  34  -4  -2    3.20    2.50
  34  -4  -2    2.90    2.60
 -34   4   2    3.40    2.10
 -34   4   2    2.70    1.70
 -34   4   2    3.90    2.30
  34   4  -2    4.90    1.80
  32  -4  -2   -1.00    2.40
  32  -4  -2    1.40    2.10
 -32  -4   2    3.10    2.00
 -32  -4   2    3.90    1.70
 -32  -4   2    4.10    1.70
 -32   4   2    1.10    2.20
  32   4  -2    2.70    1.70
 -32   4   2    5.90    2.30
 -30  -4   2    2.40    1.50
  30  -4  -2    1.10    2.00
  30  -4  -2    0.00    1.80
 -30  -4   2   -2.90    1.90
 -30  -4   2    0.50    1.50
 -30   4   2   -0.80    1.90
 -30   4   2   -0.80    2.00
  30   4  -2    1.90    1.50
 -30   4   2   -0.60    0.60
  30   4  -2    0.80    1.50
 -28  -4   2  142.79    6.50
  28  -4  -2  152.38    6.90
 -28  -4   2  135.29    5.90
 -28  -4   2  148.49    5.80
  28  -4  -2  133.39    6.00
  28  -4  -2  145.89    7.00
  28   4  -2  142.09    5.80
 -28   4   2  139.59    6.60
  28   4  -2  151.18    6.00
 -28   4   2  144.09    6.50
 -28   4   2  147.59    6.80
  26  -4  -2   33.60    3.40
  26  -4  -2   30.90    3.00
 -26  -4   2   30.50    2.60
 -26  -4   2   40.00    3.30
 -26  -4   2   32.80    2.50
  26  -4  -2   27.00    2.40
 -26   4   2   34.70    3.40
 -26   4   2   34.60    3.00
 -26   4   2   36.20    3.40
  26   4  -2   30.30    2.40
  26   4  -2   30.70    2.60
 -26   4   2   32.50    3.00
 -24  -4   2  359.76   12.40
  24  -4  -2  339.67   11.80
 -24  -4   2  348.87   11.50
 -24  -4   2  317.27   11.60
  24  -4  -2  329.47   12.30
  24  -4  -2  343.27   12.70
  24   4  -2  355.46   11.60
 -24   4   2  327.67   12.50
 -24   4   2  364.96   12.20
  24   4  -2  339.27   11.50
 -24   4   2  356.56   12.40
 -24   4   2  333.77   12.20
  22  -4  -2   23.70    2.00
 -22  -4   2   24.30    2.00
  22  -4  -2   19.30    2.20
 -22  -4   2   21.90    2.00
  22  -4  -2   27.80    2.60
 -22  -4   2   28.70    2.50
 -22   4   2   17.70    2.00
  22   4  -2   23.30    1.90
 -22   4   2   23.30    2.60
  22   4  -2   21.20    2.00
 -22   4   2   26.70    2.50
 -22   4   2   19.80    2.10
  20  -4  -2  259.47    9.60
  20  -4  -2  263.17    9.90
 -20  -4   2  269.07    8.90
 -20  -4   2  267.67    9.60
  20  -4  -2  262.87    9.20
 -20  -4   2  255.87    8.90
  20   4  -2  241.68    8.80
  20   4  -2  276.87    8.90
 -20   4   2  257.37    9.90
 -20   4   2  266.57    9.60
 -20   4   2  277.47    9.60
 -20   4   2  272.87    9.70
 -18  -4   2   13.20    1.20
 -18  -4   2   12.60    1.10
  18  -4  -2   13.40    2.00
  18  -4  -2   11.00    1.70
  18  -4  -2   11.50    1.50
 -18  -4   2   13.80    1.90
 -18   4   2   11.90    1.90
 -18   4   2   14.00    1.90
 -18   4   2   12.20    1.80
  18   4  -2   11.80    1.20
  18   4  -2   12.60    1.20
 -18   4   2   13.90    1.60
 -18   4   2   14.40    2.00
 -16  -4   2  700.73   22.10
  16  -4  -2  692.33   22.10
  16  -4  -2  667.83   22.30
 -16  -4   2  693.93   21.40
  16  -4  -2  679.93   21.90
 -16  -4   2  669.43   21.40
 -16   4   2  703.93   22.20
 -16   4   2  692.33   22.10
 -16   4   2  696.73   22.10
  16   4  -2  621.64   21.30
 -16   4   2  689.13   22.40
 -16   4   2  678.13   22.00
  16   4  -2  695.23   21.40
  14  -4  -2   99.59    4.40
 -14  -4   2  109.19    4.50
  14  -4  -2  105.99    4.30
 -14  -4   2  104.89    4.50
 -14  -4   2  107.79    3.70
  14  -4  -2  104.69    4.60
 -14  -4   2  118.29    3.80
  14   4  -2  103.29    3.70
  14   4  -2  102.59    3.60
 -14   4   2  108.49    4.70
 -14   4   2  107.09    4.00
 -14   4   2  110.29    4.50
 -14   4   2  106.79    4.40
 -14   4   2   98.59    4.40
 -14   4   2   94.09    4.40
 -12  -4   2 1815.22   55.59
  12  -4  -2 1789.02   56.19
 -12  -4   2 1856.51   56.29
  12  -4  -2 1786.02   56.39
  12  -4  -2 1810.12   56.29
 -12  -4   2 1869.31   56.49
 -12   4   2 1732.43   56.19
 -12   4   2 1852.11   56.39
 -12   4   2 1803.22   55.89
 -12   4   2 1835.22   56.49
  12   4  -2 1809.42   55.49
 -12   4   2 1852.01   56.39
 -12   4   2 1798.02   56.29
  12   4  -2 1733.53   55.49
  10  -4  -2   15.30    1.40
 -10  -4   2   13.50    1.40
 -10  -4   2   15.70    1.50
  10  -4  -2   14.80    1.40
  10  -4  -2   12.00    1.30
 -10  -4   2   14.90    0.80
 -10  -4   2   14.90    0.80
 -10   4   2   23.70    1.80
 -10   4   2   15.20    1.40
 -10   4   2   12.50    1.30
 -10   4   2   11.20    1.30
 -10   4   2   14.00    1.40
 -10   4   2   15.50    1.30
  -8  -4   2  586.84   18.10
  -8  -4   2  594.94   19.00
  -8  -4   2  584.64   18.70
   8  -4  -2  573.24   18.80
  -8  -4   2  602.54   18.10
  -8  -4   2  578.84   18.70
   8  -4  -2  573.04   18.90
   8  -4  -2  613.34   18.80
  -8   4   2  568.94   18.70
  -8   4   2  574.44   18.80
  -8   4   2  593.34   18.80
  -8   4   2  577.54   18.50
  -8   4   2  602.74   18.90
  -8   4   2  602.84   18.90
   6  -4  -2  770.62   24.10
  -6  -4   2  770.92   24.10
   6  -4  -2  752.82   24.20
   6  -4  -2  823.12   24.30
   6  -4  -2  755.42   24.10
  -6  -4   2  768.42   24.00
   6  -4  -2  748.33   23.90
   6  -4  -2  755.62   24.20
  -6  -4   2  752.02   24.30
  -6   4   2  777.42   24.10
  -6   4   2  764.82   24.20
   6   4  -2  727.33   24.30
  -6   4   2  764.22   24.10
  -6   4   2  765.92   24.20
  -6   4   2  770.02   23.90
  -6   4   2  768.92   24.20
  -4  -4   2  460.75   14.50
   4  -4  -2  452.75   14.80
  -4  -4   2  454.25   14.20
  -4  -4   2  460.85   14.20
   4  -4  -2  451.45   14.60
  -4  -4   2  465.45   15.00
   4  -4  -2  468.15   14.70
   4  -4  -2  460.05   14.60
   4  -4  -2  459.15   14.80
  -4  -4   2  456.35   14.70
   4  -4  -2  464.55   14.80
  -4   4   2  454.15   14.70
  -4   4   2  456.25   14.80
   4   4  -2  449.66   14.10
  -4   4   2  468.45   14.80
   4   4  -2  467.65   15.00
  -4   4   2  450.25   14.60
  -4   4   2  451.85   14.80
  -2  -4   2  123.19    4.30
   2  -4  -2  126.99    4.40
   2  -4  -2  118.29    4.20
  -2  -4   2  116.99    3.90
  -2  -4   2  115.59    4.50
  -2  -4   2  115.89    3.90
   2  -4  -2  114.49    4.30
  -2  -4   2  117.69    4.00
   2  -4  -2  119.99    4.20
   2  -4  -2  120.39    4.40
   2   4  -2  110.99    3.80
  -2   4   2  115.49    4.30
  -2   4   2  110.79    4.40
  -2   4   2  115.59    4.30
  -2   4   2  116.49    4.30
   2   4  -2  119.79    3.90
   2   4  -2  118.09    3.90
  -2   4   2  114.49    4.20
  -2   4   2  116.89    4.20
   2   4  -2  110.29    4.20
   2   4  -2  113.19    3.80
   2   4  -2  114.29    4.60
   0  -4  -2   74.19    3.00
   0  -4  -2   76.29    3.20
   0  -4  -2   73.59    3.10
   0  -4   2   77.49    2.60
   0  -4  -2   71.39    2.90
   0  -4   2   75.09    2.80
   0  -4   2   76.49    2.80
   0  -4   2   76.29    3.00
   0   4  -2   77.19    2.70
   0   4  -2   78.99    3.40
   0   4  -2   71.89    2.70
   0   4  -2   79.49    2.80
   0   4  -2   75.49    3.00
   0   4   2   75.59    3.20
   0   4   2   76.79    3.00
   0   4   2   73.09    2.90
   0   4   2   75.39    3.00
   0   4   2   75.59    3.00
   0   4   2   77.99    3.10
  -2  -4  -2    7.80    0.90
   2  -4   2    6.20    0.80
  -2  -4  -2    7.50    0.90
   2  -4   2    6.90    0.90
  -2  -4  -2    9.70    1.00
  -2  -4  -2    7.60    1.10
   2  -4   2    8.40    0.60
   2  -4   2    7.90    0.80
  -2   4  -2    6.30    1.10
  -2   4  -2    7.20    0.80
   2   4   2    8.80    0.80
   2   4   2    8.70    0.90
  -2   4  -2    7.70    0.90
  -2   4  -2    7.90    0.90
  -2   4  -2    7.30    1.00
   2   4   2    7.50    0.80
   2   4   2   12.10    1.10
   2   4   2    6.90    0.90
   2   4   2    8.70    0.90
   4  -4   2  147.79    5.30
  -4  -4  -2  157.48    5.40
   4  -4   2  149.09    5.40
  -4  -4  -2  155.48    5.20
  -4  -4  -2  152.58    5.60
   4  -4   2  153.78    5.30
  -4   4  -2  153.28    5.40
   4   4   2  148.39    5.20
   4   4   2  159.38    5.30
  -4   4  -2  141.09    5.30
  -4   4  -2  153.28    5.80
   4   4   2  150.38    5.40
  -4   4  -2  137.59    5.20
   4   4   2  149.19    5.20
   4   4   2  154.28    5.30
   4   4   2  157.68    5.20
  -6  -4  -2  456.55   14.50
  -6  -4  -2  457.85   14.20
   6  -4   2  449.46   14.40
   6  -4   2  437.16   14.40
  -6  -4  -2  455.25   14.30
   6  -4   2  382.46   14.20
  -6  -4  -2  449.95   14.20
  -6  -4  -2  455.55   14.50
   6   4   2  455.55   14.20
   6   4   2  456.25   14.10
  -6   4  -2  434.96   14.40
   6   4   2  437.26   14.40
  -6   4  -2  449.06   14.40
  -8  -4  -2 1325.17   42.40
   8  -4   2 1391.56   42.40
  -8  -4  -2 1369.26   42.30
  -8  -4  -2 1354.76   42.00
   8  -4   2 1338.77   42.30
   8  -4   2 1382.66   42.10
  -8  -4  -2 1348.77   42.00
  -8  -4  -2 1359.66   42.20
  -8   4  -2 1339.87   42.20
   8   4   2 1309.87   42.30
   8   4   2 1353.96   41.90
   8   4   2 1404.76   42.10
  -8   4  -2 1330.17   42.30
 -10  -4  -2  231.38    8.40
 -10  -4  -2  238.78    8.20
  10  -4   2  238.98    8.40
 -10  -4  -2  243.78    8.00
  10  -4   2  226.98    8.50
 -10  -4  -2  238.58    8.00
  10  -4   2  248.88    8.20
 -10   4  -2  241.28    8.30
 -10   4  -2  249.58    8.30
  10   4   2  239.88    7.90
  10   4   2  244.88    8.10
  10   4   2  234.08    8.40
 -10   4  -2  235.68    8.40
  12  -4   2  183.88    7.30
 -12  -4  -2  198.08    6.80
  12  -4   2  200.88    6.90
  12  -4   2  202.28    7.30
 -12  -4  -2  203.18    7.30
 -12  -4  -2  195.08    7.00
  12   4   2  196.58    6.80
  12   4   2  196.18    6.70
 -12   4  -2  198.58    7.30
 -12   4  -2  195.18    6.30
 -12   4  -2  191.88    7.10
 -12   4  -2  199.48    7.10
  12   4   2  202.58    7.20
  14  -4   2    0.20    1.20
 -14  -4  -2    1.30    0.90
  14  -4   2    1.50    1.00
 -14  -4  -2    1.00    1.10
  14  -4   2   -0.10    1.20
 -14   4  -2    2.20    1.30
  14   4   2    1.20    0.80
  14   4   2    1.50    1.10
 -14   4  -2    1.30    0.50
 -14   4  -2    1.70    1.20
 -14   4  -2    1.90    1.20
  14   4   2    4.20    1.00
 -16  -4  -2  991.00   30.50
  16  -4   2  926.51   31.10
  16  -4   2  963.50   31.00
 -16  -4  -2  984.40   31.00
 -16  -4  -2  960.10   30.70
  16  -4   2  988.00   30.60
 -16   4  -2  998.90   30.90
 -16   4  -2  993.30   31.00
 -16   4  -2  924.11   30.00
  16   4   2  992.70   30.50
 -16   4  -2  962.40   30.80
  16   4   2  939.91   30.80
  16   4   2  940.91   30.30
 -18  -4  -2   73.09    3.70
  18  -4   2   72.19    4.20
  18  -4   2   74.69    3.60
 -18  -4  -2   76.49    3.50
  18  -4   2   71.89    4.00
 -18  -4  -2   77.29    4.10
 -18   4  -2   73.79    3.90
  18   4   2   71.79    3.40
 -18   4  -2   77.59    3.80
 -18   4  -2   75.49    3.00
  18   4   2   79.99    3.50
 -18   4  -2   74.09    4.10
  18   4   2   74.49    3.90
 -20  -4  -2  100.89    4.30
 -20  -4  -2   95.79    4.50
 -20  -4  -2  107.49    5.00
  20  -4   2   93.09    5.00
  20  -4   2  102.79    5.00
  20  -4   2  103.39    4.60
 -20   4  -2  104.69    4.70
 -20   4  -2   91.49    4.70
  20   4   2  102.99    4.40
 -20   4  -2   97.79    3.80
  20   4   2   95.79    4.10
  20   4   2   99.19    4.80
 -20   4  -2  100.59    5.00
  22  -4   2  266.27    9.70
  22  -4   2  268.37   10.40
 -22  -4  -2  258.97    9.80
 -22  -4  -2  266.37   10.10
 -22  -4  -2  276.47    9.60
  22  -4   2  275.67   10.20
 -22   4  -2  265.37   10.00
  22   4   2  278.07   10.10
  22   4   2  267.47    9.60
 -22   4  -2  265.87   10.20
 -22   4  -2  271.97    9.10
  22   4   2  264.37    9.40
 -22   4  -2  279.67   10.00
  24  -4   2  301.37   11.20
  24  -4   2  316.17   11.60
 -24  -4  -2  301.57   11.20
 -24  -4  -2  290.87   10.90
 -24  -4  -2  296.37   10.60
 -24   4  -2  317.27   11.10
 -24   4  -2  307.87   10.10
  24   4   2  290.67   10.40
 -24   4  -2  297.47   11.30
  24   4   2  289.67   10.60
 -24   4  -2  284.37   11.00
  26  -4   2    0.60    1.90
 -26  -4  -2   -0.40    1.60
 -26  -4  -2    0.30    1.80
  26  -4   2   -1.50    1.80
 -26  -4  -2    0.00    1.50
  26   4   2    2.90    1.50
  26   4   2   -0.10    0.80
 -26   4  -2    0.70    1.70
 -26   4  -2    1.50    1.10
 -26   4  -2    1.40    1.70
 -26   4  -2   -1.40    1.60
 -28  -4  -2  131.19    5.90
 -28  -4  -2  125.89    6.30
  28  -4   2  134.09    6.70
 -28  -4  -2  127.99    6.10
  28  -4   2  124.19    6.50
 -28   4  -2  124.89    6.00
 -28   4  -2  120.69    5.10
  28   4   2  131.09    5.80
 -28   4  -2  126.19    6.40
 -28   4  -2  123.79    6.20
  30  -4   2   43.80    4.00
 -30  -4  -2   50.49    4.40
  30  -4   2   36.00    3.50
 -30  -4  -2   40.20    3.80
 -30  -4  -2   44.00    3.70
 -30   4  -2   44.10    3.80
 -30   4  -2   38.40    2.90
 -30   4  -2   44.70    4.30
 -32  -4  -2    7.30    2.20
  32  -4   2   10.10    2.90
 -32  -4  -2    6.10    2.20
  32  -4   2    7.10    2.60
 -32  -4  -2    2.20    2.30
 -32   4  -2    6.20    1.60
 -32   4  -2    6.50    2.20
 -32   4  -2    5.90    2.30
 -34  -4  -2   42.90    4.30
  34  -4   2   51.79    5.20
  34  -4   2   54.79    4.60
 -34  -4  -2   47.30    4.20
 -34  -4  -2   52.39    4.40
 -34   4  -2   54.69    5.00
 -34   4  -2   47.50    4.30
 -34   4  -2   46.20    3.40
 -34   4  -2   43.30    4.00
  34   4   2   47.70    4.00
  34   4   2   49.60    4.00
 -36  -4  -2   40.90    3.70
  36  -4   2   43.90    4.20
  36  -4   2   58.39    5.10
 -36  -4  -2   45.10    4.20
 -36  -4  -2   33.00    3.50
 -36   4  -2   40.50    4.10
 -36   4  -2   42.70    3.40
 -36   4  -2   40.70    4.10
  36   4   2   42.60    3.90
  36   4   2   37.40    3.50
 -36   4  -2   41.00    3.90
  38  -4   2   -2.40    2.90
 -38  -4  -2    3.60    2.40
 -38  -4  -2   -1.40    2.50
 -38  -4  -2    1.00    2.30
  38  -4   2    1.10    2.70
 -38   4  -2    0.20    2.50
  38   4   2   -1.50    1.70
  38   4   2   -1.30    2.00
 -38   4  -2    2.00    2.60
 -38   4  -2    1.40    2.70
 -38   4  -2   -0.80    1.70
  40  -4   2   35.60    4.60
 -40  -4  -2   29.00    3.60
 -40  -4  -2   26.90    3.80
 -40  -4  -2   32.30    3.70
  40  -4   2   37.90    4.30
 -40   4  -2   30.70    2.90
 -40   4  -2   34.30    4.10
 -40   4  -2   37.80    4.50
 -42  -4  -2   11.40    3.00
 -42  -4  -2   16.00    3.60
 -42  -4  -2   12.30    3.10
  42  -4   2   17.70    3.60
 -42   4  -2   12.20    2.40
 -42   4  -2   20.10    3.50
 -42   4  -2   14.20    3.30
 -44  -4  -2   83.79    6.00
  44  -4   2   70.99    6.10
 -44  -4  -2   81.69    6.40
 -44  -4  -2   82.29    6.60
 -44   4  -2   73.69    6.30
 -44   4  -2   81.79    6.60
 -44   4  -2   71.39    4.80
 -45  -5   2   -0.70    2.30
 -45  -5   2    5.20    3.00
  45  -5  -2   -2.40    3.00
 -45  -5   2    0.00    2.30
 -45   5   2    0.80    1.90
 -45   5   2    2.00    2.80
 -45   5   2    2.10    2.90
 -45   5   2    3.10    3.00
 -43  -5   2    2.40    2.30
  43  -5  -2   -0.50    3.20
 -43  -5   2    3.10    2.40
 -43  -5   2    0.80    2.80
  43   5  -2    1.90    2.10
 -43   5   2    0.60    2.90
 -43   5   2    4.20    1.90
 -43   5   2    7.10    3.00
 -41  -5   2   35.20    3.40
 -41  -5   2   31.00    4.00
  41  -5  -2   28.60    4.50
  41  -5  -2   37.20    4.70
 -41  -5   2   35.70    3.60
 -41   5   2   27.30    3.80
 -41   5   2   35.50    3.00
 -41   5   2   29.00    3.70
 -41   5   2   35.00    3.80
  41   5  -2   35.80    3.40
  39  -5  -2   -2.60    2.80
  39  -5  -2    1.60    2.80
 -39  -5   2    1.80    2.00
 -39  -5   2   -0.70    1.90
 -39  -5   2    1.30    2.70
 -39   5   2   -2.90    2.70
  39   5  -2    0.80    1.90
 -39   5   2   -3.70    2.50
 -39   5   2    1.80    1.70
  39   5  -2    1.40    2.00
 -39   5   2    2.60    2.70
 -39   5   2   -0.70    2.70
  37  -5  -2   16.90    3.40
 -37  -5   2   23.90    3.40
 -37  -5   2   25.20    2.90
  37  -5  -2   22.30    3.60
 -37  -5   2   21.70    2.70
 -37   5   2   22.80    2.50
  37   5  -2   27.80    2.80
  37   5  -2   24.00    2.70
 -37   5   2   20.90    3.10
 -37   5   2   17.60    2.90
 -37   5   2   17.20    3.10
 -37   5   2   15.40    3.30
 -35  -5   2  217.18    9.20
  35  -5  -2  197.28    9.30
 -35  -5   2  198.68    8.30
 -35  -5   2  211.68    8.00
  35  -5  -2  191.88    9.70
 -35   5   2  183.68    9.10
  35   5  -2  210.88    8.00
 -35   5   2  208.08    9.10
 -35   5   2  202.68    7.90
 -35   5   2  216.38    8.80
 -35   5   2  185.58    9.40
  33  -5  -2   15.60    3.30
 -33  -5   2   11.80    2.10
  33  -5  -2    9.90    2.70
 -33  -5   2   12.10    2.70
 -33  -5   2    8.90    1.90
 -33   5   2    9.10    2.40
 -33   5   2   12.90    2.80
  33   5  -2   12.50    2.10
 -33   5   2   13.50    2.70
  33   5  -2   13.80    2.10
 -31  -5   2   94.09    4.60
  31  -5  -2   96.99    5.10
  31  -5  -2   91.19    5.80
 -31  -5   2  108.89    5.80
  31  -5  -2   86.49    6.00
 -31  -5   2   89.39    4.70
 -31   5   2   89.69    5.60
  31   5  -2   97.39    4.60
 -31   5   2   88.89    5.90
 -31   5   2   87.09    5.10
 -29  -5   2   80.39    4.30
  29  -5  -2   77.09    5.00
 -29  -5   2   82.69    4.10
  29  -5  -2   83.69    4.60
 -29  -5   2   99.69    5.40
  29  -5  -2   76.69    5.50
 -29   5   2   75.29    5.30
  29   5  -2   82.59    4.00
 -29   5   2   85.29    5.30
 -29   5   2   85.89    4.80
  29   5  -2   95.19    4.30
 -27  -5   2  179.48    7.50
 -27  -5   2  161.48    6.60
  27  -5  -2  143.59    7.60
  27  -5  -2  164.68    7.60
 -27  -5   2  173.28    6.50
  27  -5  -2  168.48    6.90
 -27   5   2  160.18    7.70
  27   5  -2  171.68    6.40
 -27   5   2  173.88    7.20
 -27   5   2  174.48    7.50
  27   5  -2  180.58    6.50
 -27   5   2  169.28    7.40
 -25  -5   2  309.97   11.00
 -25  -5   2  304.67    9.90
  25  -5  -2  276.87   11.20
  25  -5  -2  281.87   10.30
 -25  -5   2  282.87   10.10
  25  -5  -2  291.27   11.10
  25   5  -2  280.37    9.80
 -25   5   2  287.87   10.70
 -25   5   2  277.97   10.80
 -25   5   2  286.67   10.90
 -25   5   2  274.77   11.20
 -25   5   2  291.47   10.90
  25   5  -2  307.27   10.00
 -23  -5   2  702.33   22.60
 -23  -5   2  671.83   21.80
 -23  -5   2  700.43   21.70
  23  -5  -2  689.33   23.00
  23  -5  -2  683.93   22.70
  23  -5  -2  689.73   22.20
 -23   5   2  674.23   22.60
 -23   5   2  672.43   22.40
  23   5  -2  646.34   21.50
 -23   5   2  683.33   22.60
  23   5  -2  679.03   21.70
 -23   5   2  665.03   22.60
 -23   5   2  679.83   23.00
 -21  -5   2    3.30    1.70
  21  -5  -2    0.60    1.20
 -21  -5   2    1.60    1.00
 -21  -5   2    1.20    0.90
  21  -5  -2    0.50    1.70
  21  -5  -2    1.80    1.60
  21   5  -2   -0.70    0.80
 -21   5   2    0.30    1.30
 -21   5   2    0.40    1.00
  21   5  -2   -1.20    0.90
 -21   5   2    1.80    1.60
 -21   5   2   -2.30    1.40
 -21   5   2    0.80    1.40
 -21   5   2    1.10    1.50
 -19  -5   2   19.90    1.50
  19  -5  -2   11.60    1.90
 -19  -5   2   14.40    2.00
 -19  -5   2   16.80    2.10
  19  -5  -2   16.50    1.90
  19  -5  -2   18.50    2.30
 -19  -5   2   17.30    1.60
 -19   5   2   17.30    1.60
 -19   5   2   17.90    2.10
  19   5  -2   16.50    1.50
 -19   5   2   11.40    1.80
  19   5  -2   15.40    1.30
 -19   5   2   16.60    2.20
 -19   5   2   16.40    2.10
 -19   5   2   12.00    1.90
 -17  -5   2    6.10    1.40
 -17  -5   2    7.70    0.90
  17  -5  -2    7.70    1.80
 -17  -5   2    6.70    0.90
  17  -5  -2    4.30    1.30
  17  -5  -2    7.80    1.60
 -17  -5   2    5.80    1.60
 -17   5   2    6.90    1.60
 -17   5   2    6.40    1.40
 -17   5   2    9.10    1.80
 -17   5   2    8.00    1.80
 -17   5   2    5.60    1.50
  17   5  -2    6.30    0.80
  17   5  -2    7.90    0.90
 -17   5   2    7.50    1.10
  15  -5  -2  316.37   11.60
 -15  -5   2  341.47   11.60
 -15  -5   2  343.97   10.80
  15  -5  -2  350.86   11.50
  15  -5  -2  332.37   11.80
 -15  -5   2  347.77   11.80
 -15  -5   2  336.17   10.70
 -15   5   2  341.07   11.70
  15   5  -2  349.27   10.60
  15   5  -2  319.07   10.60
 -15   5   2  338.87   11.60
 -15   5   2  340.57   11.50
 -15   5   2  318.87   11.60
 -15   5   2  336.57   11.00
 -15   5   2  332.87   11.80
  13  -5  -2    9.60    1.60
 -13  -5   2    6.90    1.30
 -13  -5   2    9.20    1.40
 -13  -5   2    7.30    1.40
  13  -5  -2    8.80    1.40
 -13  -5   2    8.90    0.80
 -13  -5   2    5.40    0.70
  13  -5  -2    6.60    1.40
 -13   5   2    8.10    1.50
 -13   5   2    8.40    1.50
 -13   5   2   12.20    1.70
 -13   5   2    8.60    1.60
 -13   5   2    8.10    1.30
 -13   5   2    6.80    1.00
  11  -5  -2   25.50    2.10
 -11  -5   2   23.60    1.20
  11  -5  -2   22.00    2.10
 -11  -5   2   22.00    2.00
 -11  -5   2   22.90    1.90
 -11  -5   2   22.20    1.10
 -11  -5   2   21.20    2.20
  11  -5  -2   25.80    2.10
 -11   5   2   23.40    1.90
 -11   5   2   23.10    2.20
 -11   5   2   20.90    1.90
 -11   5   2   25.20    2.20
 -11   5   2   23.30    1.60
 -11   5   2   21.70    2.10
   9  -5  -2   62.69    3.10
  -9  -5   2   62.39    3.00
  -9  -5   2   59.49    3.20
  -9  -5   2   65.29    3.00
   9  -5  -2   62.99    3.20
  -9  -5   2   66.19    2.30
   9  -5  -2   60.59    3.10
  -9  -5   2   62.29    2.20
  -9   5   2   66.09    3.10
  -9   5   2   66.89    3.30
  -9   5   2   69.09    3.30
  -9   5   2   61.79    2.70
  -9   5   2   67.69    3.10
  -9   5   2   63.09    3.20
   7  -5  -2  344.27   11.40
  -7  -5   2  322.67   11.40
   7  -5  -2  330.37   11.40
  -7  -5   2  330.97   11.20
  -7  -5   2  340.27   11.10
   7  -5  -2  339.17   10.90
   7  -5  -2  344.07   11.30
   7   5  -2  342.47   11.50
  -7   5   2  334.17   11.20
  -7   5   2  336.47   11.20
  -7   5   2  340.77   11.40
  -7   5   2  340.57   11.30
  -7   5   2  339.87   11.00
  -7   5   2  343.37   11.50
  -5  -5   2  187.28    6.60
   5  -5  -2  181.38    6.50
   5  -5  -2  192.08    6.50
  -5  -5   2  178.68    6.80
   5  -5  -2  188.48    6.60
   5  -5  -2  195.08    6.70
   5  -5  -2  175.98    6.30
   5  -5  -2  180.48    6.70
  -5  -5   2  180.58    6.30
  -5   5   2  173.58    6.70
  -5   5   2  187.88    6.60
  -5   5   2  183.48    6.50
  -5   5   2  190.88    6.60
  -5   5   2  188.88    6.40
   5   5  -2  187.18    6.90
  -3  -5   2   43.00    2.00
  -3  -5   2   43.30    1.80
  -3  -5   2   44.50    2.60
  -3  -5   2   44.50    1.80
   3  -5  -2   45.10    2.20
   3  -5  -2   41.80    2.30
   3  -5  -2   43.00    2.10
  -3  -5   2   42.50    2.30
   3  -5  -2   41.60    2.50
   3  -5  -2   45.20    2.40
   3  -5  -2   42.70    2.30
  -3   5   2   45.10    2.20
   3   5  -2   45.40    1.70
   3   5  -2   43.10    2.30
  -3   5   2   44.70    2.40
  -3   5   2   42.60    2.30
   3   5  -2   42.40    2.70
   3   5  -2   42.40    1.70
   3   5  -2   44.10    1.70
   3   5  -2   41.40    1.70
  -3   5   2   45.60    2.40
  -3   5   2   44.40    2.20
  -3   5   2   45.30    2.50
  -1  -5   2  182.48    6.00
   1  -5  -2  185.48    6.70
  -1  -5   2  184.48    6.10
  -1  -5   2  184.28    6.50
   1  -5  -2  183.18    6.30
   1  -5  -2  185.08    6.50
  -1  -5   2  185.18    6.00
   1  -5  -2  181.78    6.30
   1  -5  -2  185.28    6.40
  -1   5   2  183.78    6.30
   1   5  -2  187.38    6.00
   1   5  -2  182.88    6.50
  -1   5   2  168.78    6.40
   1   5  -2  176.08    6.00
  -1   5   2  174.68    6.60
   1   5  -2  189.58    6.00
  -1   5   2  183.08    6.40
  -1   5   2  186.68    6.40
  -1   5   2  184.18    6.40
  -1   5   2  175.98    6.30
   1   5  -2  185.38    6.90
  -1  -5  -2  746.93   23.50
   1  -5   2  733.33   23.10
   1  -5   2  727.03   23.40
   1  -5   2  755.92   23.60
  -1  -5  -2  754.02   23.60
   1  -5   2  765.72   23.30
  -1  -5  -2  727.53   23.60
  -1  -5  -2  754.12   23.80
  -1   5  -2  696.13   23.30
   1   5   2  757.22   23.50
   1   5   2  747.53   23.60
   1   5   2  744.33   23.60
  -1   5  -2  752.62   24.00
  -1   5  -2  759.92   23.30
   1   5   2  739.73   23.60
   1   5   2  760.12   23.50
  -1   5  -2  767.22   23.40
   1   5   2  732.93   23.80
  -1   5  -2  728.73   23.60
   1   5   2  758.52   23.40
  -3  -5  -2  168.18    5.80
  -3  -5  -2  169.08    6.00
   3  -5   2  167.18    5.90
  -3  -5  -2  177.38    6.30
   3  -5   2  163.08    5.80
   3  -5   2  166.08    6.00
  -3  -5  -2  169.68    6.00
   3  -5   2  165.98    5.40
   3   5   2  166.18    5.70
   3   5   2  179.78    6.00
  -3   5  -2  170.18    5.80
  -3   5  -2  166.78    6.10
  -3   5  -2  164.18    6.40
  -3   5  -2  158.28    5.90
   3   5   2  163.78    5.90
   3   5   2  165.58    6.00
  -3   5  -2  154.28    5.80
   3   5   2  168.68    5.90
  -3   5  -2  173.38    5.90
   3   5   2  171.88    5.80
   5  -5   2  270.57    8.80
  -5  -5  -2  258.77    8.60
  -5  -5  -2  269.27    8.80
   5  -5   2  252.87    8.80
   5  -5   2  257.57    8.70
  -5  -5  -2  258.07    9.00
  -5  -5  -2  261.57    8.90
   5   5   2  265.97    8.60
   5   5   2  258.07    8.50
  -5   5  -2  244.48    8.70
   5   5   2  260.57    8.70
   5   5   2  253.27    8.90
   5   5   2  250.27    8.60
  -5   5  -2  264.77    8.80
  -5   5  -2  259.77    8.90
  -5   5  -2  260.27    8.70
  -5   5  -2  254.07    8.80
  -5   5  -2  253.77    9.30
   7  -5   2   50.09    2.60
  -7  -5  -2   52.69    2.40
  -7  -5  -2   52.29    2.80
  -7  -5  -2   49.40    2.40
   7  -5   2   47.60    2.50
  -7  -5  -2   49.30    2.50
  -7  -5  -2   45.60    2.70
   7  -5   2   45.50    2.60
  -7   5  -2   46.50    2.60
   7   5   2   46.90    2.20
   7   5   2   45.70    2.60
   7   5   2   46.80    2.30
  -7   5  -2   51.79    2.70
  -7   5  -2   48.30    2.60
  -7   5  -2   49.40    3.10
  -7   5  -2   43.20    2.40
   7   5   2   48.80    2.30
   7   5   2   46.40    2.40
   9  -5   2   46.60    2.50
  -9  -5  -2   43.90    2.80
  -9  -5  -2   43.90    2.70
   9  -5   2   43.20    2.60
  -9  -5  -2   44.80    2.30
  -9  -5  -2   44.70    2.40
   9  -5   2   42.70    2.70
  -9  -5  -2   43.40    2.30
   9   5   2   45.10    2.30
   9   5   2   45.00    2.10
   9   5   2   46.70    2.70
  -9   5  -2   44.70    2.60
  -9   5  -2   44.50    2.70
 -11  -5  -2    0.50    1.20
 -11  -5  -2    0.10    0.90
 -11  -5  -2    0.40    0.80
  11  -5   2    0.50    1.00
  11  -5   2   -1.40    0.90
 -11  -5  -2   -0.30    1.10
  11  -5   2   -0.20    1.20
 -11  -5  -2    0.80    0.90
  11   5   2    1.20    1.20
 -11   5  -2    0.40    1.10
  11   5   2   -0.90    0.80
 -11   5  -2    1.60    1.10
  11   5   2    1.40    0.80
 -11   5  -2    1.90    1.10
 -13  -5  -2   50.69    2.70
  13  -5   2   56.19    3.20
 -13  -5  -2   54.89    2.80
  13  -5   2   51.79    3.30
 -13  -5  -2   49.30    2.60
  13  -5   2   52.89    2.90
 -13  -5  -2   56.09    3.20
 -13   5  -2   48.40    3.00
  13   5   2   49.20    2.50
 -13   5  -2   50.29    3.20
  13   5   2   53.19    2.60
  13   5   2   51.39    3.10
 -13   5  -2   49.80    3.00
 -15  -5  -2    4.20    1.50
  15  -5   2    2.10    1.60
 -15  -5  -2    3.60    1.10
 -15  -5  -2    1.90    1.10
  15  -5   2    2.40    1.20
  15  -5   2    3.50    1.40
 -15  -5  -2    3.20    1.10
 -15   5  -2    2.40    1.50
  15   5   2    3.30    1.00
  15   5   2    0.90    1.30
 -15   5  -2    4.80    1.50
 -15   5  -2    3.00    0.50
 -15   5  -2    1.00    1.30
 -15   5  -2    2.60    0.50
  15   5   2    1.20    0.90
  17  -5   2   40.70    3.20
  17  -5   2   36.70    3.20
 -17  -5  -2   39.10    2.70
 -17  -5  -2   42.90    2.60
 -17  -5  -2   38.20    2.50
 -17  -5  -2   46.00    3.20
  17  -5   2   44.80    2.80
  17   5   2   37.00    3.00
 -17   5  -2   39.70    1.70
 -17   5  -2   38.10    1.70
 -17   5  -2   44.10    3.10
  17   5   2   41.00    2.50
 -17   5  -2   34.50    2.90
 -17   5  -2   40.00    3.20
  17   5   2   34.70    2.20
 -19  -5  -2  237.28    9.10
 -19  -5  -2  265.07    9.60
  19  -5   2  240.78    9.70
  19  -5   2  262.47    9.10
  19  -5   2  262.77    9.70
 -19  -5  -2  261.97    9.00
  19   5   2  247.38    8.70
 -19   5  -2  259.57    9.50
  19   5   2  269.07    9.00
  19   5   2  267.07    9.60
 -19   5  -2  260.17    9.70
 -19   5  -2  248.88    9.50
 -19   5  -2  234.38    8.30
  21  -5   2  261.37   10.20
  21  -5   2  259.97    9.40
 -21  -5  -2  275.57    9.40
  21  -5   2  248.08    9.90
 -21  -5  -2  257.47   10.00
 -21  -5  -2  251.47    9.50
 -21   5  -2  288.27   10.00
  21   5   2  253.77    9.90
 -21   5  -2  256.47    8.60
 -21   5  -2  282.77    9.90
  21   5   2  257.47    9.10
 -21   5  -2  258.87   10.00
  21   5   2  262.07    9.30
  23  -5   2  171.28    7.50
  23  -5   2  169.58    7.80
 -23  -5  -2  192.38    7.70
 -23  -5  -2  185.08    6.90
 -23  -5  -2  172.98    7.10
  23  -5   2  180.38    7.10
 -23   5  -2  146.49    7.00
 -23   5  -2  178.88    6.20
  23   5   2  177.08    7.50
 -23   5  -2  186.98    7.70
 -23   5  -2  171.38    7.40
  23   5   2  178.18    6.70
  23   5   2  184.68    6.90
  25  -5   2    0.10    2.00
 -25  -5  -2    2.30    1.60
  25  -5   2   -0.50    1.60
  25  -5   2   -1.50    1.90
 -25  -5  -2    2.20    1.90
 -25  -5  -2    1.40    1.60
  25   5   2    2.70    1.50
 -25   5  -2    3.20    1.90
 -25   5  -2    1.20    1.90
 -25   5  -2   -0.40    1.90
  25   5   2    0.50    0.30
 -25   5  -2    0.80    1.00
  27  -5   2   22.00    3.00
 -27  -5  -2   17.00    2.90
 -27  -5  -2   18.60    2.30
  27  -5   2   16.30    3.00
 -27  -5  -2   18.50    2.50
 -27   5  -2   19.00    3.00
 -27   5  -2   21.40    3.00
 -27   5  -2   19.00    2.80
  27   5   2   14.80    2.20
 -27   5  -2   17.20    1.60
  29  -5   2  255.37   10.10
 -29  -5  -2  247.88    9.50
  29  -5   2  243.68   10.40
 -29  -5  -2  235.58    9.70
 -29  -5  -2  249.38   10.20
 -29   5  -2  234.28    8.50
 -29   5  -2  248.88   10.10
 -29   5  -2  249.18    9.70
 -31  -5  -2  117.49    5.80
  31  -5   2  117.99    6.80
  31  -5   2  119.39    6.50
 -31  -5  -2  114.19    6.00
 -31  -5  -2  116.89    6.50
 -31   5  -2  118.19    4.90
 -31   5  -2  116.99    6.10
 -31   5  -2  104.79    6.20
 -31   5  -2  118.89    6.70
 -33  -5  -2   88.19    5.50
 -33  -5  -2   95.29    6.10
  33  -5   2   85.89    6.20
  33  -5   2   77.39    6.00
 -33  -5  -2   94.59    5.20
 -33   5  -2   80.59    5.70
 -33   5  -2  100.69    5.90
  33   5   2   89.09    5.00
 -33   5  -2   86.09    4.20
 -33   5  -2   87.49    5.90
  33   5   2   80.09    4.70
 -35  -5  -2   11.10    2.70
 -35  -5  -2    7.50    2.80
  35  -5   2    8.00    2.80
 -35  -5  -2    6.80    2.50
  35  -5   2   13.50    3.20
 -35   5  -2   11.00    2.90
  35   5   2   13.30    2.40
 -35   5  -2   11.20    1.90
 -35   5  -2    8.40    2.70
  35   5   2   11.50    2.40
 -35   5  -2    4.90    2.60
 -37  -5  -2   12.30    3.20
  37  -5   2   11.50    3.50
  37  -5   2   10.90    3.20
 -37  -5  -2    9.40    2.80
 -37  -5  -2   10.50    2.70
  37   5   2   12.30    2.50
 -37   5  -2    6.50    2.80
 -37   5  -2   11.20    1.90
 -37   5  -2   10.10    3.10
 -37   5  -2   12.30    3.20
  37   5   2   10.50    4.00
 -39  -5  -2    0.00    2.80
 -39  -5  -2    2.60    2.70
  39  -5   2    2.50    2.80
  39  -5   2    6.70    3.40
 -39  -5  -2    6.20    2.70
 -39   5  -2    4.60    2.80
 -39   5  -2    4.10    1.80
 -39   5  -2    4.10    2.90
  41  -5   2   25.80    4.30
 -41  -5  -2   26.20    3.60
 -41  -5  -2   23.50    3.60
 -41  -5  -2   25.70    3.90
 -41   5  -2   26.90    4.10
 -41   5  -2   26.30    4.20
 -41   5  -2   29.00    2.80
 -42  -6   2   57.09    5.10
 -42  -6   2   67.39    4.70
  42  -6  -2   57.59    5.80
 -42  -6   2   54.69    4.80
 -42   6   2   64.99    5.70
  42   6  -2   64.49    4.50
 -42   6   2   59.99    4.10
 -42   6   2   68.59    6.00
 -42   6   2   52.29    5.10
 -40  -6   2    5.40    3.20
  40  -6  -2    1.70    3.20
  40  -6  -2    6.90    3.70
 -40  -6   2    6.00    2.20
 -40  -6   2    6.20    2.30
 -40   6   2    6.80    1.90
  40   6  -2    5.90    2.00
 -40   6   2    5.90    2.80
 -40   6   2    4.70    2.70
 -40   6   2    4.30    3.30
  38  -6  -2    2.00    2.90
 -38  -6   2    0.00    2.60
 -38  -6   2    1.80    2.00
  38  -6  -2    1.70    2.80
 -38  -6   2    1.50    1.90
 -38   6   2    3.40    2.90
 -38   6   2    1.70    3.60
  38   6  -2    0.80    1.70
 -38   6   2    0.10    1.60
 -38   6   2    1.80    2.50
 -38   6   2    0.60    2.40
 -38   6   2    2.80    3.00
  38   6  -2    1.10    1.80
 -36  -6   2   11.00    2.30
  36  -6  -2   13.80    3.60
 -36  -6   2    9.60    2.90
 -36  -6   2   11.10    2.20
  36  -6  -2   11.20    3.20
  36   6  -2    8.90    2.10
 -36   6   2   13.30    2.80
 -36   6   2    7.70    3.20
 -36   6   2   11.30    3.00
 -36   6   2    8.50    1.80
 -36   6   2    7.50    2.80
 -36   6   2   10.90    3.30
 -34  -6   2  214.88    8.70
  34  -6  -2  206.08   10.20
  34  -6  -2  226.98    9.10
 -34  -6   2  234.58    9.90
  34  -6  -2  219.48   10.10
 -34  -6   2  227.88    8.50
 -34   6   2  214.38    9.40
 -34   6   2  204.48   10.10
 -34   6   2  226.08    8.30
 -34   6   2  216.48    9.90
 -34   6   2  210.68    9.90
 -34   6   2  226.38    9.70
  34   6  -2  231.48    8.50
  34   6  -2  219.98    8.30
  32  -6  -2   21.00    3.30
 -32  -6   2   21.80    3.20
 -32  -6   2   25.20    2.40
  32  -6  -2   16.90    3.50
  32  -6  -2   19.70    2.70
 -32  -6   2   19.70    2.40
  32   6  -2   18.60    2.10
 -32   6   2   21.20    3.50
 -32   6   2   21.20    3.30
  32   6  -2   23.40    2.30
 -32   6   2   16.70    3.00
 -32   6   2   19.50    3.20
 -32   6   2   19.40    2.80
  30  -6  -2   -0.80    2.20
 -30  -6   2    1.90    1.60
 -30  -6   2    0.70    2.20
 -30  -6   2    0.30    1.50
  30  -6  -2    1.20    2.30
  30  -6  -2   -0.50    1.80
 -30   6   2   -0.20    2.20
 -30   6   2    2.00    2.10
 -30   6   2   -0.40    2.40
 -30   6   2    1.70    2.30
  30   6  -2   -0.60    1.30
 -30   6   2   -0.60    2.20
 -28  -6   2  243.58    8.00
 -28  -6   2  216.38    9.20
  28  -6  -2  218.18    8.50
  28  -6  -2  207.78    9.60
 -28  -6   2  216.48    9.10
 -28  -6   2  218.48    8.10
  28  -6  -2  218.08    9.20
  28   6  -2  216.08    7.80
 -28   6   2  218.48    9.20
 -28   6   2  222.68    9.00
  28   6  -2  206.68    7.80
 -28   6   2  216.48    8.00
 -28   6   2  210.38    9.10
  26  -6  -2    4.70    2.20
 -26  -6   2    1.50    1.30
 -26  -6   2    0.50    1.80
  26  -6  -2    2.90    2.30
  26  -6  -2    2.40    1.70
 -26  -6   2    3.10    1.30
 -26  -6   2    0.90    2.00
 -26   6   2    0.20    1.20
 -26   6   2    2.40    2.20
  26   6  -2    2.70    1.20
 -26   6   2    1.50    2.00
  26   6  -2    1.60    1.20
 -26   6   2    0.60    2.10
 -26   6   2    1.80    1.90
 -24  -6   2    6.80    1.90
 -24  -6   2    7.50    2.10
  24  -6  -2    6.80    1.80
  24  -6  -2    7.60    2.10
 -24  -6   2    7.80    1.40
 -24  -6   2    7.00    1.40
  24  -6  -2    6.60    2.40
 -24   6   2    6.30    2.20
  24   6  -2    6.40    1.20
 -24   6   2   10.50    2.30
 -24   6   2    6.50    2.40
 -24   6   2    7.90    1.40
 -24   6   2    6.30    2.10
  24   6  -2    6.50    1.20
 -22  -6   2   86.79    4.80
 -22  -6   2   87.79    4.90
 -22  -6   2   85.29    3.70
  22  -6  -2   95.09    5.20
 -22  -6   2   94.69    3.70
  22  -6  -2   81.69    5.20
  22  -6  -2   91.39    4.50
  22   6  -2   90.49    3.50
 -22   6   2   88.09    4.90
 -22   6   2   93.89    5.00
 -22   6   2   83.49    5.10
 -22   6   2   89.69    4.60
  22   6  -2   81.99    3.40
 -22   6   2   85.29    4.70
 -22   6   2   90.99    3.90
 -20  -6   2  226.38    7.70
  20  -6  -2  226.28    8.40
 -20  -6   2  223.78    8.70
  20  -6  -2  220.48    8.70
 -20  -6   2  236.38    8.80
  20  -6  -2  210.28    8.90
 -20  -6   2  228.98    7.50
  20   6  -2  206.78    7.30
 -20   6   2  225.18    8.70
 -20   6   2  228.08    7.80
 -20   6   2  216.88    8.70
 -20   6   2  228.78    8.60
 -20   6   2  222.18    9.00
  20   6  -2  235.08    7.40
 -20   6   2  221.18    8.80
  18  -6  -2    1.90    1.60
 -18  -6   2    2.50    0.90
  18  -6  -2    1.00    1.50
  18  -6  -2    0.10    1.30
 -18  -6   2    1.90    1.50
 -18  -6   2    1.70    0.80
 -18  -6   2    3.40    1.60
 -18   6   2    1.30    1.40
 -18   6   2    0.40    1.50
 -18   6   2    0.50    1.40
 -18   6   2    2.80    1.00
 -18   6   2    2.40    1.60
 -18   6   2    2.50    1.60
  18   6  -2    1.50    0.60
  18   6  -2    3.00    0.60
 -16  -6   2  686.13   21.20
  16  -6  -2  677.03   22.50
 -16  -6   2  694.63   22.30
  16  -6  -2  688.93   22.10
 -16  -6   2  695.83   22.30
 -16  -6   2  695.43   21.30
  16  -6  -2  610.74   22.20
 -16  -6   2  695.23   22.40
 -16   6   2  694.93   21.60
 -16   6   2  686.13   22.40
 -16   6   2  690.63   22.60
 -16   6   2  674.73   22.20
 -16   6   2  681.43   22.30
 -16   6   2  660.93   22.40
  14  -6  -2   57.99    3.30
  14  -6  -2   58.59    3.50
 -14  -6   2   59.39    2.30
  14  -6  -2   56.69    3.60
 -14  -6   2   58.79    3.60
 -14  -6   2   60.79    2.40
 -14  -6   2   54.59    3.40
 -14  -6   2   62.09    3.50
 -14   6   2   58.49    2.80
 -14   6   2   61.39    3.50
 -14   6   2   59.39    3.50
 -14   6   2   58.59    3.40
 -14   6   2   56.99    3.50
 -14   6   2   63.09    3.60
  12  -6  -2  236.88    8.30
  12  -6  -2  226.08    8.50
 -12  -6   2  219.68    7.30
 -12  -6   2  225.58    8.20
 -12  -6   2  224.48    7.20
  12  -6  -2  230.78    8.30
 -12  -6   2  233.28    8.20
 -12  -6   2  224.78    8.40
 -12   6   2  232.78    8.30
 -12   6   2  225.38    7.70
 -12   6   2  222.78    8.20
 -12   6   2  220.08    8.40
 -12   6   2  221.98    8.40
 -12   6   2  232.58    8.40
  10  -6  -2   68.89    3.60
 -10  -6   2   66.39    3.30
 -10  -6   2   72.19    3.50
 -10  -6   2   68.09    3.70
  10  -6  -2   66.29    3.50
 -10  -6   2   67.99    2.40
  10  -6  -2   70.09    3.50
 -10  -6   2   70.39    2.50
 -10   6   2   65.79    3.40
 -10   6   2   69.09    3.00
 -10   6   2   73.09    3.50
 -10   6   2   71.19    3.60
 -10   6   2   66.09    3.60
 -10   6   2   69.19    3.60
   8  -6  -2  140.29    5.70
  -8  -6   2  142.69    5.60
   8  -6  -2  146.59    5.60
   8  -6  -2  143.19    5.70
  -8  -6   2  146.99    5.90
  -8  -6   2  143.39    5.40
  -8   6   2  144.89    5.20
  -8   6   2  138.59    5.70
  -8   6   2  146.99    5.60
  -8   6   2  146.29    5.80
  -8   6   2  143.09    5.60
  -6  -6   2  154.68    5.50
  -6  -6   2  148.59    5.80
  -6  -6   2  143.69    6.00
   6  -6  -2  148.49    5.90
   6  -6  -2  156.38    6.00
   6  -6  -2  151.68    5.70
   6  -6  -2  167.08    5.50
  -6   6   2  155.08    6.00
  -6   6   2  155.88    5.90
  -6   6   2  151.08    5.70
  -6   6   2  151.88    5.50
  -6   6   2  151.58    5.80
   6   6  -2  153.08    6.10
  -6   6   2  151.18    6.00
  -4  -6   2  473.45   16.00
   4  -6  -2  492.25   15.90
  -4  -6   2  486.45   15.30
   4  -6  -2  487.55   16.20
   4  -6  -2  478.95   15.70
  -4  -6   2  475.05   15.60
   4  -6  -2  522.85   16.10
   4  -6  -2  489.05   16.00
   4  -6  -2  471.45   15.90
   4   6  -2  481.65   15.20
  -4   6   2  485.65   16.00
   4   6  -2  495.25   15.20
  -4   6   2  500.55   16.00
  -4   6   2  481.15   15.90
   4   6  -2  484.85   15.20
   4   6  -2  507.25   16.40
  -4   6   2  487.75   15.80
   4   6  -2  497.65   15.20
  -4   6   2  502.55   16.20
  -4   6   2  487.45   15.80
  -4   6   2  492.05   16.10
  -2  -6   2   36.30    1.80
   2  -6  -2   35.60    2.20
   2  -6  -2   37.30    2.20
  -2  -6   2   37.70    1.90
   2  -6  -2   36.00    2.60
  -2  -6   2   37.50    1.80
   2  -6  -2   39.80    2.40
  -2  -6   2   39.40    2.40
   2  -6  -2   36.70    2.20
   2   6  -2   39.30    2.80
  -2   6   2   38.20    2.20
   2   6  -2   34.40    2.40
   2   6  -2   35.00    1.70
  -2   6   2   41.10    2.30
   2   6  -2   38.80    1.70
  -2   6   2   38.10    2.20
  -2   6   2   37.10    2.40
   2   6  -2   34.10    1.60
  -2   6   2   38.90    2.30
  -2   6   2   41.40    2.40
   2   6  -2   37.20    1.80
  -2   6   2   34.00    2.50
   0  -6   2   31.50    1.60
   0  -6  -2   32.30    2.50
   0  -6  -2   31.90    2.20
   0  -6   2   31.40    1.80
   0  -6  -2   31.20    2.00
   0  -6   2   32.60    1.80
   0  -6  -2   33.10    2.10
   0  -6   2   31.20    2.30
   0   6  -2   30.60    1.60
   0   6   2   31.10    2.00
   0   6  -2   34.00    1.80
   0   6  -2   26.70    1.70
   0   6  -2   28.60    2.60
   0   6   2   32.90    2.40
   0   6   2   31.00    2.20
   0   6   2   29.70    1.90
   0   6  -2   34.10    2.30
   0   6   2   33.10    2.10
   0   6  -2   30.80    1.80
   0   6   2   32.80    2.10
   0   6   2   32.70    2.10
  -2  -6  -2  166.98    6.50
   2  -6   2  167.68    5.90
   2  -6   2  171.28    6.20
  -2  -6  -2  164.98    6.10
  -2  -6  -2  174.18    6.00
  -2  -6  -2  171.28    6.10
   2  -6   2  158.88    5.90
   2  -6   2  166.68    5.50
   2   6   2  166.28    6.00
  -2   6  -2  172.18    5.90
  -2   6  -2  171.48    6.70
   2   6   2  168.78    5.90
   2   6   2  168.88    6.00
  -2   6  -2  162.68    5.70
  -2   6  -2  166.28    6.30
   2   6   2  170.68    6.20
   2   6   2  169.58    5.90
   2   6   2  167.38    6.20
  -2   6  -2  155.08    5.80
  -4  -6  -2   41.80    2.60
  -4  -6  -2   45.10    3.00
   4  -6   2   46.40    2.70
   4  -6   2   43.10    2.40
   4  -6   2   43.90    1.70
  -4  -6  -2   43.80    2.50
  -4  -6  -2   51.09    2.40
   4  -6   2   44.00    2.40
   4   6   2   45.40    2.40
   4   6   2   45.40    2.30
  -4   6  -2   48.30    3.20
  -4   6  -2   43.10    2.40
  -4   6  -2   48.20    2.40
   4   6   2   44.60    2.20
   4   6   2   42.90    2.70
   4   6   2   44.30    2.40
  -4   6  -2   45.00    2.70
  -4   6  -2   47.10    2.50
   4   6   2   43.00    2.50
  -4   6  -2   44.20    2.40
  -6  -6  -2  142.99    5.10
  -6  -6  -2  135.19    5.30
   6  -6   2  133.49    5.40
  -6  -6  -2  141.19    5.50
   6  -6   2  132.19    5.40
   6  -6   2  138.09    5.30
  -6  -6  -2  138.89    5.70
   6   6   2  136.39    5.00
   6   6   2  141.29    5.20
  -6   6  -2  143.69    5.40
   6   6   2  143.79    5.10
   6   6   2  147.39    5.50
  -6   6  -2  134.99    5.20
   6   6   2  142.69    5.10
  -6   6  -2  136.59    6.00
  -6   6  -2  128.99    5.20
  -6   6  -2  143.89    5.50
  -6   6  -2  145.99    5.40
   8  -6   2   73.39    3.60
  -8  -6  -2   77.29    3.40
  -8  -6  -2   71.09    3.80
   8  -6   2   75.39    3.60
  -8  -6  -2   72.29    3.20
  -8  -6  -2   78.39    3.40
  -8  -6  -2   75.59    3.70
   8  -6   2   57.59    3.50
   8   6   2   81.89    3.30
  -8   6  -2   74.49    4.20
  -8   6  -2   73.09    3.40
  -8   6  -2   73.79    3.60
   8   6   2   78.09    3.30
  -8   6  -2   74.59    3.70
  -8   6  -2   74.59    3.70
  -8   6  -2   71.89    3.50
   8   6   2   73.79    3.70
   8   6   2   78.19    3.20
   8   6   2   75.39    3.00
 -10  -6  -2  804.82   25.50
 -10  -6  -2  783.62   25.20
  10  -6   2  828.02   25.30
  10  -6   2  767.42   25.50
  10  -6   2  811.82   25.40
 -10  -6  -2  791.72   25.60
 -10  -6  -2  796.62   25.10
 -10  -6  -2  799.82   25.00
 -10   6  -2  791.22   25.50
 -10   6  -2  789.42   25.40
  10   6   2  782.62   24.90
  10   6   2  765.92   25.50
  10   6   2  814.52   25.00
  10   6   2  791.52   25.10
 -10   6  -2  771.92   26.00
 -10   6  -2  763.62   25.40
  10   6   2  785.92   24.80
 -12  -6  -2 1071.99   33.80
 -12  -6  -2 1078.99   33.90
  12  -6   2 1026.70   33.80
 -12  -6  -2 1086.79   33.40
  12  -6   2 1097.79   33.50
 -12  -6  -2 1085.39   33.20
 -12  -6  -2 1044.10   33.30
  12  -6   2 1091.39   33.70
 -12   6  -2  934.11   33.40
 -12   6  -2 1054.09   33.70
 -12   6  -2 1022.00   33.80
  12   6   2 1039.20   33.00
  12   6   2 1083.19   33.10
  12   6   2 1054.99   33.70
 -12   6  -2 1093.19   33.80
  12   6   2 1056.29   33.20
  14  -6   2    4.00    1.30
 -14  -6  -2    1.10    1.60
 -14  -6  -2    3.40    1.20
  14  -6   2    3.30    1.60
 -14  -6  -2    1.60    1.10
  14  -6   2    1.20    1.30
 -14  -6  -2    0.70    1.40
 -14  -6  -2    1.60    1.10
 -14   6  -2    2.30    1.50
 -14   6  -2    1.50    1.40
 -14   6  -2    1.30    1.40
  14   6   2    1.90    1.00
  14   6   2    1.70    0.90
  14   6   2    1.20    1.40
 -16  -6  -2    8.60    1.50
 -16  -6  -2   10.10    2.00
  16  -6   2   10.00    2.10
 -16  -6  -2    8.80    1.90
  16  -6   2    9.00    1.60
  16  -6   2    6.20    1.70
 -16  -6  -2    9.20    1.50
 -16  -6  -2    8.80    1.50
  16   6   2   10.10    1.40
  16   6   2    8.40    1.30
 -16   6  -2    9.20    1.80
  16   6   2    9.00    1.80
 -16   6  -2   11.60    1.90
 -16   6  -2   10.20    1.90
  18  -6   2   22.50    2.70
 -18  -6  -2   19.40    1.90
  18  -6   2   14.50    2.10
 -18  -6  -2   19.80    2.50
  18  -6   2   15.90    2.00
 -18  -6  -2   20.90    2.10
 -18  -6  -2   23.10    2.10
 -18   6  -2   25.00    2.70
 -18   6  -2   22.40    2.50
 -18   6  -2   19.70    2.30
  18   6   2   21.20    2.10
  18   6   2   17.30    1.70
  18   6   2   19.10    2.40
  20  -6   2  426.76   15.10
 -20  -6  -2  432.26   14.10
  20  -6   2  420.26   14.20
 -20  -6  -2  412.86   14.30
  20  -6   2  424.16   14.80
 -20  -6  -2  430.66   14.20
 -20  -6  -2  429.96   14.90
 -20   6  -2  424.86   14.80
 -20   6  -2  426.36   14.60
  20   6   2  405.06   14.70
 -20   6  -2  420.46   13.10
  20   6   2  403.96   13.80
 -20   6  -2  440.46   14.80
 -20   6  -2  400.06   13.10
  20   6   2  394.56   13.90
  22  -6   2   71.39    4.90
  22  -6   2   75.19    4.20
 -22  -6  -2   76.19    4.20
 -22  -6  -2   86.09    4.90
 -22  -6  -2   75.39    4.00
  22  -6   2   78.19    4.90
 -22  -6  -2   76.99    4.10
 -22   6  -2   76.69    4.50
  22   6   2   78.39    3.90
 -22   6  -2   72.29    2.90
 -22   6  -2   75.09    2.90
  22   6   2   75.19    4.70
 -22   6  -2   85.39    4.90
  22   6   2   72.19    3.70
 -22   6  -2   73.09    4.70
  24  -6   2  153.98    6.70
 -24  -6  -2  178.08    7.60
 -24  -6  -2  170.18    6.80
 -24  -6  -2  154.48    6.80
 -24  -6  -2  166.48    6.60
  24  -6   2  152.08    7.60
  24  -6   2  170.18    7.60
 -24   6  -2  163.18    5.60
  24   6   2  171.18    6.60
 -24   6  -2  157.48    7.30
 -24   6  -2  155.48    5.60
 -24   6  -2  174.68    7.60
 -24   6  -2  157.68    7.10
 -26  -6  -2   94.19    4.90
 -26  -6  -2   97.99    5.80
  26  -6   2   95.69    5.60
  26  -6   2  104.19    5.20
  26  -6   2   88.49    5.90
 -26  -6  -2  101.99    5.20
 -26  -6  -2   99.69    4.90
 -26   6  -2   98.39    5.80
  26   6   2   98.29    4.80
 -26   6  -2  107.79    5.30
 -26   6  -2   89.79    3.70
 -28  -6  -2   -0.60    2.30
  28  -6   2    3.10    2.50
  28  -6   2   -0.60    2.10
 -28  -6  -2   -2.00    1.70
 -28  -6  -2   -0.40    1.80
 -28   6  -2    1.80    1.00
 -28   6  -2    0.80    2.00
 -28   6  -2   -2.10    2.20
  28   6   2   -0.20    0.60
  28   6   2   -1.20    1.50
 -30  -6  -2   43.60    3.70
  30  -6   2   47.60    4.50
  30  -6   2   35.60    3.90
 -30  -6  -2   51.79    4.50
 -30  -6  -2   41.90    4.00
 -30   6  -2   45.30    4.10
 -30   6  -2   44.30    4.20
  30   6   2   39.70    3.30
 -30   6  -2   49.30    4.60
 -30   6  -2   44.20    2.60
 -32  -6  -2    2.50    2.10
 -32  -6  -2   -2.70    2.50
  32  -6   2   -0.40    2.30
 -32  -6  -2    0.50    2.10
  32  -6   2    1.00    2.90
 -32   6  -2    2.70    2.40
 -32   6  -2    1.30    1.30
  32   6   2    2.50    1.80
  32   6   2    2.00    1.80
 -32   6  -2    2.70    2.50
 -32   6  -2    2.10    2.50
 -34  -6  -2    7.20    2.50
  34  -6   2    3.20    3.00
  34  -6   2    3.30    2.40
 -34  -6  -2    5.20    2.40
 -34  -6  -2    4.20    2.80
 -34   6  -2    5.40    2.60
 -34   6  -2    6.70    2.80
 -34   6  -2    3.60    1.40
  34   6   2    5.00    2.00
  34   6   2    8.40    2.10
 -34   6  -2    8.20    3.00
 -36  -6  -2   10.50    3.40
 -36  -6  -2    4.90    2.50
  36  -6   2    7.20    3.50
  36  -6   2    6.90    3.10
 -36  -6  -2    4.80    2.50
 -36   6  -2    8.60    3.20
 -36   6  -2    1.10    3.10
 -36   6  -2    6.40    1.60
  36   6   2    8.00    2.20
 -36   6  -2    6.70    2.80
 -38  -6  -2  123.49    6.70
 -38  -6  -2  147.19    8.00
 -38  -6  -2  123.89    7.20
  38  -6   2  150.68    7.90
  38  -6   2  122.29    8.00
 -38   6  -2  128.29    5.60
 -38   6  -2  131.79    7.90
 -38   6  -2  138.39    7.20
 -40  -6  -2   41.90    4.10
  40  -6   2   45.10    5.20
 -40  -6  -2   38.10    4.10
 -40  -6  -2   39.80    4.60
 -40   6  -2   38.90    3.20
 -40   6  -2   47.10    4.80
 -40   6  -2   48.20    4.80
 -41  -7   2   44.50    4.90
 -41  -7   2   40.10    3.50
 -41  -7   2   40.60    4.50
  41  -7  -2   36.10    5.10
 -41  -7   2   30.80    3.40
  41   7  -2   46.90    3.70
 -41   7   2   34.40    3.20
 -41   7   2   35.40    2.90
 -41   7   2   37.90    4.70
  39  -7  -2   12.40    3.50
 -39  -7   2   17.10    3.30
  39  -7  -2   17.90    4.10
 -39  -7   2   18.20    2.80
 -39  -7   2   14.60    3.60
 -39  -7   2   13.30    2.50
 -39   7   2   17.20    3.40
  39   7  -2   23.00    2.50
 -39   7   2   16.50    2.10
 -39   7   2   16.60    5.50
 -39   7   2   18.70    3.50
 -39   7   2   16.00    2.40
 -37  -7   2    9.40    3.00
 -37  -7   2   10.50    2.20
 -37  -7   2    7.00    3.30
  37  -7  -2   10.20    3.50
  37  -7  -2    6.20    3.20
 -37  -7   2   10.90    2.30
  37   7  -2    8.10    2.00
 -37   7   2    8.40    3.10
 -37   7   2   11.30    2.80
 -37   7   2    8.30    3.50
 -37   7   2    9.70    2.00
  37   7  -2   11.40    1.90
 -37   7   2    8.60    1.80
  35  -7  -2    2.30    2.80
  35  -7  -2    4.10    2.30
 -35  -7   2    5.70    2.00
 -35  -7   2    6.00    3.20
 -35  -7   2    7.20    2.70
  35  -7  -2    5.50    3.10
 -35  -7   2    6.20    2.00
 -35   7   2    5.70    2.70
 -35   7   2    3.70    3.20
 -35   7   2    4.60    1.60
  35   7  -2    7.20    1.80
 -35   7   2    6.30    3.00
 -35   7   2    9.20    3.10
 -35   7   2    4.90    2.90
 -35   7   2    7.20    1.80
 -33  -7   2   59.89    4.00
 -33  -7   2   60.99    5.00
 -33  -7   2   67.59    5.50
  33  -7  -2   63.59    5.70
 -33  -7   2   68.89    3.90
  33  -7  -2   65.59    4.70
  33  -7  -2   69.79    6.00
 -33   7   2   60.89    5.60
 -33   7   2   53.89    5.10
 -33   7   2   66.29    4.80
 -33   7   2   61.89    3.80
  33   7  -2   69.99    3.60
 -33   7   2   69.69    5.60
 -33   7   2   58.49    5.70
  33   7  -2   64.19    3.50
 -33   7   2   62.39    3.60
  31  -7  -2    4.20    2.10
 -31  -7   2    7.70    1.80
  31  -7  -2    5.10    3.00
 -31  -7   2    4.10    2.70
 -31  -7   2    8.10    1.70
  31  -7  -2    3.60    2.80
 -31  -7   2    4.60    2.30
 -31   7   2    5.50    2.60
  31   7  -2    5.50    1.50
 -31   7   2    5.80    2.80
 -31   7   2    7.10    1.70
 -31   7   2    8.60    2.80
 -31   7   2   10.40    3.00
 -31   7   2    8.20    3.00
  31   7  -2    6.80    1.40
 -29  -7   2   41.10    3.00
 -29  -7   2   40.20    3.80
  29  -7  -2   37.10    4.20
  29  -7  -2   46.80    3.70
 -29  -7   2   39.60    2.90
 -29  -7   2   43.70    4.40
  29  -7  -2   40.30    4.20
 -29   7   2   45.50    4.00
  29   7  -2   43.40    2.50
 -29   7   2   37.10    4.10
 -29   7   2   34.30    3.50
 -29   7   2   42.90    3.00
 -29   7   2   44.80    4.70
 -29   7   2   40.90    4.20
  27  -7  -2   10.40    2.60
 -27  -7   2   12.00    2.60
  27  -7  -2   11.40    2.30
 -27  -7   2    9.40    1.60
 -27  -7   2   11.70    1.60
 -27  -7   2    8.90    2.50
  27  -7  -2    8.10    2.80
  27   7  -2   10.70    1.30
 -27   7   2    6.70    2.50
 -27   7   2   11.40    1.60
 -27   7   2   17.40    3.00
 -27   7   2    9.00    2.80
  27   7  -2   10.90    1.30
 -27   7   2    9.70    2.40
  25  -7  -2  178.48    8.10
 -25  -7   2  173.68    6.10
 -25  -7   2  155.98    6.20
  25  -7  -2  169.58    7.80
  25  -7  -2  167.58    7.10
 -25  -7   2  166.68    7.60
 -25  -7   2  170.38    7.50
 -25   7   2  165.08    7.60
  25   7  -2  155.38    5.70
 -25   7   2  170.18    6.30
 -25   7   2  161.58    7.60
 -25   7   2  169.88    7.40
  25   7  -2  171.78    5.80
[truncated: 2,261,647 more chars]
