# Supplementary material for: Dearomative Ring Expansion of Polycyclic Arenes
Source: Angew Chem Int Ed Engl. 2022 Jul 26;61(36):e202208014. doi: 10.1002/anie.202208014 (PMC9543877; doi:10.1002/anie.202208014)
Supplement: Supplementary file 2 — Supporting Information [file ANIE-61-0-s002.cif]

data_ed01l_0m
_audit_creation_date               2021-12-20
_audit_creation_method
;
Olex2 1.5
(compiled 2021.12.09 svn.r5202d8cf for OlexSys, GUI svn.r6439)
;
_shelx_SHELXL_version_number       '2014/7'
loop_
  _audit_author_name
  _audit_author_email
  _audit_author_address
 'Sarlah, D.' sarlah@illinois.edu
;
University of Illinois at Urbana-Champaign
Department of Chemistry
600 S. Mathews Ave
Urbana
61801
Illinois
;
 'Shved, A.S.' shvedalx@illinois.edu
;
University of Illinois at Urbana-Champaign
Department of Chemistry
600 S. Mathews Ave
Urbana
61801
Illinois
;

_audit_contact_author_address      ?
_audit_contact_author_email        ?
_audit_contact_author_name         ''
_audit_contact_author_phone        ?
_publ_contact_author_id_orcid      ?
_publ_requested_journal            ?
_publ_section_references
;
Dolomanov, O.V., Bourhis, L.J., Gildea, R.J, Howard, J.A.K. & Puschmann, H.
 (2009), J. Appl. Cryst. 42, 339-341.

Sheldrick, G.M. (2008). Acta Cryst. A64, 112-122.

Sheldrick, G.M. (2015). Acta Cryst. A71, 3-8.
;
_chemical_name_common              ?
_chemical_name_systematic         
 (5R*,10S*,12R*,13S*,14s*)-2-methyl-14-(trimethylsilyl)-5,10-dihydro-1H-5,10-[1,2]epicyclopropa[1,2,4]triazolo[1,2-b]phthalazine-1,3(2H)-dione
_chemical_formula_moiety           'C17 H21 N3 O2 Si'
_chemical_formula_sum              'C17 H21 N3 O2 Si'
_chemical_formula_weight           327.46
_chemical_melting_point            ?
loop_
  _atom_type_symbol
  _atom_type_description
  _atom_type_scat_dispersion_real
  _atom_type_scat_dispersion_imag
  _atom_type_scat_source
 'C' 'C' 0.0033 0.0016 'International Tables Vol C Tables 4.2.6.8 and 6.1.1.4'
 'H' 'H' 0.0000 0.0000 'International Tables Vol C Tables 4.2.6.8 and 6.1.1.4'
 'N' 'N' 0.0061 0.0033 'International Tables Vol C Tables 4.2.6.8 and 6.1.1.4'
 'O' 'O' 0.0106 0.0060 'International Tables Vol C Tables 4.2.6.8 and 6.1.1.4'
 'Si' 'Si' 0.0817 0.0704 'International Tables Vol C Tables 4.2.6.8 and 6.1.1.4'

_shelx_space_group_comment
;
The symmetry employed for this shelxl refinement is uniquely defined
by the following loop, which should always be used as a source of
symmetry information in preference to the above space-group names.
They are only intended as comments.
;
_space_group_crystal_system        'monoclinic'
_space_group_IT_number             14
_space_group_name_H-M_alt          'P 1 21/c 1'
_space_group_name_Hall             '-P 2ybc'
loop_
  _space_group_symop_operation_xyz
 'x, y, z'
 '-x, y+1/2, -z+1/2'
 '-x, -y, -z'
 'x, -y-1/2, z-1/2'

_cell_length_a                     26.2536(4)
_cell_length_b                     11.6384(2)
_cell_length_c                     29.4236(4)
_cell_angle_alpha                  90
_cell_angle_beta                   107.01
_cell_angle_gamma                  90
_cell_volume                       8596.9(2)
_cell_formula_units_Z              20
_cell_measurement_reflns_used      89865
_cell_measurement_temperature      99.99
_cell_measurement_theta_max        28.298
_cell_measurement_theta_min        2.533
_shelx_estimated_absorpt_T_max     0.947
_shelx_estimated_absorpt_T_min     0.912
_exptl_absorpt_coefficient_mu      0.149
_exptl_absorpt_correction_T_max    0.7457
_exptl_absorpt_correction_T_min    0.7172
_exptl_absorpt_correction_type     multi-scan
_exptl_absorpt_process_details
;
SADABS-2016/2 (Bruker,2016/2) was used for absorption correction.
wR2(int) was 0.1022 before and 0.0618 after correction.
The Ratio of minimum to maximum transmission is 0.9618.
The \l/2 correction factor is Not present.
;
_exptl_absorpt_special_details     ?
_exptl_crystal_colour              'clear colourless'
_exptl_crystal_colour_lustre       clear
_exptl_crystal_colour_primary      colourless
_exptl_crystal_density_diffrn      1.265
_exptl_crystal_density_meas        ?
_exptl_crystal_density_method      ?
_exptl_crystal_description         block
_exptl_crystal_F_000               3480
loop_
  _exptl_crystal_face_index_h
  _exptl_crystal_face_index_k
  _exptl_crystal_face_index_l
  _exptl_crystal_face_perp_dist
 -1.00 -1.00 -1.00 0.1020
 1.00 1.00 1.00 0.2250
 -1.00 0.00 1.00 0.2870
 1.00 0.00 -1.00 0.0890
 1.00 -1.00 -1.00 0.1100
 -1.00 1.00 1.00 0.2590
 0.00 1.00 -1.00 0.1910
 0.00 -1.00 1.00 0.1690
 1.00 0.00 1.00 0.2050
 -2.00 0.00 -1.00 0.0520
 -1.00 0.00 -2.00 0.0180
 1.00 0.00 2.00 0.2510

_exptl_crystal_preparation         ?
_exptl_crystal_recrystallization_method  'Recrystallized from isopropanol'
_exptl_crystal_size_max            0.631
_exptl_crystal_size_mid            0.48
_exptl_crystal_size_min            0.372
_exptl_transmission_factor_max     ?
_exptl_transmission_factor_min     ?
_diffrn_reflns_av_R_equivalents    0.0513
_diffrn_reflns_av_unetI/netI       0.0202
_diffrn_reflns_Laue_measured_fraction_full  0.999
_diffrn_reflns_Laue_measured_fraction_max  0.999
_diffrn_reflns_limit_h_max         35
_diffrn_reflns_limit_h_min         -34
_diffrn_reflns_limit_k_max         15
_diffrn_reflns_limit_k_min         -15
_diffrn_reflns_limit_l_max         37
_diffrn_reflns_limit_l_min         -39
_diffrn_reflns_number              278930
_diffrn_reflns_point_group_measured_fraction_full  0.999
_diffrn_reflns_point_group_measured_fraction_max  0.999
_diffrn_reflns_theta_full          25.242
_diffrn_reflns_theta_max           28.298
_diffrn_reflns_theta_min           2.142
_diffrn_ambient_temperature        99.99
_diffrn_detector                   'Bruker Photon II area detector'
_diffrn_detector_area_resol_mean   ?
_diffrn_detector_type              'charge integrated pixel array'
_diffrn_measured_fraction_theta_full  0.999
_diffrn_measured_fraction_theta_max  0.999
_diffrn_measurement_device         'kappa diffractometer'
_diffrn_measurement_device_type    'Bruker APEX-II CCD'
_diffrn_measurement_method         '\f and \w scans'
_diffrn_radiation_monochromator    'multilayer mirrors'
_diffrn_radiation_probe            x-ray
_diffrn_radiation_type             MoK\a
_diffrn_radiation_wavelength       0.71073
_diffrn_source                     'microfocus sealed X-ray tube'
_diffrn_source_current             1.0
_diffrn_source_power               0.05
_diffrn_source_target              Mo
_diffrn_source_type                'Incoatec I\ms'
_diffrn_source_voltage             50.0
_diffrn_standards_number           0
_reflns_Friedel_coverage           0.000
_reflns_Friedel_fraction_full      .
_reflns_Friedel_fraction_max       .
_reflns_number_gt                  18466
_reflns_number_total               21341
_reflns_special_details
;
 Reflections were merged by SHELXL according to the crystal
 class for the calculation of statistics and refinement.
 
 _reflns_Friedel_fraction is defined as the number of unique
 Friedel pairs measured divided by the number that would be
 possible theoretically, ignoring centric projections and
 systematic absences.
;
_reflns_threshold_expression       'I > 2\s(I)'
_computing_cell_refinement         'SAINT V8.38A (Bruker, 2018)'
_computing_data_collection         ?
_computing_data_reduction          'SAINT V8.38A (Bruker, 2018)'
_computing_molecular_graphics      'Olex2 1.5 (Dolomanov et al., 2009)'
_computing_publication_material    'Olex2 1.5 (Dolomanov et al., 2009)'
_computing_structure_refinement    'XL  (Sheldrick, 2008)'
_computing_structure_solution      'SHELXT 2014/4 (Sheldrick, 2014)'
_refine_diff_density_max           0.347
_refine_diff_density_min           -0.272
_refine_diff_density_rms           0.045
_refine_ls_extinction_coef         .
_refine_ls_extinction_method       none
_refine_ls_goodness_of_fit_ref     1.024
_refine_ls_hydrogen_treatment      constr
_refine_ls_matrix_type             full
_refine_ls_number_parameters       1056
_refine_ls_number_reflns           21341
_refine_ls_number_restraints       18
_refine_ls_R_factor_all            0.0422
_refine_ls_R_factor_gt             0.0343
_refine_ls_restrained_S_all        1.024
_refine_ls_shift/su_max            0.002
_refine_ls_shift/su_mean           0.000
_refine_ls_structure_factor_coef   Fsqd
_refine_ls_weighting_details      
 'w=1/[\s^2^(Fo^2^)+(0.0425P)^2^+4.1575P] where P=(Fo^2^+2Fc^2^)/3'
_refine_ls_weighting_scheme        calc
_refine_ls_wR_factor_gt            0.0876
_refine_ls_wR_factor_ref           0.0940
_refine_special_details            ?
_olex2_refinement_description
;
1. Fixed Uiso
 At 1.2 times of:
  All C(H) groups
 At 1.5 times of:
  All C(H,H,H) groups
2. Uiso/Uaniso restraints and constraints
Uanis(C14D) \\sim Ueq, Uanis(C12D) \\sim Ueq, Uanis(C13D) \\sim Ueq: with sigma
of 0.1 and sigma for terminal atoms of 0.2
3.a Ternary CH refined with riding coordinates:
 C1(H1), C2(H2), C3(H3), C4(H4), C11(H11), C1A(H1A), C2A(H2A), C3A(H3A),
 C4A(H4A), C11A(H11A), C1B(H1B), C2B(H2B), C3B(H3B), C4B(H4B), C11B(H11B),
 C1C(H1C), C2C(H2C), C3C(H3C), C4C(H4C), C11C(H11C), C1D(H1D), C2D(H2D),
 C3D(H3D), C4D(H4D), C11D(H11D)
3.b Aromatic/amide H refined with riding coordinates:
 C6(H6), C7(H7), C8(H8), C9(H9), C6A(H6A), C7A(H7A), C8A(H8A), C9A(H9A),
 C6B(H6B), C7B(H7B), C8B(H8B), C9B(H9B), C6C(H6C), C7C(H7C), C8C(H8C), C9C(H9C),
  C6D(H6D), C7D(H7D), C8D(H8D), C9D(H9D)
3.c Idealised Me refined as rotating group:
 C12(H12A,H12B,H12C), C13(H13A,H13B,H13C), C14(H14A,H14B,H14C), C17(H17A,H17B,
 H17C), C12A(H12D,H12E,H12F), C13A(H13D,H13E,H13F), C14A(H14D,H14E,H14F),
 C17A(H17D,H17E,H17F), C12B(H12G,H12H,H12I), C13B(H13G,H13H,H13I), C14B(H14G,
 H14H,H14I), C17B(H17G,H17H,H17I), C12C(H12J,H12K,H12L), C13C(H13J,H13K,H13L),
 C14C(H14J,H14K,H14L), C17C(H17J,H17K,H17L), C12D(H12M,H12N,H12O), C13D(H13M,
 H13N,H13O), C14D(H14M,H14N,H14O), C17D(H17M,H17N,H17O)
;
_atom_sites_solution_hydrogens     geom
_atom_sites_solution_primary       dual
_atom_sites_solution_secondary     ?
loop_
  _atom_site_label
  _atom_site_type_symbol
  _atom_site_fract_x
  _atom_site_fract_y
  _atom_site_fract_z
  _atom_site_U_iso_or_equiv
  _atom_site_adp_type
  _atom_site_occupancy
  _atom_site_site_symmetry_order
  _atom_site_calc_flag
  _atom_site_refinement_flags_posn
  _atom_site_refinement_flags_adp
  _atom_site_refinement_flags_occupancy
  _atom_site_disorder_assembly
  _atom_site_disorder_group
 Si1 Si 0.74812(2) 0.88108(3) 0.40200(2) 0.01757(7) Uani 1 1 d . . . . .
 O1 O 0.96975(4) 0.72108(7) 0.31427(3) 0.02433(18) Uani 1 1 d . . . . .
 O2 O 1.00813(3) 1.06814(7) 0.39025(3) 0.02138(17) Uani 1 1 d . . . . .
 N1 N 0.91884(4) 0.84869(8) 0.34348(3) 0.01751(19) Uani 1 1 d . . . . .
 N2 N 0.93108(4) 0.95774(8) 0.36774(3) 0.01650(18) Uani 1 1 d . . . . .
 N3 N 1.00043(4) 0.90135(8) 0.34496(3) 0.01796(19) Uani 1 1 d . . . . .
 C1 C 0.88950(4) 0.77066(9) 0.36754(4) 0.0168(2) Uani 1 1 d . . . . .
 H1 H 0.8821 0.6945 0.3512 0.020 Uiso 1 1 calc R U . . .
 C2 C 0.83798(4) 0.83586(10) 0.36436(4) 0.0173(2) Uani 1 1 d . . . . .
 H2 H 0.8097 0.8350 0.3330 0.021 Uiso 1 1 calc R U . . .
 C3 C 0.85051(4) 0.95056(10) 0.38940(4) 0.0166(2) Uani 1 1 d . . . . .
 H3 H 0.8300 1.0189 0.3732 0.020 Uiso 1 1 calc R U . . .
 C4 C 0.91069(4) 0.96389(9) 0.41021(4) 0.0156(2) Uani 1 1 d . . . . .
 H4 H 0.9201 1.0388 0.4273 0.019 Uiso 1 1 calc R U . . .
 C5 C 0.93412(4) 0.86417(9) 0.44196(4) 0.0150(2) Uani 1 1 d . . . . .
 C6 C 0.96161(4) 0.86829(10) 0.48993(4) 0.0173(2) Uani 1 1 d . . . . .
 H6 H 0.9682 0.9398 0.5062 0.021 Uiso 1 1 calc R U . . .
 C7 C 0.97953(5) 0.76620(11) 0.51408(4) 0.0215(2) Uani 1 1 d . . . . .
 H7 H 0.9986 0.7682 0.5469 0.026 Uiso 1 1 calc R U . . .
 C8 C 0.96960(5) 0.66155(11) 0.49038(5) 0.0229(2) Uani 1 1 d . . . . .
 H8 H 0.9824 0.5926 0.5071 0.027 Uiso 1 1 calc R U . . .
 C9 C 0.94110(5) 0.65646(10) 0.44229(4) 0.0202(2) Uani 1 1 d . . . . .
 H9 H 0.9341 0.5847 0.4263 0.024 Uiso 1 1 calc R U . . .
 C10 C 0.92311(4) 0.75802(9) 0.41829(4) 0.0162(2) Uani 1 1 d . . . . .
 C11 C 0.82026(4) 0.85966(9) 0.40800(4) 0.0164(2) Uani 1 1 d . . . . .
 H11 H 0.8412 0.8196 0.4377 0.020 Uiso 1 1 calc R U . . .
 C12 C 0.71715(5) 0.73639(11) 0.40074(5) 0.0284(3) Uani 1 1 d . . . . .
 H12A H 0.7237 0.6905 0.3751 0.043 Uiso 1 1 calc R U . . .
 H12B H 0.6787 0.7450 0.3952 0.043 Uiso 1 1 calc R U . . .
 H12C H 0.7328 0.6977 0.4312 0.043 Uiso 1 1 calc R U . . .
 C13 C 0.74300(5) 0.96609(11) 0.45437(4) 0.0235(2) Uani 1 1 d . . . . .
 H13A H 0.7726 0.9458 0.4823 0.035 Uiso 1 1 calc R U . . .
 H13B H 0.7091 0.9488 0.4606 0.035 Uiso 1 1 calc R U . . .
 H13C H 0.7446 1.0483 0.4477 0.035 Uiso 1 1 calc R U . . .
 C14 C 0.71619(5) 0.96425(12) 0.34697(5) 0.0294(3) Uani 1 1 d . . . . .
 H14A H 0.7317 1.0415 0.3498 0.044 Uiso 1 1 calc R U . . .
 H14B H 0.6778 0.9700 0.3426 0.044 Uiso 1 1 calc R U . . .
 H14C H 0.7223 0.9250 0.3196 0.044 Uiso 1 1 calc R U . . .
 C15 C 0.98335(4) 0.98492(9) 0.37065(4) 0.0167(2) Uani 1 1 d . . . . .
 C16 C 0.96406(5) 0.81177(10) 0.33262(4) 0.0182(2) Uani 1 1 d . . . . .
 C17 C 1.05028(5) 0.90557(11) 0.33268(4) 0.0218(2) Uani 1 1 d . . . . .
 H17A H 1.0454 0.9520 0.3039 0.033 Uiso 1 1 calc R U . . .
 H17B H 1.0609 0.8275 0.3269 0.033 Uiso 1 1 calc R U . . .
 H17C H 1.0781 0.9401 0.3589 0.033 Uiso 1 1 calc R U . . .
 Si1A Si 1.05412(2) 0.13770(3) 0.82073(2) 0.01911(7) Uani 1 1 d . . . . .
 O1A O 0.80779(4) 0.27234(7) 0.87321(3) 0.02506(19) Uani 1 1 d . . . . .
 O2A O 0.79425(3) -0.08988(7) 0.81021(3) 0.02027(17) Uani 1 1 d . . . . .
 N1A N 0.86986(4) 0.15082(8) 0.85579(3) 0.01601(18) Uani 1 1 d . . . . .
 N2A N 0.86551(4) 0.03672(8) 0.83549(3) 0.01513(18) Uani 1 1 d . . . . .
 N3A N 0.78892(4) 0.08337(8) 0.84808(4) 0.01866(19) Uani 1 1 d . . . . .
 C1A C 0.89920(4) 0.23083(9) 0.83246(4) 0.0154(2) Uani 1 1 d . . . . .
 H1A H 0.9010 0.3103 0.8458 0.018 Uiso 1 1 calc R U . . .
 C2A C 0.95438(4) 0.17677(10) 0.84324(4) 0.0167(2) Uani 1 1 d . . . . .
 H2A H 0.9788 0.1870 0.8762 0.020 Uiso 1 1 calc R U . . .
 C3A C 0.95033(4) 0.05730(9) 0.82236(4) 0.0164(2) Uani 1 1 d . . . . .
 H3A H 0.9723 -0.0041 0.8427 0.020 Uiso 1 1 calc R U . . .
 C4A C 0.89235(4) 0.02833(9) 0.79692(4) 0.0147(2) Uani 1 1 d . . . . .
 H4A H 0.8887 -0.0503 0.7826 0.018 Uiso 1 1 calc R U . . .
 C5A C 0.86702(4) 0.11822(9) 0.76048(4) 0.0144(2) Uani 1 1 d . . . . .
 C6A C 0.84271(4) 0.10125(10) 0.71230(4) 0.0171(2) Uani 1 1 d . . . . .
 H6A H 0.8411 0.0267 0.6988 0.020 Uiso 1 1 calc R U . . .
 C7A C 0.82065(5) 0.19538(11) 0.68405(4) 0.0208(2) Uani 1 1 d . . . . .
 H7A H 0.8039 0.1849 0.6510 0.025 Uiso 1 1 calc R U . . .
 C8A C 0.82303(5) 0.30438(11) 0.70384(4) 0.0225(2) Uani 1 1 d . . . . .
 H8A H 0.8075 0.3677 0.6843 0.027 Uiso 1 1 calc R U . . .
 C9A C 0.84796(4) 0.32188(10) 0.75216(4) 0.0189(2) Uani 1 1 d . . . . .
 H9A H 0.8496 0.3965 0.7656 0.023 Uiso 1 1 calc R U . . .
 C10A C 0.87024(4) 0.22869(9) 0.78020(4) 0.0150(2) Uani 1 1 d . . . . .
 C11A C 0.98001(4) 0.15086(9) 0.80454(4) 0.0167(2) Uani 1 1 d . . . . .
 H11A H 0.9618 0.1830 0.7724 0.020 Uiso 1 1 calc R U . . .
 C12A C 1.08349(5) 0.27949(12) 0.81316(5) 0.0274(3) Uani 1 1 d . . . . .
 H12D H 1.0709 0.3025 0.7797 0.041 Uiso 1 1 calc R U . . .
 H12E H 1.1224 0.2735 0.8231 0.041 Uiso 1 1 calc R U . . .
 H12F H 1.0725 0.3371 0.8327 0.041 Uiso 1 1 calc R U . . .
 C13A C 1.07112(5) 0.02668(13) 0.78187(5) 0.0321(3) Uani 1 1 d . . . . .
 H13D H 1.0526 -0.0451 0.7843 0.048 Uiso 1 1 calc R U . . .
 H13E H 1.1097 0.0133 0.7921 0.048 Uiso 1 1 calc R U . . .
 H13F H 1.0601 0.0535 0.7488 0.048 Uiso 1 1 calc R U . . .
 C14A C 1.07902(5) 0.08789(12) 0.88378(5) 0.0293(3) Uani 1 1 d . . . . .
 H14D H 1.0669 0.1410 0.9043 0.044 Uiso 1 1 calc R U . . .
 H14E H 1.1180 0.0858 0.8936 0.044 Uiso 1 1 calc R U . . .
 H14F H 1.0652 0.0108 0.8865 0.044 Uiso 1 1 calc R U . . .
 C15A C 0.81348(4) 0.00005(9) 0.82840(4) 0.0163(2) Uani 1 1 d . . . . .
 C16A C 0.82042(5) 0.18058(10) 0.85997(4) 0.0183(2) Uani 1 1 d . . . . .
 C17A C 0.73639(5) 0.07238(12) 0.85465(5) 0.0293(3) Uani 1 1 d . . . . .
 H17D H 0.7119 0.0375 0.8263 0.044 Uiso 1 1 calc R U . . .
 H17E H 0.7232 0.1486 0.8598 0.044 Uiso 1 1 calc R U . . .
 H17F H 0.7386 0.0236 0.8823 0.044 Uiso 1 1 calc R U . . .
 Si1B Si 0.55402(2) 0.81653(3) 0.60537(2) 0.01919(7) Uani 1 1 d . . . . .
 O1B O 0.81663(3) 1.00910(7) 0.59909(3) 0.02161(17) Uani 1 1 d . . . . .
 O2B O 0.78269(4) 0.65362(7) 0.52974(3) 0.02414(18) Uani 1 1 d . . . . .
 N1B N 0.73966(4) 0.89809(8) 0.57527(3) 0.01605(18) Uani 1 1 d . . . . .
 N2B N 0.72904(4) 0.78602(8) 0.55324(3) 0.01675(18) Uani 1 1 d . . . . .
 N3B N 0.81241(4) 0.83540(8) 0.55918(3) 0.01748(18) Uani 1 1 d . . . . .
 C1B C 0.71699(4) 0.91018(9) 0.61635(4) 0.0153(2) Uani 1 1 d . . . . .
 H1B H 0.7250 0.9874 0.6317 0.018 Uiso 1 1 calc R U . . .
 C2B C 0.65711(4) 0.89263(10) 0.59430(4) 0.0164(2) Uani 1 1 d . . . . .
 H2B H 0.6361 0.9582 0.5761 0.020 Uiso 1 1 calc R U . . .
 C3B C 0.64684(4) 0.77459(10) 0.57206(4) 0.0176(2) Uani 1 1 d . . . . .
 H3B H 0.6194 0.7688 0.5403 0.021 Uiso 1 1 calc R U . . .
 C4B C 0.69921(4) 0.71090(9) 0.57811(4) 0.0166(2) Uani 1 1 d . . . . .
 H4B H 0.6931 0.6325 0.5637 0.020 Uiso 1 1 calc R U . . .
 C5B C 0.73187(4) 0.70613(9) 0.62945(4) 0.0161(2) Uani 1 1 d . . . . .
 C6B C 0.75159(5) 0.60855(10) 0.65551(4) 0.0213(2) Uani 1 1 d . . . . .
 H6B H 0.7459 0.5348 0.6411 0.026 Uiso 1 1 calc R U . . .
 C7B C 0.77999(5) 0.62052(11) 0.70342(5) 0.0255(3) Uani 1 1 d . . . . .
 H7B H 0.7936 0.5542 0.7218 0.031 Uiso 1 1 calc R U . . .
 C8B C 0.78857(5) 0.72798(11) 0.72454(4) 0.0228(2) Uani 1 1 d . . . . .
 H8B H 0.8080 0.7345 0.7572 0.027 Uiso 1 1 calc R U . . .
 C9B C 0.76900(4) 0.82654(10) 0.69836(4) 0.0177(2) Uani 1 1 d . . . . .
 H9B H 0.7747 0.9002 0.7129 0.021 Uiso 1 1 calc R U . . .
 C10B C 0.74100(4) 0.81526(9) 0.65064(4) 0.0146(2) Uani 1 1 d . . . . .
 C11B C 0.62712(4) 0.80341(10) 0.61415(4) 0.0171(2) Uani 1 1 d . . . . .
 H11B H 0.6479 0.7679 0.6450 0.021 Uiso 1 1 calc R U . . .
 C12B C 0.54432(5) 0.90506(14) 0.65499(5) 0.0321(3) Uani 1 1 d . . . . .
 H12G H 0.5716 0.8852 0.6846 0.048 Uiso 1 1 calc R U . . .
 H12H H 0.5090 0.8898 0.6585 0.048 Uiso 1 1 calc R U . . .
 H12I H 0.5473 0.9867 0.6480 0.048 Uiso 1 1 calc R U . . .
 C13B C 0.52772(6) 0.66858(13) 0.60715(7) 0.0436(4) Uani 1 1 d . . . . .
 H13G H 0.5367 0.6209 0.5832 0.065 Uiso 1 1 calc R U . . .
 H13H H 0.4889 0.6716 0.6005 0.065 Uiso 1 1 calc R U . . .
 H13I H 0.5436 0.6353 0.6387 0.065 Uiso 1 1 calc R U . . .
 C14B C 0.52108(5) 0.88803(14) 0.54760(5) 0.0323(3) Uani 1 1 d . . . . .
 H14G H 0.5343 0.9669 0.5483 0.048 Uiso 1 1 calc R U . . .
 H14H H 0.4825 0.8894 0.5424 0.048 Uiso 1 1 calc R U . . .
 H14I H 0.5291 0.8454 0.5218 0.048 Uiso 1 1 calc R U . . .
 C15B C 0.77596(5) 0.74637(10) 0.54610(4) 0.0181(2) Uani 1 1 d . . . . .
 C16B C 0.79274(4) 0.92348(10) 0.58074(4) 0.0166(2) Uani 1 1 d . . . . .
 C17B C 0.86387(5) 0.83816(11) 0.54991(4) 0.0216(2) Uani 1 1 d . . . . .
 H17G H 0.8643 0.9009 0.5278 0.032 Uiso 1 1 calc R U . . .
 H17H H 0.8699 0.7650 0.5359 0.032 Uiso 1 1 calc R U . . .
 H17I H 0.8920 0.8505 0.5798 0.032 Uiso 1 1 calc R U . . .
 Si1C Si 0.85034(2) 0.29253(3) 0.51213(2) 0.01738(7) Uani 1 1 d . . . . .
 O1C O 0.59833(3) 0.53153(7) 0.51930(3) 0.02367(18) Uani 1 1 d . . . . .
 O2C O 0.59700(3) 0.14532(7) 0.54873(3) 0.02426(18) Uani 1 1 d . . . . .
 N1C N 0.66451(4) 0.39157(8) 0.53359(4) 0.01805(19) Uani 1 1 d . . . . .
 N2C N 0.66376(4) 0.26945(8) 0.54211(3) 0.01721(19) Uani 1 1 d . . . . .
 N3C N 0.58504(4) 0.34311(8) 0.53951(4) 0.01888(19) Uani 1 1 d . . . . .
 C1C C 0.69372(4) 0.42002(9) 0.49813(4) 0.0172(2) Uani 1 1 d . . . . .
 H1C H 0.6943 0.5047 0.4925 0.021 Uiso 1 1 calc R U . . .
 C2C C 0.74956(4) 0.37297(10) 0.52072(4) 0.0177(2) Uani 1 1 d . . . . .
 H2C H 0.7736 0.4186 0.5472 0.021 Uiso 1 1 calc R U . . .
 C3C C 0.74755(4) 0.24449(9) 0.52796(4) 0.0166(2) Uani 1 1 d . . . . .
 H3C H 0.7704 0.2131 0.5588 0.020 Uiso 1 1 calc R U . . .
 C4C C 0.68980(4) 0.20299(9) 0.51130(4) 0.0161(2) Uani 1 1 d . . . . .
 H4C H 0.6873 0.1183 0.5159 0.019 Uiso 1 1 calc R U . . .
 C5C C 0.66241(4) 0.23779(9) 0.46071(4) 0.0159(2) Uani 1 1 d . . . . .
 C6C C 0.63605(4) 0.16699(10) 0.42346(4) 0.0197(2) Uani 1 1 d . . . . .
 H6C H 0.6336 0.0868 0.4284 0.024 Uiso 1 1 calc R U . . .
 C7C C 0.61309(5) 0.21452(11) 0.37860(4) 0.0235(2) Uani 1 1 d . . . . .
 H7C H 0.5950 0.1663 0.3529 0.028 Uiso 1 1 calc R U . . .
 C8C C 0.61647(5) 0.33216(12) 0.37131(4) 0.0234(2) Uani 1 1 d . . . . .
 H8C H 0.6008 0.3638 0.3406 0.028 Uiso 1 1 calc R U . . .
 C9C C 0.64266(5) 0.40362(10) 0.40878(4) 0.0203(2) Uani 1 1 d . . . . .
 H9C H 0.6450 0.4839 0.4038 0.024 Uiso 1 1 calc R U . . .
 C10C C 0.66530(4) 0.35637(10) 0.45342(4) 0.0166(2) Uani 1 1 d . . . . .
 C11C C 0.77590(4) 0.29217(9) 0.49399(4) 0.0168(2) Uani 1 1 d . . . . .
 H11C H 0.7575 0.2820 0.4593 0.020 Uiso 1 1 calc R U . . .
 C12C C 0.87250(5) 0.42589(11) 0.48840(5) 0.0276(3) Uani 1 1 d . . . . .
 H12J H 0.8597 0.4250 0.4536 0.041 Uiso 1 1 calc R U . . .
 H12K H 0.9115 0.4297 0.4988 0.041 Uiso 1 1 calc R U . . .
 H12L H 0.8580 0.4931 0.5004 0.041 Uiso 1 1 calc R U . . .
 C13C C 0.87523(5) 0.16294(12) 0.48833(5) 0.0297(3) Uani 1 1 d . . . . .
 H13J H 0.8635 0.0937 0.5014 0.044 Uiso 1 1 calc R U . . .
 H13K H 0.9142 0.1647 0.4975 0.044 Uiso 1 1 calc R U . . .
 H13L H 0.8611 0.1621 0.4536 0.044 Uiso 1 1 calc R U . . .
 C14C C 0.87584(5) 0.28875(12) 0.57832(5) 0.0277(3) Uani 1 1 d . . . . .
 H14J H 0.8614 0.3541 0.5915 0.042 Uiso 1 1 calc R U . . .
 H14K H 0.9148 0.2932 0.5882 0.042 Uiso 1 1 calc R U . . .
 H14L H 0.8647 0.2169 0.5900 0.042 Uiso 1 1 calc R U . . .
 C15C C 0.61296(4) 0.24069(10) 0.54337(4) 0.0182(2) Uani 1 1 d . . . . .
 C16C C 0.61382(5) 0.43354(10) 0.52885(4) 0.0180(2) Uani 1 1 d . . . . .
 C17C C 0.53219(5) 0.35352(11) 0.54530(5) 0.0254(3) Uani 1 1 d . . . . .
 H17J H 0.5076 0.3840 0.5160 0.038 Uiso 1 1 calc R U . . .
 H17K H 0.5334 0.4058 0.5717 0.038 Uiso 1 1 calc R U . . .
 H17L H 0.5199 0.2778 0.5521 0.038 Uiso 1 1 calc R U . . .
 Si1D Si 0.35396(2) 0.74041(3) 0.29846(2) 0.01874(7) Uani 1 1 d . . . . .
 O1D O 0.60037(3) 0.91341(7) 0.25441(3) 0.02444(18) Uani 1 1 d . . . . .
 O2D O 0.61068(3) 0.52820(7) 0.28837(3) 0.02324(18) Uani 1 1 d . . . . .
 N1D N 0.53796(4) 0.78131(8) 0.26403(3) 0.01708(18) Uani 1 1 d . . . . .
 N2D N 0.54088(4) 0.65950(8) 0.27371(3) 0.01761(19) Uani 1 1 d . . . . .
 N3D N 0.61821(4) 0.71771(8) 0.26597(3) 0.01841(19) Uani 1 1 d . . . . .
 C1D C 0.51088(4) 0.84448(9) 0.29490(4) 0.0162(2) Uani 1 1 d . . . . .
 H1D H 0.5111 0.9294 0.2898 0.019 Uiso 1 1 calc R U . . .
 C2D C 0.45430(4) 0.79607(10) 0.27926(4) 0.0166(2) Uani 1 1 d . . . . .
 H2D H 0.4301 0.8248 0.2484 0.020 Uiso 1 1 calc R U . . .
 C3D C 0.45571(4) 0.66753(10) 0.28737(4) 0.0176(2) Uani 1 1 d . . . . .
 H3D H 0.4325 0.6190 0.2615 0.021 Uiso 1 1 calc R U . . .
 C4D C 0.51288(4) 0.62742(9) 0.30948(4) 0.0170(2) Uani 1 1 d . . . . .
 H4D H 0.5146 0.5428 0.3156 0.020 Uiso 1 1 calc R U . . .
 C5D C 0.53975(4) 0.69397(10) 0.35375(4) 0.0162(2) Uani 1 1 d . . . . .
 C6D C 0.56316(4) 0.64958(10) 0.39873(4) 0.0191(2) Uani 1 1 d . . . . .
 H6D H 0.5629 0.5692 0.4042 0.023 Uiso 1 1 calc R U . . .
 C7D C 0.58711(5) 0.72410(11) 0.43576(4) 0.0222(2) Uani 1 1 d . . . . .
 H7D H 0.6036 0.6943 0.4666 0.027 Uiso 1 1 calc R U . . .
 C8D C 0.58709(5) 0.84200(11) 0.42788(4) 0.0229(2) Uani 1 1 d . . . . .
 H8D H 0.6034 0.8922 0.4535 0.027 Uiso 1 1 calc R U . . .
 C9D C 0.56329(4) 0.88693(10) 0.38271(4) 0.0196(2) Uani 1 1 d . . . . .
 H9D H 0.5634 0.9674 0.3774 0.024 Uiso 1 1 calc R U . . .
 C10D C 0.53944(4) 0.81291(9) 0.34572(4) 0.0157(2) Uani 1 1 d . . . . .
 C11D C 0.42816(4) 0.74554(10) 0.31434(4) 0.0170(2) Uani 1 1 d . . . . .
 H11D H 0.4474 0.7580 0.3487 0.020 Uiso 1 1 calc R U . . .
 C12D C 0.32921(6) 0.88053(16) 0.31268(9) 0.0587(6) Uani 1 1 d . U . . .
 H12M H 0.3445 0.8966 0.3466 0.088 Uiso 1 1 calc R U . . .
 H12N H 0.2903 0.8782 0.3049 0.088 Uiso 1 1 calc R U . . .
 H12O H 0.3397 0.9411 0.2941 0.088 Uiso 1 1 calc R U . . .
 C13D C 0.33478(7) 0.62344(18) 0.33306(7) 0.0535(5) Uani 1 1 d . U . . .
 H13M H 0.3510 0.5511 0.3273 0.080 Uiso 1 1 calc R U . . .
 H13N H 0.2959 0.6154 0.3232 0.080 Uiso 1 1 calc R U . . .
 H13O H 0.3473 0.6420 0.3670 0.080 Uiso 1 1 calc R U . . .
 C14D C 0.32610(6) 0.70745(17) 0.23452(5) 0.0413(4) Uani 1 1 d . U . . .
 H14M H 0.3381 0.7654 0.2158 0.062 Uiso 1 1 calc R U . . .
 H14N H 0.2871 0.7082 0.2259 0.062 Uiso 1 1 calc R U . . .
 H14O H 0.3383 0.6313 0.2280 0.062 Uiso 1 1 calc R U . . .
 C15D C 0.59237(5) 0.62393(10) 0.27815(4) 0.0179(2) Uani 1 1 d . . . . .
 C16D C 0.58759(4) 0.81639(10) 0.26135(4) 0.0182(2) Uani 1 1 d . . . . .
 C17D C 0.67060(5) 0.71235(11) 0.25847(5) 0.0232(2) Uani 1 1 d . . . . .
 H17M H 0.6791 0.7870 0.2471 0.035 Uiso 1 1 calc R U . . .
 H17N H 0.6706 0.6532 0.2348 0.035 Uiso 1 1 calc R U . . .
 H17O H 0.6974 0.6932 0.2885 0.035 Uiso 1 1 calc R U . . .

loop_
  _atom_site_aniso_label
  _atom_site_aniso_U_11
  _atom_site_aniso_U_22
  _atom_site_aniso_U_33
  _atom_site_aniso_U_23
  _atom_site_aniso_U_13
  _atom_site_aniso_U_12
 Si1 0.01519(14) 0.01820(15) 0.01912(15) -0.00047(12) 0.00472(11) 0.00000(11)
 O1 0.0316(5) 0.0183(4) 0.0285(4) -0.0070(3) 0.0172(4) -0.0030(3)
 O2 0.0240(4) 0.0176(4) 0.0247(4) -0.0046(3) 0.0104(3) -0.0058(3)
 N1 0.0234(5) 0.0132(4) 0.0191(4) -0.0052(3) 0.0112(4) -0.0048(4)
 N2 0.0217(5) 0.0129(4) 0.0175(4) -0.0039(3) 0.0098(4) -0.0035(4)
 N3 0.0204(5) 0.0160(4) 0.0202(4) -0.0020(4) 0.0102(4) -0.0019(4)
 C1 0.0203(5) 0.0139(5) 0.0189(5) -0.0037(4) 0.0099(4) -0.0041(4)
 C2 0.0181(5) 0.0177(5) 0.0169(5) -0.0026(4) 0.0065(4) -0.0024(4)
 C3 0.0180(5) 0.0154(5) 0.0171(5) -0.0013(4) 0.0065(4) -0.0003(4)
 C4 0.0192(5) 0.0137(5) 0.0159(5) -0.0027(4) 0.0086(4) -0.0014(4)
 C5 0.0149(5) 0.0141(5) 0.0185(5) -0.0017(4) 0.0087(4) -0.0020(4)
 C6 0.0161(5) 0.0181(5) 0.0195(5) -0.0018(4) 0.0081(4) -0.0040(4)
 C7 0.0182(5) 0.0259(6) 0.0206(5) 0.0040(5) 0.0059(4) -0.0022(4)
 C8 0.0219(6) 0.0192(5) 0.0290(6) 0.0062(5) 0.0098(5) 0.0016(4)
 C9 0.0212(5) 0.0146(5) 0.0281(6) -0.0009(4) 0.0123(5) -0.0010(4)
 C10 0.0165(5) 0.0148(5) 0.0201(5) -0.0026(4) 0.0099(4) -0.0020(4)
 C11 0.0169(5) 0.0166(5) 0.0167(5) -0.0010(4) 0.0066(4) -0.0005(4)
 C12 0.0244(6) 0.0244(6) 0.0384(7) -0.0036(5) 0.0124(5) -0.0053(5)
 C13 0.0225(6) 0.0243(6) 0.0248(6) 0.0002(5) 0.0088(5) 0.0061(5)
 C14 0.0256(6) 0.0332(7) 0.0244(6) 0.0026(5) -0.0005(5) 0.0018(5)
 C15 0.0204(5) 0.0150(5) 0.0165(5) 0.0017(4) 0.0082(4) -0.0003(4)
 C16 0.0224(5) 0.0174(5) 0.0170(5) -0.0014(4) 0.0095(4) -0.0018(4)
 C17 0.0197(5) 0.0230(6) 0.0262(6) -0.0015(5) 0.0119(5) -0.0007(4)
 Si1A 0.01417(14) 0.01860(15) 0.02437(16) -0.00263(12) 0.00534(12) 0.00079(11)
 O1A 0.0281(5) 0.0188(4) 0.0338(5) -0.0064(4) 0.0175(4) -0.0003(3)
 O2A 0.0204(4) 0.0148(4) 0.0260(4) -0.0013(3) 0.0074(3) -0.0023(3)
 N1A 0.0199(5) 0.0128(4) 0.0172(4) -0.0032(3) 0.0084(4) -0.0016(3)
 N2A 0.0187(4) 0.0119(4) 0.0164(4) -0.0018(3) 0.0077(3) -0.0012(3)
 N3A 0.0184(5) 0.0164(5) 0.0243(5) -0.0013(4) 0.0111(4) -0.0008(4)
 C1A 0.0170(5) 0.0130(5) 0.0173(5) -0.0024(4) 0.0069(4) -0.0018(4)
 C2A 0.0163(5) 0.0158(5) 0.0178(5) -0.0027(4) 0.0046(4) -0.0008(4)
 C3A 0.0165(5) 0.0142(5) 0.0183(5) -0.0001(4) 0.0050(4) 0.0008(4)
 C4A 0.0167(5) 0.0128(5) 0.0163(5) -0.0011(4) 0.0074(4) 0.0000(4)
 C5A 0.0136(5) 0.0138(5) 0.0172(5) -0.0001(4) 0.0068(4) -0.0010(4)
 C6A 0.0165(5) 0.0180(5) 0.0180(5) -0.0021(4) 0.0070(4) -0.0040(4)
 C7A 0.0188(5) 0.0260(6) 0.0171(5) 0.0019(4) 0.0044(4) -0.0021(4)
 C8A 0.0215(6) 0.0210(6) 0.0242(6) 0.0072(5) 0.0055(5) 0.0020(4)
 C9A 0.0187(5) 0.0143(5) 0.0247(6) 0.0010(4) 0.0082(4) 0.0002(4)
 C10A 0.0140(5) 0.0144(5) 0.0182(5) -0.0006(4) 0.0069(4) -0.0013(4)
 C11A 0.0163(5) 0.0157(5) 0.0185(5) -0.0016(4) 0.0058(4) -0.0007(4)
 C12A 0.0237(6) 0.0272(6) 0.0329(7) -0.0018(5) 0.0111(5) -0.0056(5)
 C13A 0.0254(6) 0.0326(7) 0.0384(7) -0.0095(6) 0.0092(6) 0.0076(5)
 C14A 0.0225(6) 0.0291(7) 0.0312(7) 0.0027(5) 0.0001(5) 0.0000(5)
 C15A 0.0181(5) 0.0151(5) 0.0170(5) 0.0028(4) 0.0069(4) 0.0014(4)
 C16A 0.0214(5) 0.0171(5) 0.0182(5) -0.0008(4) 0.0087(4) -0.0010(4)
 C17A 0.0224(6) 0.0238(6) 0.0484(8) -0.0021(6) 0.0208(6) -0.0014(5)
 Si1B 0.01623(15) 0.02045(16) 0.02198(15) 0.00013(12) 0.00731(12) 0.00057(12)
 O1B 0.0249(4) 0.0171(4) 0.0242(4) -0.0026(3) 0.0093(3) -0.0050(3)
 O2B 0.0277(4) 0.0197(4) 0.0290(4) -0.0074(3) 0.0144(4) -0.0011(3)
 N1B 0.0207(5) 0.0132(4) 0.0163(4) -0.0026(3) 0.0086(4) -0.0018(3)
 N2B 0.0207(5) 0.0141(4) 0.0177(4) -0.0044(3) 0.0092(4) -0.0023(4)
 N3B 0.0177(4) 0.0172(4) 0.0192(4) -0.0006(4) 0.0080(4) -0.0007(4)
 C1B 0.0194(5) 0.0132(5) 0.0150(5) -0.0012(4) 0.0080(4) -0.0003(4)
 C2B 0.0181(5) 0.0163(5) 0.0159(5) 0.0000(4) 0.0064(4) 0.0015(4)
 C3B 0.0176(5) 0.0190(5) 0.0168(5) -0.0030(4) 0.0062(4) -0.0011(4)
 C4B 0.0189(5) 0.0147(5) 0.0187(5) -0.0034(4) 0.0094(4) -0.0032(4)
 C5B 0.0163(5) 0.0147(5) 0.0201(5) -0.0005(4) 0.0095(4) -0.0009(4)
 C6B 0.0249(6) 0.0146(5) 0.0281(6) 0.0015(4) 0.0134(5) 0.0017(4)
 C7B 0.0275(6) 0.0233(6) 0.0275(6) 0.0092(5) 0.0110(5) 0.0073(5)
 C8B 0.0216(6) 0.0289(6) 0.0184(5) 0.0049(5) 0.0066(4) 0.0025(5)
 C9B 0.0168(5) 0.0200(5) 0.0182(5) -0.0009(4) 0.0080(4) -0.0024(4)
 C10B 0.0142(5) 0.0147(5) 0.0169(5) -0.0001(4) 0.0078(4) -0.0004(4)
 C11B 0.0176(5) 0.0177(5) 0.0169(5) -0.0007(4) 0.0063(4) 0.0001(4)
 C12B 0.0264(6) 0.0463(8) 0.0247(6) -0.0009(6) 0.0094(5) 0.0151(6)
 C13B 0.0306(7) 0.0264(7) 0.0810(12) 0.0031(8) 0.0276(8) -0.0037(6)
 C14B 0.0231(6) 0.0463(8) 0.0232(6) 0.0014(6) 0.0000(5) -0.0001(6)
 C15B 0.0203(5) 0.0194(5) 0.0161(5) -0.0009(4) 0.0078(4) -0.0011(4)
 C16B 0.0204(5) 0.0157(5) 0.0149(5) 0.0023(4) 0.0069(4) 0.0001(4)
 C17B 0.0178(5) 0.0238(6) 0.0253(6) 0.0015(5) 0.0094(4) 0.0012(4)
 Si1C 0.01490(14) 0.01626(15) 0.02185(15) -0.00118(12) 0.00671(12) -0.00167(11)
 O1C 0.0262(4) 0.0153(4) 0.0340(5) 0.0005(3) 0.0159(4) 0.0028(3)
 O2C 0.0208(4) 0.0189(4) 0.0346(5) 0.0077(4) 0.0104(4) -0.0008(3)
 N1C 0.0207(5) 0.0128(4) 0.0243(5) 0.0003(4) 0.0123(4) 0.0005(4)
 N2C 0.0189(5) 0.0126(4) 0.0226(5) 0.0023(4) 0.0100(4) -0.0001(3)
 N3C 0.0175(5) 0.0177(5) 0.0239(5) 0.0019(4) 0.0100(4) 0.0006(4)
 C1C 0.0201(5) 0.0117(5) 0.0236(5) 0.0009(4) 0.0122(4) -0.0006(4)
 C2C 0.0174(5) 0.0146(5) 0.0233(5) -0.0029(4) 0.0093(4) -0.0022(4)
 C3C 0.0157(5) 0.0154(5) 0.0194(5) -0.0004(4) 0.0061(4) -0.0005(4)
 C4C 0.0167(5) 0.0125(5) 0.0201(5) 0.0010(4) 0.0071(4) 0.0006(4)
 C5C 0.0136(5) 0.0149(5) 0.0207(5) 0.0016(4) 0.0072(4) 0.0012(4)
 C6C 0.0164(5) 0.0172(5) 0.0252(6) -0.0008(4) 0.0057(4) -0.0004(4)
 C7C 0.0177(5) 0.0302(6) 0.0215(6) -0.0024(5) 0.0043(4) -0.0013(5)
 C8C 0.0179(5) 0.0324(7) 0.0212(5) 0.0071(5) 0.0078(4) 0.0054(5)
 C9C 0.0183(5) 0.0202(5) 0.0267(6) 0.0071(5) 0.0136(5) 0.0054(4)
 C10C 0.0149(5) 0.0154(5) 0.0223(5) 0.0017(4) 0.0101(4) 0.0020(4)
 C11C 0.0160(5) 0.0154(5) 0.0205(5) -0.0009(4) 0.0076(4) -0.0005(4)
 C12C 0.0273(6) 0.0253(6) 0.0323(7) 0.0003(5) 0.0119(5) -0.0080(5)
 C13C 0.0212(6) 0.0255(6) 0.0420(8) -0.0075(6) 0.0088(5) 0.0038(5)
 C14C 0.0230(6) 0.0329(7) 0.0249(6) 0.0012(5) 0.0034(5) -0.0050(5)
 C15C 0.0176(5) 0.0190(5) 0.0188(5) 0.0032(4) 0.0064(4) 0.0008(4)
 C16C 0.0198(5) 0.0173(5) 0.0194(5) -0.0018(4) 0.0097(4) -0.0007(4)
 C17C 0.0186(6) 0.0254(6) 0.0361(7) 0.0013(5) 0.0141(5) 0.0010(5)
 Si1D 0.01619(15) 0.02090(16) 0.02011(15) -0.00448(12) 0.00682(12) -0.00373(12)
 O1D 0.0228(4) 0.0196(4) 0.0323(5) 0.0070(4) 0.0102(4) -0.0010(3)
 O2D 0.0275(4) 0.0164(4) 0.0291(4) 0.0009(3) 0.0133(4) 0.0043(3)
 N1D 0.0198(5) 0.0137(4) 0.0197(4) 0.0021(3) 0.0088(4) 0.0000(4)
 N2D 0.0221(5) 0.0129(4) 0.0210(5) 0.0008(4) 0.0113(4) 0.0008(4)
 N3D 0.0179(5) 0.0183(5) 0.0210(5) 0.0013(4) 0.0089(4) 0.0006(4)
 C1D 0.0177(5) 0.0137(5) 0.0178(5) 0.0000(4) 0.0060(4) 0.0006(4)
 C2D 0.0169(5) 0.0165(5) 0.0165(5) 0.0000(4) 0.0050(4) -0.0001(4)
 C3D 0.0191(5) 0.0157(5) 0.0194(5) -0.0031(4) 0.0079(4) -0.0024(4)
 C4D 0.0209(5) 0.0131(5) 0.0203(5) 0.0001(4) 0.0111(4) -0.0006(4)
 C5D 0.0158(5) 0.0158(5) 0.0193(5) 0.0011(4) 0.0086(4) 0.0012(4)
 C6D 0.0181(5) 0.0191(5) 0.0232(5) 0.0054(4) 0.0110(4) 0.0044(4)
 C7D 0.0191(5) 0.0298(6) 0.0184(5) 0.0044(5) 0.0065(4) 0.0037(5)
 C8D 0.0191(5) 0.0287(6) 0.0198(5) -0.0035(5) 0.0040(4) -0.0020(5)
 C9D 0.0181(5) 0.0177(5) 0.0231(5) -0.0015(4) 0.0062(4) -0.0012(4)
 C10D 0.0143(5) 0.0152(5) 0.0185(5) 0.0013(4) 0.0060(4) 0.0006(4)
 C11D 0.0170(5) 0.0168(5) 0.0184(5) -0.0023(4) 0.0067(4) -0.0018(4)
 C12D 0.0219(7) 0.0469(10) 0.1060(16) -0.0429(11) 0.0164(9) -0.0002(7)
 C13D 0.0333(8) 0.0730(13) 0.0494(10) 0.0242(9) 0.0046(7) -0.0242(8)
 C14D 0.0238(7) 0.0732(12) 0.0236(7) -0.0077(7) 0.0018(5) 0.0002(7)
 C15D 0.0210(5) 0.0181(5) 0.0166(5) -0.0014(4) 0.0089(4) 0.0000(4)
 C16D 0.0179(5) 0.0200(5) 0.0170(5) 0.0024(4) 0.0054(4) 0.0004(4)
 C17D 0.0185(5) 0.0260(6) 0.0274(6) 0.0004(5) 0.0103(5) 0.0001(5)

_geom_special_details
;
 All esds (except the esd in the dihedral angle between two l.s. planes)
 are estimated using the full covariance matrix.  The cell esds are taken
 into account individually in the estimation of esds in distances, angles
 and torsion angles; correlations between esds in cell parameters are only
 used when they are defined by crystal symmetry.  An approximate (isotropic)
 treatment of cell esds is used for estimating esds involving l.s. planes.
;
loop_
  _geom_bond_atom_site_label_1
  _geom_bond_atom_site_label_2
  _geom_bond_distance
  _geom_bond_site_symmetry_2
  _geom_bond_publ_flag
 Si1 C11 1.8667(11) . ?
 Si1 C12 1.8657(13) . ?
 Si1 C13 1.8687(12) . ?
 Si1 C14 1.8619(13) . ?
 O1 C16 1.2145(14) . ?
 O2 C15 1.2144(14) . ?
 N1 N2 1.4455(12) . ?
 N1 C1 1.4963(14) . ?
 N1 C16 1.3850(14) . ?
 N2 C4 1.4984(13) . ?
 N2 C15 1.3863(14) . ?
 N3 C15 1.3845(14) . ?
 N3 C16 1.3883(15) . ?
 N3 C17 1.4569(14) . ?
 C1 H1 1.0000 . ?
 C1 C2 1.5296(15) . ?
 C1 C10 1.5029(16) . ?
 C2 H2 1.0000 . ?
 C2 C3 1.5136(15) . ?
 C2 C11 1.5138(15) . ?
 C3 H3 1.0000 . ?
 C3 C4 1.5262(15) . ?
 C3 C11 1.5177(15) . ?
 C4 H4 1.0000 . ?
 C4 C5 1.5039(15) . ?
 C5 C6 1.3854(15) . ?
 C5 C10 1.4062(15) . ?
 C6 H6 0.9500 . ?
 C6 C7 1.3937(16) . ?
 C7 H7 0.9500 . ?
 C7 C8 1.3898(18) . ?
 C8 H8 0.9500 . ?
 C8 C9 1.3950(17) . ?
 C9 H9 0.9500 . ?
 C9 C10 1.3870(16) . ?
 C11 H11 1.0000 . ?
 C12 H12A 0.9800 . ?
 C12 H12B 0.9800 . ?
 C12 H12C 0.9800 . ?
 C13 H13A 0.9800 . ?
 C13 H13B 0.9800 . ?
 C13 H13C 0.9800 . ?
 C14 H14A 0.9800 . ?
 C14 H14B 0.9800 . ?
 C14 H14C 0.9800 . ?
 C17 H17A 0.9800 . ?
 C17 H17B 0.9800 . ?
 C17 H17C 0.9800 . ?
 Si1A C11A 1.8691(11) . ?
 Si1A C12A 1.8621(13) . ?
 Si1A C13A 1.8640(14) . ?
 Si1A C14A 1.8697(14) . ?
 O1A C16A 1.2156(14) . ?
 O2A C15A 1.2160(14) . ?
 N1A N2A 1.4467(12) . ?
 N1A C1A 1.4971(14) . ?
 N1A C16A 1.3832(14) . ?
 N2A C4A 1.5040(13) . ?
 N2A C15A 1.3874(14) . ?
 N3A C15A 1.3820(14) . ?
 N3A C16A 1.3845(15) . ?
 N3A C17A 1.4531(15) . ?
 C1A H1A 1.0000 . ?
 C1A C2A 1.5251(15) . ?
 C1A C10A 1.5029(15) . ?
 C2A H2A 1.0000 . ?
 C2A C3A 1.5113(15) . ?
 C2A C11A 1.5129(15) . ?
 C3A H3A 1.0000 . ?
 C3A C4A 1.5246(15) . ?
 C3A C11A 1.5188(15) . ?
 C4A H4A 1.0000 . ?
 C4A C5A 1.5064(15) . ?
 C5A C6A 1.3880(15) . ?
 C5A C10A 1.4030(15) . ?
 C6A H6A 0.9500 . ?
 C6A C7A 1.3946(16) . ?
 C7A H7A 0.9500 . ?
 C7A C8A 1.3896(18) . ?
 C8A H8A 0.9500 . ?
 C8A C9A 1.3951(17) . ?
 C9A H9A 0.9500 . ?
 C9A C10A 1.3844(15) . ?
 C11A H11A 1.0000 . ?
 C12A H12D 0.9800 . ?
 C12A H12E 0.9800 . ?
 C12A H12F 0.9800 . ?
 C13A H13D 0.9800 . ?
 C13A H13E 0.9800 . ?
 C13A H13F 0.9800 . ?
 C14A H14D 0.9800 . ?
 C14A H14E 0.9800 . ?
 C14A H14F 0.9800 . ?
 C17A H17D 0.9800 . ?
 C17A H17E 0.9800 . ?
 C17A H17F 0.9800 . ?
 Si1B C11B 1.8662(11) . ?
 Si1B C12B 1.8643(14) . ?
 Si1B C13B 1.8616(15) . ?
 Si1B C14B 1.8626(14) . ?
 O1B C16B 1.2163(14) . ?
 O2B C15B 1.2158(14) . ?
 N1B N2B 1.4467(13) . ?
 N1B C1B 1.5020(13) . ?
 N1B C16B 1.3871(14) . ?
 N2B C4B 1.4996(14) . ?
 N2B C15B 1.3877(14) . ?
 N3B C15B 1.3863(15) . ?
 N3B C16B 1.3826(14) . ?
 N3B C17B 1.4547(14) . ?
 C1B H1B 1.0000 . ?
 C1B C2B 1.5289(15) . ?
 C1B C10B 1.5045(15) . ?
 C2B H2B 1.0000 . ?
 C2B C3B 1.5117(15) . ?
 C2B C11B 1.5192(15) . ?
 C3B H3B 1.0000 . ?
 C3B C4B 1.5260(15) . ?
 C3B C11B 1.5131(15) . ?
 C4B H4B 1.0000 . ?
 C4B C5B 1.5039(15) . ?
 C5B C6B 1.3833(16) . ?
 C5B C10B 1.4042(15) . ?
 C6B H6B 0.9500 . ?
 C6B C7B 1.3957(18) . ?
 C7B H7B 0.9500 . ?
 C7B C8B 1.3853(19) . ?
 C8B H8B 0.9500 . ?
 C8B C9B 1.3935(17) . ?
 C9B H9B 0.9500 . ?
 C9B C10B 1.3874(15) . ?
 C11B H11B 1.0000 . ?
 C12B H12G 0.9800 . ?
 C12B H12H 0.9800 . ?
 C12B H12I 0.9800 . ?
 C13B H13G 0.9800 . ?
 C13B H13H 0.9800 . ?
 C13B H13I 0.9800 . ?
 C14B H14G 0.9800 . ?
 C14B H14H 0.9800 . ?
 C14B H14I 0.9800 . ?
 C17B H17G 0.9800 . ?
 C17B H17H 0.9800 . ?
 C17B H17I 0.9800 . ?
 Si1C C11C 1.8691(11) . ?
 Si1C C12C 1.8636(13) . ?
 Si1C C13C 1.8601(13) . ?
 Si1C C14C 1.8657(13) . ?
 O1C C16C 1.2158(14) . ?
 O2C C15C 1.2129(14) . ?
 N1C N2C 1.4444(13) . ?
 N1C C1C 1.5014(14) . ?
 N1C C16C 1.3858(14) . ?
 N2C C4C 1.5000(14) . ?
 N2C C15C 1.3861(14) . ?
 N3C C15C 1.3864(15) . ?
 N3C C16C 1.3840(15) . ?
 N3C C17C 1.4516(14) . ?
 C1C H1C 1.0000 . ?
 C1C C2C 1.5234(16) . ?
 C1C C10C 1.5040(16) . ?
 C2C H2C 1.0000 . ?
 C2C C3C 1.5135(15) . ?
 C2C C11C 1.5163(15) . ?
 C3C H3C 1.0000 . ?
 C3C C4C 1.5288(15) . ?
 C3C C11C 1.5153(15) . ?
 C4C H4C 1.0000 . ?
 C4C C5C 1.5068(15) . ?
 C5C C6C 1.3839(16) . ?
 C5C C10C 1.4022(15) . ?
 C6C H6C 0.9500 . ?
 C6C C7C 1.3950(17) . ?
 C7C H7C 0.9500 . ?
 C7C C8C 1.3927(18) . ?
 C8C H8C 0.9500 . ?
 C8C C9C 1.3915(18) . ?
 C9C H9C 0.9500 . ?
 C9C C10C 1.3870(16) . ?
 C11C H11C 1.0000 . ?
 C12C H12J 0.9800 . ?
 C12C H12K 0.9800 . ?
 C12C H12L 0.9800 . ?
 C13C H13J 0.9800 . ?
 C13C H13K 0.9800 . ?
 C13C H13L 0.9800 . ?
 C14C H14J 0.9800 . ?
 C14C H14K 0.9800 . ?
 C14C H14L 0.9800 . ?
 C17C H17J 0.9800 . ?
 C17C H17K 0.9800 . ?
 C17C H17L 0.9800 . ?
 Si1D C11D 1.8664(11) . ?
 Si1D C12D 1.8482(16) . ?
 Si1D C13D 1.8557(16) . ?
 Si1D C14D 1.8484(14) . ?
 O1D C16D 1.2122(14) . ?
 O2D C15D 1.2158(14) . ?
 N1D N2D 1.4436(13) . ?
 N1D C1D 1.4997(14) . ?
 N1D C16D 1.3895(14) . ?
 N2D C4D 1.4969(14) . ?
 N2D C15D 1.3828(14) . ?
 N3D C15D 1.3866(15) . ?
 N3D C16D 1.3856(15) . ?
 N3D C17D 1.4566(14) . ?
 C1D H1D 1.0000 . ?
 C1D C2D 1.5283(15) . ?
 C1D C10D 1.5090(15) . ?
 C2D H2D 1.0000 . ?
 C2D C3D 1.5136(15) . ?
 C2D C11D 1.5155(15) . ?
 C3D H3D 1.0000 . ?
 C3D C4D 1.5240(16) . ?
 C3D C11D 1.5209(15) . ?
 C4D H4D 1.0000 . ?
 C4D C5D 1.5022(15) . ?
 C5D C6D 1.3857(16) . ?
 C5D C10D 1.4038(15) . ?
 C6D H6D 0.9500 . ?
 C6D C7D 1.3906(17) . ?
 C7D H7D 0.9500 . ?
 C7D C8D 1.3916(18) . ?
 C8D H8D 0.9500 . ?
 C8D C9D 1.3944(17) . ?
 C9D H9D 0.9500 . ?
 C9D C10D 1.3856(16) . ?
 C11D H11D 1.0000 . ?
 C12D H12M 0.9800 . ?
 C12D H12N 0.9800 . ?
 C12D H12O 0.9800 . ?
 C13D H13M 0.9800 . ?
 C13D H13N 0.9800 . ?
 C13D H13O 0.9800 . ?
 C14D H14M 0.9800 . ?
 C14D H14N 0.9800 . ?
 C14D H14O 0.9800 . ?
 C17D H17M 0.9800 . ?
 C17D H17N 0.9800 . ?
 C17D H17O 0.9800 . ?

loop_
  _geom_angle_atom_site_label_1
  _geom_angle_atom_site_label_2
  _geom_angle_atom_site_label_3
  _geom_angle
  _geom_angle_site_symmetry_1
  _geom_angle_site_symmetry_3
  _geom_angle_publ_flag
 C11 Si1 C13 107.97(5) . . ?
 C12 Si1 C11 107.79(6) . . ?
 C12 Si1 C13 110.98(6) . . ?
 C14 Si1 C11 109.75(6) . . ?
 C14 Si1 C12 111.67(6) . . ?
 C14 Si1 C13 108.61(6) . . ?
 N2 N1 C1 111.71(8) . . ?
 C16 N1 N2 107.74(9) . . ?
 C16 N1 C1 121.04(9) . . ?
 N1 N2 C4 111.83(8) . . ?
 C15 N2 N1 107.69(9) . . ?
 C15 N2 C4 121.76(9) . . ?
 C15 N3 C16 111.24(9) . . ?
 C15 N3 C17 124.73(10) . . ?
 C16 N3 C17 124.02(10) . . ?
 N1 C1 H1 111.5 . . ?
 N1 C1 C2 103.79(9) . . ?
 N1 C1 C10 107.20(9) . . ?
 C2 C1 H1 111.5 . . ?
 C10 C1 H1 111.5 . . ?
 C10 C1 C2 111.17(9) . . ?
 C1 C2 H2 117.1 . . ?
 C3 C2 C1 110.21(9) . . ?
 C3 C2 H2 117.1 . . ?
 C3 C2 C11 60.18(7) . . ?
 C11 C2 C1 121.64(10) . . ?
 C11 C2 H2 117.1 . . ?
 C2 C3 H3 117.4 . . ?
 C2 C3 C4 109.69(9) . . ?
 C2 C3 C11 59.92(7) . . ?
 C4 C3 H3 117.4 . . ?
 C11 C3 H3 117.4 . . ?
 C11 C3 C4 121.04(9) . . ?
 N2 C4 C3 103.94(8) . . ?
 N2 C4 H4 111.4 . . ?
 N2 C4 C5 107.47(9) . . ?
 C3 C4 H4 111.4 . . ?
 C5 C4 C3 110.98(9) . . ?
 C5 C4 H4 111.4 . . ?
 C6 C5 C4 127.06(10) . . ?
 C6 C5 C10 120.35(10) . . ?
 C10 C5 C4 112.52(10) . . ?
 C5 C6 H6 120.4 . . ?
 C5 C6 C7 119.18(11) . . ?
 C7 C6 H6 120.4 . . ?
 C6 C7 H7 119.8 . . ?
 C8 C7 C6 120.36(11) . . ?
 C8 C7 H7 119.8 . . ?
 C7 C8 H8 119.6 . . ?
 C7 C8 C9 120.83(11) . . ?
 C9 C8 H8 119.6 . . ?
 C8 C9 H9 120.6 . . ?
 C10 C9 C8 118.81(11) . . ?
 C10 C9 H9 120.6 . . ?
 C5 C10 C1 112.45(10) . . ?
 C9 C10 C1 127.07(10) . . ?
 C9 C10 C5 120.44(10) . . ?
 Si1 C11 H11 115.3 . . ?
 C2 C11 Si1 119.95(8) . . ?
 C2 C11 C3 59.91(7) . . ?
 C2 C11 H11 115.3 . . ?
 C3 C11 Si1 119.75(8) . . ?
 C3 C11 H11 115.3 . . ?
 Si1 C12 H12A 109.5 . . ?
 Si1 C12 H12B 109.5 . . ?
 Si1 C12 H12C 109.5 . . ?
 H12A C12 H12B 109.5 . . ?
 H12A C12 H12C 109.5 . . ?
 H12B C12 H12C 109.5 . . ?
 Si1 C13 H13A 109.5 . . ?
 Si1 C13 H13B 109.5 . . ?
 Si1 C13 H13C 109.5 . . ?
 H13A C13 H13B 109.5 . . ?
 H13A C13 H13C 109.5 . . ?
 H13B C13 H13C 109.5 . . ?
 Si1 C14 H14A 109.5 . . ?
 Si1 C14 H14B 109.5 . . ?
 Si1 C14 H14C 109.5 . . ?
 H14A C14 H14B 109.5 . . ?
 H14A C14 H14C 109.5 . . ?
 H14B C14 H14C 109.5 . . ?
 O2 C15 N2 126.48(10) . . ?
 O2 C15 N3 127.26(10) . . ?
 N3 C15 N2 106.20(9) . . ?
 O1 C16 N1 126.68(11) . . ?
 O1 C16 N3 127.17(11) . . ?
 N1 C16 N3 106.09(9) . . ?
 N3 C17 H17A 109.5 . . ?
 N3 C17 H17B 109.5 . . ?
 N3 C17 H17C 109.5 . . ?
 H17A C17 H17B 109.5 . . ?
 H17A C17 H17C 109.5 . . ?
 H17B C17 H17C 109.5 . . ?
 C11A Si1A C14A 108.29(6) . . ?
 C12A Si1A C11A 109.48(6) . . ?
 C12A Si1A C13A 111.05(7) . . ?
 C12A Si1A C14A 110.89(6) . . ?
 C13A Si1A C11A 108.59(6) . . ?
 C13A Si1A C14A 108.48(7) . . ?
 N2A N1A C1A 111.75(8) . . ?
 C16A N1A N2A 107.68(9) . . ?
 C16A N1A C1A 120.47(9) . . ?
 N1A N2A C4A 111.92(8) . . ?
 C15A N2A N1A 107.45(8) . . ?
 C15A N2A C4A 121.64(9) . . ?
 C15A N3A C16A 111.22(9) . . ?
 C15A N3A C17A 124.84(10) . . ?
 C16A N3A C17A 123.93(10) . . ?
 N1A C1A H1A 111.5 . . ?
 N1A C1A C2A 103.47(9) . . ?
 N1A C1A C10A 106.54(9) . . ?
 C2A C1A H1A 111.5 . . ?
 C10A C1A H1A 111.5 . . ?
 C10A C1A C2A 111.80(9) . . ?
 C1A C2A H2A 116.9 . . ?
 C3A C2A C1A 110.21(9) . . ?
 C3A C2A H2A 116.9 . . ?
 C3A C2A C11A 60.29(7) . . ?
 C11A C2A C1A 122.03(9) . . ?
 C11A C2A H2A 116.9 . . ?
 C2A C3A H3A 117.0 . . ?
 C2A C3A C4A 110.14(9) . . ?
 C2A C3A C11A 59.90(7) . . ?
 C4A C3A H3A 117.0 . . ?
 C11A C3A H3A 117.0 . . ?
 C11A C3A C4A 121.91(9) . . ?
 N2A C4A C3A 103.66(8) . . ?
 N2A C4A H4A 111.6 . . ?
 N2A C4A C5A 106.58(8) . . ?
 C3A C4A H4A 111.6 . . ?
 C5A C4A C3A 111.42(9) . . ?
 C5A C4A H4A 111.6 . . ?
 C6A C5A C4A 127.12(10) . . ?
 C6A C5A C10A 120.46(10) . . ?
 C10A C5A C4A 112.42(9) . . ?
 C5A C6A H6A 120.5 . . ?
 C5A C6A C7A 118.92(11) . . ?
 C7A C6A H6A 120.5 . . ?
 C6A C7A H7A 119.8 . . ?
 C8A C7A C6A 120.50(11) . . ?
 C8A C7A H7A 119.8 . . ?
 C7A C8A H8A 119.7 . . ?
 C7A C8A C9A 120.69(11) . . ?
 C9A C8A H8A 119.7 . . ?
 C8A C9A H9A 120.5 . . ?
 C10A C9A C8A 118.91(11) . . ?
 C10A C9A H9A 120.5 . . ?
 C5A C10A C1A 112.92(9) . . ?
 C9A C10A C1A 126.57(10) . . ?
 C9A C10A C5A 120.50(10) . . ?
 Si1A C11A H11A 116.4 . . ?
 C2A C11A Si1A 118.93(8) . . ?
 C2A C11A C3A 59.80(7) . . ?
 C2A C11A H11A 116.4 . . ?
 C3A C11A Si1A 117.02(8) . . ?
 C3A C11A H11A 116.4 . . ?
 Si1A C12A H12D 109.5 . . ?
 Si1A C12A H12E 109.5 . . ?
 Si1A C12A H12F 109.5 . . ?
 H12D C12A H12E 109.5 . . ?
 H12D C12A H12F 109.5 . . ?
 H12E C12A H12F 109.5 . . ?
 Si1A C13A H13D 109.5 . . ?
 Si1A C13A H13E 109.5 . . ?
 Si1A C13A H13F 109.5 . . ?
 H13D C13A H13E 109.5 . . ?
 H13D C13A H13F 109.5 . . ?
 H13E C13A H13F 109.5 . . ?
 Si1A C14A H14D 109.5 . . ?
 Si1A C14A H14E 109.5 . . ?
 Si1A C14A H14F 109.5 . . ?
 H14D C14A H14E 109.5 . . ?
 H14D C14A H14F 109.5 . . ?
 H14E C14A H14F 109.5 . . ?
 O2A C15A N2A 126.50(10) . . ?
 O2A C15A N3A 127.14(10) . . ?
 N3A C15A N2A 106.30(9) . . ?
 O1A C16A N1A 126.83(11) . . ?
 O1A C16A N3A 126.88(11) . . ?
 N1A C16A N3A 106.23(9) . . ?
 N3A C17A H17D 109.5 . . ?
 N3A C17A H17E 109.5 . . ?
 N3A C17A H17F 109.5 . . ?
 H17D C17A H17E 109.5 . . ?
 H17D C17A H17F 109.5 . . ?
 H17E C17A H17F 109.5 . . ?
 C12B Si1B C11B 107.91(6) . . ?
 C13B Si1B C11B 107.18(6) . . ?
 C13B Si1B C12B 110.63(8) . . ?
 C13B Si1B C14B 111.22(8) . . ?
 C14B Si1B C11B 110.30(6) . . ?
 C14B Si1B C12B 109.53(7) . . ?
 N2B N1B C1B 112.03(8) . . ?
 C16B N1B N2B 107.43(9) . . ?
 C16B N1B C1B 120.52(9) . . ?
 N1B N2B C4B 111.51(8) . . ?
 C15B N2B N1B 107.72(9) . . ?
 C15B N2B C4B 119.57(9) . . ?
 C15B N3B C17B 124.61(10) . . ?
 C16B N3B C15B 111.19(9) . . ?
 C16B N3B C17B 124.16(10) . . ?
 N1B C1B H1B 111.5 . . ?
 N1B C1B C2B 104.27(8) . . ?
 N1B C1B C10B 106.49(8) . . ?
 C2B C1B H1B 111.5 . . ?
 C10B C1B H1B 111.5 . . ?
 C10B C1B C2B 111.31(9) . . ?
 C1B C2B H2B 117.5 . . ?
 C3B C2B C1B 109.64(9) . . ?
 C3B C2B H2B 117.5 . . ?
 C3B C2B C11B 59.90(7) . . ?
 C11B C2B C1B 120.83(9) . . ?
 C11B C2B H2B 117.5 . . ?
 C2B C3B H3B 117.0 . . ?
 C2B C3B C4B 110.51(9) . . ?
 C2B C3B C11B 60.30(7) . . ?
 C4B C3B H3B 117.0 . . ?
 C11B C3B H3B 117.0 . . ?
 C11B C3B C4B 121.63(10) . . ?
 N2B C4B C3B 103.96(9) . . ?
 N2B C4B H4B 111.5 . . ?
 N2B C4B C5B 106.62(9) . . ?
 C3B C4B H4B 111.5 . . ?
 C5B C4B C3B 111.39(9) . . ?
 C5B C4B H4B 111.5 . . ?
 C6B C5B C4B 126.72(10) . . ?
 C6B C5B C10B 120.59(10) . . ?
 C10B C5B C4B 112.68(10) . . ?
 C5B C6B H6B 120.6 . . ?
 C5B C6B C7B 118.73(11) . . ?
 C7B C6B H6B 120.6 . . ?
 C6B C7B H7B 119.6 . . ?
 C8B C7B C6B 120.79(11) . . ?
 C8B C7B H7B 119.6 . . ?
 C7B C8B H8B 119.7 . . ?
 C7B C8B C9B 120.65(11) . . ?
 C9B C8B H8B 119.7 . . ?
 C8B C9B H9B 120.6 . . ?
 C10B C9B C8B 118.82(11) . . ?
 C10B C9B H9B 120.6 . . ?
 C5B C10B C1B 112.51(9) . . ?
 C9B C10B C1B 127.09(10) . . ?
 C9B C10B C5B 120.40(10) . . ?
 Si1B C11B H11B 115.1 . . ?
 C2B C11B Si1B 121.23(8) . . ?
 C2B C11B H11B 115.1 . . ?
 C3B C11B Si1B 119.28(8) . . ?
 C3B C11B C2B 59.80(7) . . ?
 C3B C11B H11B 115.1 . . ?
 Si1B C12B H12G 109.5 . . ?
 Si1B C12B H12H 109.5 . . ?
 Si1B C12B H12I 109.5 . . ?
 H12G C12B H12H 109.5 . . ?
 H12G C12B H12I 109.5 . . ?
 H12H C12B H12I 109.5 . . ?
 Si1B C13B H13G 109.5 . . ?
 Si1B C13B H13H 109.5 . . ?
 Si1B C13B H13I 109.5 . . ?
 H13G C13B H13H 109.5 . . ?
 H13G C13B H13I 109.5 . . ?
 H13H C13B H13I 109.5 . . ?
 Si1B C14B H14G 109.5 . . ?
 Si1B C14B H14H 109.5 . . ?
 Si1B C14B H14I 109.5 . . ?
 H14G C14B H14H 109.5 . . ?
 H14G C14B H14I 109.5 . . ?
 H14H C14B H14I 109.5 . . ?
 O2B C15B N2B 126.41(11) . . ?
 O2B C15B N3B 127.23(11) . . ?
 N3B C15B N2B 106.29(9) . . ?
 O1B C16B N1B 126.59(10) . . ?
 O1B C16B N3B 126.71(11) . . ?
 N3B C16B N1B 106.62(9) . . ?
 N3B C17B H17G 109.5 . . ?
 N3B C17B H17H 109.5 . . ?
 N3B C17B H17I 109.5 . . ?
 H17G C17B H17H 109.5 . . ?
 H17G C17B H17I 109.5 . . ?
 H17H C17B H17I 109.5 . . ?
 C12C Si1C C11C 108.06(6) . . ?
 C12C Si1C C14C 110.78(6) . . ?
 C13C Si1C C11C 110.12(6) . . ?
 C13C Si1C C12C 110.59(6) . . ?
 C13C Si1C C14C 108.39(7) . . ?
 C14C Si1C C11C 108.89(6) . . ?
 N2C N1C C1C 111.92(8) . . ?
 C16C N1C N2C 107.62(9) . . ?
 C16C N1C C1C 121.54(9) . . ?
 N1C N2C C4C 111.76(8) . . ?
 C15C N2C N1C 107.72(9) . . ?
 C15C N2C C4C 120.26(9) . . ?
 C15C N3C C17C 124.24(10) . . ?
 C16C N3C C15C 111.21(9) . . ?
 C16C N3C C17C 124.55(10) . . ?
 N1C C1C H1C 111.6 . . ?
 N1C C1C C2C 103.86(9) . . ?
 N1C C1C C10C 106.00(9) . . ?
 C2C C1C H1C 111.6 . . ?
 C10C C1C H1C 111.6 . . ?
 C10C C1C C2C 111.86(9) . . ?
 C1C C2C H2C 117.1 . . ?
 C3C C2C C1C 110.35(9) . . ?
 C3C C2C H2C 117.1 . . ?
 C3C C2C C11C 60.02(7) . . ?
 C11C C2C C1C 121.55(10) . . ?
 C11C C2C H2C 117.1 . . ?
 C2C C3C H3C 116.9 . . ?
 C2C C3C C4C 109.83(9) . . ?
 C2C C3C C11C 60.08(7) . . ?
 C4C C3C H3C 116.9 . . ?
 C11C C3C H3C 116.9 . . ?
 C11C C3C C4C 122.45(10) . . ?
 N2C C4C C3C 103.17(9) . . ?
 N2C C4C H4C 111.5 . . ?
 N2C C4C C5C 106.74(9) . . ?
 C3C C4C H4C 111.5 . . ?
 C5C C4C C3C 111.95(9) . . ?
 C5C C4C H4C 111.5 . . ?
 C6C C5C C4C 127.29(10) . . ?
 C6C C5C C10C 120.11(11) . . ?
 C10C C5C C4C 112.60(10) . . ?
 C5C C6C H6C 120.3 . . ?
 C5C C6C C7C 119.39(11) . . ?
 C7C C6C H6C 120.3 . . ?
 C6C C7C H7C 119.8 . . ?
 C8C C7C C6C 120.41(12) . . ?
 C8C C7C H7C 119.8 . . ?
 C7C C8C H8C 119.8 . . ?
 C9C C8C C7C 120.30(11) . . ?
 C9C C8C H8C 119.8 . . ?
 C8C C9C H9C 120.4 . . ?
 C10C C9C C8C 119.26(11) . . ?
 C10C C9C H9C 120.4 . . ?
 C5C C10C C1C 112.71(10) . . ?
 C9C C10C C1C 126.76(10) . . ?
 C9C C10C C5C 120.52(11) . . ?
 Si1C C11C H11C 116.4 . . ?
 C2C C11C Si1C 116.61(8) . . ?
 C2C C11C H11C 116.4 . . ?
 C3C C11C Si1C 119.13(8) . . ?
 C3C C11C C2C 59.90(7) . . ?
 C3C C11C H11C 116.4 . . ?
 Si1C C12C H12J 109.5 . . ?
 Si1C C12C H12K 109.5 . . ?
 Si1C C12C H12L 109.5 . . ?
 H12J C12C H12K 109.5 . . ?
 H12J C12C H12L 109.5 . . ?
 H12K C12C H12L 109.5 . . ?
 Si1C C13C H13J 109.5 . . ?
 Si1C C13C H13K 109.5 . . ?
 Si1C C13C H13L 109.5 . . ?
 H13J C13C H13K 109.5 . . ?
 H13J C13C H13L 109.5 . . ?
 H13K C13C H13L 109.5 . . ?
 Si1C C14C H14J 109.5 . . ?
 Si1C C14C H14K 109.5 . . ?
 Si1C C14C H14L 109.5 . . ?
 H14J C14C H14K 109.5 . . ?
 H14J C14C H14L 109.5 . . ?
 H14K C14C H14L 109.5 . . ?
 O2C C15C N2C 126.60(11) . . ?
 O2C C15C N3C 127.08(11) . . ?
 N2C C15C N3C 106.26(9) . . ?
 O1C C16C N1C 126.89(11) . . ?
 O1C C16C N3C 126.71(11) . . ?
 N3C C16C N1C 106.33(10) . . ?
 N3C C17C H17J 109.5 . . ?
 N3C C17C H17K 109.5 . . ?
 N3C C17C H17L 109.5 . . ?
 H17J C17C H17K 109.5 . . ?
 H17J C17C H17L 109.5 . . ?
 H17K C17C H17L 109.5 . . ?
 C12D Si1D C11D 108.99(6) . . ?
 C12D Si1D C13D 110.69(10) . . ?
 C12D Si1D C14D 110.67(9) . . ?
 C13D Si1D C11D 108.48(7) . . ?
 C14D Si1D C11D 109.55(6) . . ?
 C14D Si1D C13D 108.43(9) . . ?
 N2D N1D C1D 111.67(8) . . ?
 C16D N1D N2D 107.65(9) . . ?
 C16D N1D C1D 120.59(9) . . ?
 N1D N2D C4D 112.02(8) . . ?
 C15D N2D N1D 107.86(9) . . ?
 C15D N2D C4D 121.77(9) . . ?
 C15D N3D C17D 124.10(10) . . ?
 C16D N3D C15D 111.34(9) . . ?
 C16D N3D C17D 124.55(10) . . ?
 N1D C1D H1D 111.6 . . ?
 N1D C1D C2D 103.18(9) . . ?
 N1D C1D C10D 107.14(9) . . ?
 C2D C1D H1D 111.6 . . ?
 C10D C1D H1D 111.6 . . ?
 C10D C1D C2D 111.47(9) . . ?
 C1D C2D H2D 116.9 . . ?
 C3D C2D C1D 109.89(9) . . ?
 C3D C2D H2D 116.9 . . ?
 C3D C2D C11D 60.28(7) . . ?
 C11D C2D C1D 122.13(9) . . ?
 C11D C2D H2D 116.9 . . ?
 C2D C3D H3D 117.2 . . ?
 C2D C3D C4D 110.22(9) . . ?
 C2D C3D C11D 59.92(7) . . ?
 C4D C3D H3D 117.2 . . ?
 C11D C3D H3D 117.2 . . ?
 C11D C3D C4D 121.29(9) . . ?
 N2D C4D C3D 104.38(9) . . ?
 N2D C4D H4D 111.5 . . ?
 N2D C4D C5D 106.17(9) . . ?
 C3D C4D H4D 111.5 . . ?
 C5D C4D C3D 111.48(9) . . ?
 C5D C4D H4D 111.5 . . ?
 C6D C5D C4D 126.90(10) . . ?
 C6D C5D C10D 120.49(11) . . ?
 C10D C5D C4D 112.61(10) . . ?
 C5D C6D H6D 120.4 . . ?
 C5D C6D C7D 119.23(11) . . ?
 C7D C6D H6D 120.4 . . ?
 C6D C7D H7D 119.8 . . ?
 C6D C7D C8D 120.42(11) . . ?
 C8D C7D H7D 119.8 . . ?
 C7D C8D H8D 119.8 . . ?
 C7D C8D C9D 120.45(11) . . ?
 C9D C8D H8D 119.8 . . ?
 C8D C9D H9D 120.4 . . ?
 C10D C9D C8D 119.27(11) . . ?
 C10D C9D H9D 120.4 . . ?
 C5D C10D C1D 112.56(10) . . ?
 C9D C10D C1D 127.32(10) . . ?
 C9D C10D C5D 120.12(10) . . ?
 Si1D C11D H11D 116.0 . . ?
 C2D C11D Si1D 119.31(8) . . ?
 C2D C11D C3D 59.80(7) . . ?
 C2D C11D H11D 116.0 . . ?
 C3D C11D Si1D 118.11(8) . . ?
 C3D C11D H11D 116.0 . . ?
 Si1D C12D H12M 109.5 . . ?
 Si1D C12D H12N 109.5 . . ?
 Si1D C12D H12O 109.5 . . ?
 H12M C12D H12N 109.5 . . ?
 H12M C12D H12O 109.5 . . ?
 H12N C12D H12O 109.5 . . ?
 Si1D C13D H13M 109.5 . . ?
 Si1D C13D H13N 109.5 . . ?
 Si1D C13D H13O 109.5 . . ?
 H13M C13D H13N 109.5 . . ?
 H13M C13D H13O 109.5 . . ?
 H13N C13D H13O 109.5 . . ?
 Si1D C14D H14M 109.5 . . ?
 Si1D C14D H14N 109.5 . . ?
 Si1D C14D H14O 109.5 . . ?
 H14M C14D H14N 109.5 . . ?
 H14M C14D H14O 109.5 . . ?
 H14N C14D H14O 109.5 . . ?
 O2D C15D N2D 127.06(11) . . ?
 O2D C15D N3D 126.67(11) . . ?
 N2D C15D N3D 106.18(10) . . ?
 O1D C16D N1D 126.41(11) . . ?
 O1D C16D N3D 127.40(11) . . ?
 N3D C16D N1D 106.13(9) . . ?
 N3D C17D H17M 109.5 . . ?
 N3D C17D H17N 109.5 . . ?
 N3D C17D H17O 109.5 . . ?
 H17M C17D H17N 109.5 . . ?
 H17M C17D H17O 109.5 . . ?
 H17N C17D H17O 109.5 . . ?

loop_
  _geom_torsion_atom_site_label_1
  _geom_torsion_atom_site_label_2
  _geom_torsion_atom_site_label_3
  _geom_torsion_atom_site_label_4
  _geom_torsion
  _geom_torsion_site_symmetry_1
  _geom_torsion_site_symmetry_2
  _geom_torsion_site_symmetry_3
  _geom_torsion_site_symmetry_4
  _geom_torsion_publ_flag
 N1 N2 C4 C3 -61.38(11) . . . . ?
 N1 N2 C4 C5 56.32(11) . . . . ?
 N1 N2 C15 O2 -177.05(11) . . . . ?
 N1 N2 C15 N3 5.65(11) . . . . ?
 N1 C1 C2 C3 -59.99(11) . . . . ?
 N1 C1 C2 C11 -126.68(10) . . . . ?
 N1 C1 C10 C5 57.73(11) . . . . ?
 N1 C1 C10 C9 -124.73(12) . . . . ?
 N2 N1 C1 C2 61.62(11) . . . . ?
 N2 N1 C1 C10 -56.09(11) . . . . ?
 N2 N1 C16 O1 176.18(11) . . . . ?
 N2 N1 C16 N3 -6.46(12) . . . . ?
 N2 C4 C5 C6 127.54(11) . . . . ?
 N2 C4 C5 C10 -55.56(11) . . . . ?
 C1 N1 N2 C4 -0.52(12) . . . . ?
 C1 N1 N2 C15 135.77(9) . . . . ?
 C1 N1 C16 O1 45.95(17) . . . . ?
 C1 N1 C16 N3 -136.69(10) . . . . ?
 C1 C2 C3 C4 -0.49(12) . . . . ?
 C1 C2 C3 C11 -115.68(10) . . . . ?
 C1 C2 C11 Si1 -154.28(8) . . . . ?
 C1 C2 C11 C3 96.57(11) . . . . ?
 C2 C1 C10 C5 -55.06(12) . . . . ?
 C2 C1 C10 C9 122.48(12) . . . . ?
 C2 C3 C4 N2 60.52(11) . . . . ?
 C2 C3 C4 C5 -54.72(11) . . . . ?
 C2 C3 C11 Si1 -109.48(9) . . . . ?
 C3 C2 C11 Si1 109.14(10) . . . . ?
 C3 C4 C5 C6 -119.43(12) . . . . ?
 C3 C4 C5 C10 57.47(12) . . . . ?
 C4 N2 C15 O2 -46.02(17) . . . . ?
 C4 N2 C15 N3 136.68(10) . . . . ?
 C4 C3 C11 Si1 154.44(8) . . . . ?
 C4 C3 C11 C2 -96.08(11) . . . . ?
 C4 C5 C6 C7 178.51(10) . . . . ?
 C4 C5 C10 C1 -1.47(13) . . . . ?
 C4 C5 C10 C9 -179.20(10) . . . . ?
 C5 C6 C7 C8 -0.45(17) . . . . ?
 C6 C5 C10 C1 175.66(9) . . . . ?
 C6 C5 C10 C9 -2.07(16) . . . . ?
 C6 C7 C8 C9 -0.72(18) . . . . ?
 C7 C8 C9 C10 0.50(17) . . . . ?
 C8 C9 C10 C1 -176.48(10) . . . . ?
 C8 C9 C10 C5 0.88(17) . . . . ?
 C10 C1 C2 C3 54.94(12) . . . . ?
 C10 C1 C2 C11 -11.75(14) . . . . ?
 C10 C5 C6 C7 1.83(16) . . . . ?
 C11 C2 C3 C4 115.19(10) . . . . ?
 C11 C3 C4 N2 126.57(10) . . . . ?
 C11 C3 C4 C5 11.33(13) . . . . ?
 C12 Si1 C11 C2 83.44(10) . . . . ?
 C12 Si1 C11 C3 153.74(9) . . . . ?
 C13 Si1 C11 C2 -156.60(9) . . . . ?
 C13 Si1 C11 C3 -86.30(9) . . . . ?
 C14 Si1 C11 C2 -38.38(11) . . . . ?
 C14 Si1 C11 C3 31.92(10) . . . . ?
 C15 N2 C4 C3 169.35(10) . . . . ?
 C15 N2 C4 C5 -72.95(12) . . . . ?
 C15 N3 C16 O1 -172.24(12) . . . . ?
 C15 N3 C16 N1 10.42(13) . . . . ?
 C16 N1 N2 C4 -135.76(9) . . . . ?
 C16 N1 N2 C15 0.53(12) . . . . ?
 C16 N1 C1 C2 -169.89(10) . . . . ?
 C16 N1 C1 C10 72.40(12) . . . . ?
 C16 N3 C15 O2 172.64(11) . . . . ?
 C16 N3 C15 N2 -10.09(12) . . . . ?
 C17 N3 C15 O2 -6.80(19) . . . . ?
 C17 N3 C15 N2 170.47(10) . . . . ?
 C17 N3 C16 O1 7.21(19) . . . . ?
 C17 N3 C16 N1 -170.13(10) . . . . ?
 N1A N2A C4A C3A 60.74(10) . . . . ?
 N1A N2A C4A C5A -56.94(11) . . . . ?
 N1A N2A C15A O2A 176.93(11) . . . . ?
 N1A N2A C15A N3A -5.79(11) . . . . ?
 N1A C1A C2A C3A 60.41(11) . . . . ?
 N1A C1A C2A C11A 127.29(10) . . . . ?
 N1A C1A C10A C5A -57.99(11) . . . . ?
 N1A C1A C10A C9A 121.87(11) . . . . ?
 N2A N1A C1A C2A -62.03(10) . . . . ?
 N2A N1A C1A C10A 55.97(11) . . . . ?
 N2A N1A C16A O1A -175.83(11) . . . . ?
 N2A N1A C16A N3A 6.76(11) . . . . ?
 N2A C4A C5A C6A -124.31(11) . . . . ?
 N2A C4A C5A C10A 55.97(11) . . . . ?
 C1A N1A N2A C4A 0.91(12) . . . . ?
 C1A N1A N2A C15A -135.07(9) . . . . ?
 C1A N1A C16A O1A -46.12(17) . . . . ?
 C1A N1A C16A N3A 136.47(10) . . . . ?
 C1A C2A C3A C4A 0.16(12) . . . . ?
 C1A C2A C3A C11A 116.15(10) . . . . ?
 C1A C2A C11A Si1A 157.36(8) . . . . ?
 C1A C2A C11A C3A -96.44(11) . . . . ?
 C2A C1A C10A C5A 54.37(12) . . . . ?
 C2A C1A C10A C9A -125.76(12) . . . . ?
 C2A C3A C4A N2A -60.07(11) . . . . ?
 C2A C3A C4A C5A 54.19(12) . . . . ?
 C2A C3A C11A Si1A 109.36(9) . . . . ?
 C3A C2A C11A Si1A -106.19(9) . . . . ?
 C3A C4A C5A C6A 123.26(11) . . . . ?
 C3A C4A C5A C10A -56.45(12) . . . . ?
 C4A N2A C15A O2A 46.15(16) . . . . ?
 C4A N2A C15A N3A -136.58(10) . . . . ?
 C4A C3A C11A Si1A -154.44(8) . . . . ?
 C4A C3A C11A C2A 96.20(11) . . . . ?
 C4A C5A C6A C7A 179.06(10) . . . . ?
 C4A C5A C10A C1A 1.36(13) . . . . ?
 C4A C5A C10A C9A -178.51(10) . . . . ?
 C5A C6A C7A C8A 0.07(17) . . . . ?
 C6A C5A C10A C1A -178.37(9) . . . . ?
 C6A C5A C10A C9A 1.75(16) . . . . ?
 C6A C7A C8A C9A 0.64(18) . . . . ?
 C7A C8A C9A C10A -0.15(17) . . . . ?
 C8A C9A C10A C1A 179.11(10) . . . . ?
 C8A C9A C10A C5A -1.03(16) . . . . ?
 C10A C1A C2A C3A -53.87(12) . . . . ?
 C10A C1A C2A C11A 13.01(14) . . . . ?
 C10A C5A C6A C7A -1.25(16) . . . . ?
 C11A C2A C3A C4A -115.99(10) . . . . ?
 C11A C3A C4A N2A -126.44(10) . . . . ?
 C11A C3A C4A C5A -12.18(14) . . . . ?
 C12A Si1A C11A C2A -92.98(10) . . . . ?
 C12A Si1A C11A C3A -161.68(8) . . . . ?
 C13A Si1A C11A C2A 145.63(9) . . . . ?
 C13A Si1A C11A C3A 76.93(10) . . . . ?
 C14A Si1A C11A C2A 28.03(10) . . . . ?
 C14A Si1A C11A C3A -40.67(10) . . . . ?
 C15A N2A C4A C3A -170.40(9) . . . . ?
 C15A N2A C4A C5A 71.93(12) . . . . ?
 C15A N3A C16A O1A 171.76(12) . . . . ?
 C15A N3A C16A N1A -10.83(13) . . . . ?
 C16A N1A N2A C4A 135.36(9) . . . . ?
 C16A N1A N2A C15A -0.62(11) . . . . ?
 C16A N1A C1A C2A 170.07(9) . . . . ?
 C16A N1A C1A C10A -71.92(12) . . . . ?
 C16A N3A C15A O2A -172.31(11) . . . . ?
 C16A N3A C15A N2A 10.44(12) . . . . ?
 C17A N3A C15A O2A 6.44(19) . . . . ?
 C17A N3A C15A N2A -170.81(11) . . . . ?
 C17A N3A C16A O1A -7.0(2) . . . . ?
 C17A N3A C16A N1A 170.41(11) . . . . ?
 N1B N2B C4B C3B 61.91(11) . . . . ?
 N1B N2B C4B C5B -55.88(11) . . . . ?
 N1B N2B C15B O2B 177.50(11) . . . . ?
 N1B N2B C15B N3B -5.26(11) . . . . ?
 N1B C1B C2B C3B 60.17(11) . . . . ?
 N1B C1B C2B C11B 126.14(10) . . . . ?
 N1B C1B C10B C5B -56.08(11) . . . . ?
 N1B C1B C10B C9B 124.64(11) . . . . ?
 N2B N1B C1B C2B -60.50(11) . . . . ?
 N2B N1B C1B C10B 57.31(11) . . . . ?
 N2B N1B C16B O1B -177.95(11) . . . . ?
 N2B N1B C16B N3B 4.98(11) . . . . ?
 N2B C4B C5B C6B -122.61(12) . . . . ?
 N2B C4B C5B C10B 58.14(11) . . . . ?
 C1B N1B N2B C4B -1.28(12) . . . . ?
 C1B N1B N2B C15B -134.34(9) . . . . ?
 C1B N1B C16B O1B -48.05(16) . . . . ?
 C1B N1B C16B N3B 134.89(10) . . . . ?
 C1B C2B C3B C4B -0.58(12) . . . . ?
 C1B C2B C3B C11B 114.97(10) . . . . ?
 C1B C2B C11B Si1B 155.90(8) . . . . ?
 C1B C2B C11B C3B -96.11(11) . . . . ?
 C2B C1B C10B C5B 56.97(12) . . . . ?
 C2B C1B C10B C9B -122.31(11) . . . . ?
 C2B C3B C4B N2B -59.92(11) . . . . ?
 C2B C3B C4B C5B 54.52(12) . . . . ?
 C2B C3B C11B Si1B 111.19(10) . . . . ?
 C3B C2B C11B Si1B -108.00(10) . . . . ?
 C3B C4B C5B C6B 124.61(12) . . . . ?
 C3B C4B C5B C10B -54.64(12) . . . . ?
 C4B N2B C15B O2B 48.90(16) . . . . ?
 C4B N2B C15B N3B -133.86(10) . . . . ?
 C4B C3B C11B Si1B -151.78(9) . . . . ?
 C4B C3B C11B C2B 97.04(11) . . . . ?
 C4B C5B C6B C7B -178.19(11) . . . . ?
 C4B C5B C10B C1B -1.44(13) . . . . ?
 C4B C5B C10B C9B 177.89(9) . . . . ?
 C5B C6B C7B C8B -0.31(18) . . . . ?
 C6B C5B C10B C1B 179.25(10) . . . . ?
 C6B C5B C10B C9B -1.42(16) . . . . ?
 C6B C7B C8B C9B -0.01(19) . . . . ?
 C7B C8B C9B C10B -0.37(17) . . . . ?
 C8B C9B C10B C1B -179.70(10) . . . . ?
 C8B C9B C10B C5B 1.07(16) . . . . ?
 C10B C1B C2B C3B -54.27(11) . . . . ?
 C10B C1B C2B C11B 11.70(14) . . . . ?
 C10B C5B C6B C7B 1.01(17) . . . . ?
 C11B C2B C3B C4B -115.55(10) . . . . ?
 C11B C3B C4B N2B -126.92(10) . . . . ?
 C11B C3B C4B C5B -12.47(14) . . . . ?
 C12B Si1B C11B C2B -87.80(10) . . . . ?
 C12B Si1B C11B C3B -158.26(9) . . . . ?
 C13B Si1B C11B C2B 153.03(10) . . . . ?
 C13B Si1B C11B C3B 82.56(11) . . . . ?
 C14B Si1B C11B C2B 31.82(11) . . . . ?
 C14B Si1B C11B C3B -38.65(11) . . . . ?
 C15B N2B C4B C3B -171.24(9) . . . . ?
 C15B N2B C4B C5B 70.97(12) . . . . ?
 C15B N3B C16B O1B 174.32(11) . . . . ?
 C15B N3B C16B N1B -8.62(12) . . . . ?
 C16B N1B N2B C4B 133.25(9) . . . . ?
 C16B N1B N2B C15B 0.19(11) . . . . ?
 C16B N1B C1B C2B 171.65(9) . . . . ?
 C16B N1B C1B C10B -70.54(12) . . . . ?
 C16B N3B C15B O2B -174.08(12) . . . . ?
 C16B N3B C15B N2B 8.71(12) . . . . ?
 C17B N3B C15B O2B 8.07(19) . . . . ?
 C17B N3B C15B N2B -169.13(10) . . . . ?
 C17B N3B C16B O1B -7.82(18) . . . . ?
 C17B N3B C16B N1B 169.24(10) . . . . ?
 N1C N2C C4C C3C 63.58(11) . . . . ?
 N1C N2C C4C C5C -54.54(11) . . . . ?
 N1C N2C C15C O2C 178.26(11) . . . . ?
 N1C N2C C15C N3C -4.46(12) . . . . ?
 N1C C1C C2C C3C 60.74(11) . . . . ?
 N1C C1C C2C C11C 127.31(10) . . . . ?
 N1C C1C C10C C5C -56.34(12) . . . . ?
 N1C C1C C10C C9C 122.68(11) . . . . ?
 N2C N1C C1C C2C -59.39(11) . . . . ?
 N2C N1C C1C C10C 58.63(11) . . . . ?
 N2C N1C C16C O1C -176.46(11) . . . . ?
 N2C N1C C16C N3C 6.49(12) . . . . ?
 N2C C4C C5C C6C -121.71(12) . . . . ?
 N2C C4C C5C C10C 57.81(11) . . . . ?
 C1C N1C N2C C4C -3.09(12) . . . . ?
 C1C N1C N2C C15C -137.29(10) . . . . ?
 C1C N1C C16C O1C -45.57(17) . . . . ?
 C1C N1C C16C N3C 137.38(10) . . . . ?
 C1C C2C C3C C4C -1.29(12) . . . . ?
 C1C C2C C3C C11C 115.48(10) . . . . ?
 C1C C2C C11C Si1C 153.47(8) . . . . ?
 C1C C2C C11C C3C -96.72(11) . . . . ?
 C2C C1C C10C C5C 56.21(12) . . . . ?
 C2C C1C C10C C9C -124.77(12) . . . . ?
 C2C C3C C4C N2C -59.79(11) . . . . ?
 C2C C3C C4C C5C 54.62(12) . . . . ?
 C2C C3C C11C Si1C 105.64(9) . . . . ?
 C3C C2C C11C Si1C -109.81(9) . . . . ?
 C3C C4C C5C C6C 126.09(12) . . . . ?
 C3C C4C C5C C10C -54.39(12) . . . . ?
 C4C N2C C15C O2C 48.68(17) . . . . ?
 C4C N2C C15C N3C -134.03(10) . . . . ?
 C4C C3C C11C Si1C -158.74(8) . . . . ?
 C4C C3C C11C C2C 95.62(11) . . . . ?
 C4C C5C C6C C7C -179.68(11) . . . . ?
 C4C C5C C10C C1C -1.55(13) . . . . ?
 C4C C5C C10C C9C 179.36(10) . . . . ?
 C5C C6C C7C C8C -0.19(18) . . . . ?
 C6C C5C C10C C1C 178.00(10) . . . . ?
 C6C C5C C10C C9C -1.09(16) . . . . ?
 C6C C7C C8C C9C -0.22(18) . . . . ?
 C7C C8C C9C C10C -0.02(17) . . . . ?
 C8C C9C C10C C1C -178.28(10) . . . . ?
 C8C C9C C10C C5C 0.67(16) . . . . ?
 C10C C1C C2C C3C -53.15(12) . . . . ?
 C10C C1C C2C C11C 13.42(14) . . . . ?
 C10C C5C C6C C7C 0.83(17) . . . . ?
 C11C C2C C3C C4C -116.78(10) . . . . ?
 C11C C3C C4C N2C -126.27(10) . . . . ?
 C11C C3C C4C C5C -11.86(14) . . . . ?
 C12C Si1C C11C C2C -74.91(10) . . . . ?
 C12C Si1C C11C C3C -143.63(9) . . . . ?
 C13C Si1C C11C C2C 164.20(9) . . . . ?
 C13C Si1C C11C C3C 95.49(10) . . . . ?
 C14C Si1C C11C C2C 45.48(10) . . . . ?
 C14C Si1C C11C C3C -23.23(10) . . . . ?
 C15C N2C C4C C3C -168.66(9) . . . . ?
 C15C N2C C4C C5C 73.22(12) . . . . ?
 C15C N3C C16C O1C 173.28(12) . . . . ?
 C15C N3C C16C N1C -9.66(13) . . . . ?
 C16C N1C N2C C4C 132.93(9) . . . . ?
 C16C N1C N2C C15C -1.28(12) . . . . ?
 C16C N1C C1C C2C 171.56(10) . . . . ?
 C16C N1C C1C C10C -70.42(12) . . . . ?
 C16C N3C C15C O2C -173.88(12) . . . . ?
 C16C N3C C15C N2C 8.85(13) . . . . ?
 C17C N3C C15C O2C 5.3(2) . . . . ?
 C17C N3C C15C N2C -171.92(11) . . . . ?
 C17C N3C C16C O1C -5.94(19) . . . . ?
 C17C N3C C16C N1C 171.12(11) . . . . ?
 N1D N2D C4D C3D 58.67(11) . . . . ?
 N1D N2D C4D C5D -59.24(11) . . . . ?
 N1D N2D C15D O2D 176.54(11) . . . . ?
 N1D N2D C15D N3D -6.78(12) . . . . ?
 N1D C1D C2D C3D 59.79(11) . . . . ?
 N1D C1D C2D C11D 126.50(10) . . . . ?
 N1D C1D C10D C5D -57.44(12) . . . . ?
 N1D C1D C10D C9D 123.24(12) . . . . ?
 N2D N1D C1D C2D -64.05(11) . . . . ?
 N2D N1D C1D C10D 53.70(11) . . . . ?
 N2D N1D C16D O1D -178.81(11) . . . . ?
 N2D N1D C16D N3D 3.92(12) . . . . ?
 N2D C4D C5D C6D -123.64(11) . . . . ?
 N2D C4D C5D C10D 56.34(12) . . . . ?
 C1D N1D N2D C4D 3.94(12) . . . . ?
 C1D N1D N2D C15D -132.69(9) . . . . ?
 C1D N1D C16D O1D -49.16(17) . . . . ?
 C1D N1D C16D N3D 133.57(10) . . . . ?
 C1D C2D C3D C4D 1.17(12) . . . . ?
 C1D C2D C3D C11D 116.41(10) . . . . ?
 C1D C2D C11D Si1D 156.67(8) . . . . ?
 C1D C2D C11D C3D -95.97(11) . . . . ?
 C2D C1D C10D C5D 54.75(12) . . . . ?
 C2D C1D C10D C9D -124.57(12) . . . . ?
 C2D C3D C4D N2D -60.42(11) . . . . ?
 C2D C3D C4D C5D 53.78(12) . . . . ?
 C2D C3D C11D Si1D 109.34(9) . . . . ?
 C3D C2D C11D Si1D -107.37(9) . . . . ?
 C3D C4D C5D C6D 123.28(12) . . . . ?
 C3D C4D C5D C10D -56.74(12) . . . . ?
 C4D N2D C15D O2D 45.02(17) . . . . ?
 C4D N2D C15D N3D -138.30(10) . . . . ?
 C4D C3D C11D Si1D -154.04(8) . . . . ?
 C4D C3D C11D C2D 96.62(11) . . . . ?
 C4D C5D C6D C7D 179.01(10) . . . . ?
 C4D C5D C10D C1D 1.56(13) . . . . ?
 C4D C5D C10D C9D -179.07(10) . . . . ?
 C5D C6D C7D C8D 0.68(17) . . . . ?
 C6D C5D C10D C1D -178.46(10) . . . . ?
 C6D C5D C10D C9D 0.91(16) . . . . ?
 C6D C7D C8D C9D -0.33(18) . . . . ?
 C7D C8D C9D C10D 0.25(18) . . . . ?
 C8D C9D C10D C1D 178.73(11) . . . . ?
 C8D C9D C10D C5D -0.54(17) . . . . ?
 C10D C1D C2D C3D -54.87(12) . . . . ?
 C10D C1D C2D C11D 11.84(14) . . . . ?
 C10D C5D C6D C7D -0.97(16) . . . . ?
 C11D C2D C3D C4D -115.24(10) . . . . ?
 C11D C3D C4D N2D -126.77(10) . . . . ?
 C11D C3D C4D C5D -12.57(14) . . . . ?
 C12D Si1D C11D C2D -83.87(12) . . . . ?
 C12D Si1D C11D C3D -153.12(11) . . . . ?
 C13D Si1D C11D C2D 155.54(11) . . . . ?
 C13D Si1D C11D C3D 86.29(11) . . . . ?
 C14D Si1D C11D C2D 37.35(11) . . . . ?
 C14D Si1D C11D C3D -31.90(11) . . . . ?
 C15D N2D C4D C3D -171.58(10) . . . . ?
 C15D N2D C4D C5D 70.52(12) . . . . ?
 C15D N3D C16D O1D 174.28(12) . . . . ?
 C15D N3D C16D N1D -8.48(13) . . . . ?
 C16D N1D N2D C4D 138.45(9) . . . . ?
 C16D N1D N2D C15D 1.82(12) . . . . ?
 C16D N1D C1D C2D 168.09(9) . . . . ?
 C16D N1D C1D C10D -74.16(12) . . . . ?
 C16D N3D C15D O2D -173.67(11) . . . . ?
 C16D N3D C15D N2D 9.63(13) . . . . ?
 C17D N3D C15D O2D 7.00(19) . . . . ?
 C17D N3D C15D N2D -169.70(10) . . . . ?
 C17D N3D C16D O1D -6.39(19) . . . . ?
 C17D N3D C16D N1D 170.84(10) . . . . ?

_shelx_res_file
;
    ed01l_0m.res created by SHELXL-2014/7

TITL ed01l_0m_a.res in P2(1)/c
REM Old TITL ed01l_0m in P2(1)/c
REM SHELXT solution in P2(1)/c
REM R1 0.121, Rweak 0.003, Alpha 0.021, Orientation as input
REM Formula found by SHELXT: C87 N13 O10 Si5
CELL 0.71073 26.2536 11.6384 29.4236 90 107.014 90
ZERR 20 0.0004 0.0002 0.0004 0 0 0
LATT 1
SYMM -X,0.5+Y,0.5-Z
SFAC C H N O Si
UNIT 340 420 60 40 20
ISOR C14D C12D C13D

L.S. 40
PLAN  10
SIZE 0.372 0.48 0.631
TEMP -173.16
CONF
BOND $H
list 4
MORE -1
fmap 2 53
acta
OMIT -6 1 4
OMIT 3 2 8
OMIT -4 0 6
REM <olex2.extras>
REM <HklSrc "%.\\ed01l_0m.hkl">
REM </olex2.extras>

WGHT    0.042500    4.157500
FVAR       0.18112
SI1   5    0.748125    0.881084    0.401999    11.00000    0.01519    0.01820 =
         0.01912   -0.00047    0.00472    0.00000
O1    4    0.969754    0.721085    0.314270    11.00000    0.03163    0.01831 =
         0.02846   -0.00701    0.01725   -0.00301
O2    4    1.008134    1.068137    0.390255    11.00000    0.02395    0.01758 =
         0.02470   -0.00459    0.01036   -0.00582
N1    3    0.918840    0.848689    0.343476    11.00000    0.02343    0.01318 =
         0.01909   -0.00516    0.01119   -0.00476
N2    3    0.931078    0.957739    0.367738    11.00000    0.02173    0.01292 =
         0.01746   -0.00391    0.00981   -0.00352
N3    3    1.000431    0.901352    0.344955    11.00000    0.02039    0.01596 =
         0.02023   -0.00202    0.01018   -0.00186
C1    1    0.889498    0.770662    0.367543    11.00000    0.02025    0.01389 =
         0.01894   -0.00371    0.00987   -0.00411
AFIX  13
H1    2    0.882069    0.694487    0.351215    11.00000   -1.20000
AFIX   0
C2    1    0.837984    0.835861    0.364362    11.00000    0.01812    0.01774 =
         0.01692   -0.00263    0.00654   -0.00237
AFIX  13
H2    2    0.809739    0.834952    0.333025    11.00000   -1.20000
AFIX   0
C3    1    0.850510    0.950556    0.389401    11.00000    0.01803    0.01538 =
         0.01714   -0.00127    0.00651   -0.00031
AFIX  13
H3    2    0.829988    1.018942    0.373237    11.00000   -1.20000
AFIX   0
C4    1    0.910691    0.963894    0.410214    11.00000    0.01921    0.01375 =
         0.01594   -0.00266    0.00855   -0.00144
AFIX  13
H4    2    0.920093    1.038771    0.427281    11.00000   -1.20000
AFIX   0
C5    1    0.934123    0.864171    0.441960    11.00000    0.01489    0.01405 =
         0.01854   -0.00167    0.00868   -0.00202
C6    1    0.961614    0.868288    0.489931    11.00000    0.01614    0.01814 =
         0.01948   -0.00176    0.00811   -0.00403
AFIX  43
H6    2    0.968171    0.939811    0.506161    11.00000   -1.20000
AFIX   0
C7    1    0.979534    0.766197    0.514085    11.00000    0.01818    0.02590 =
         0.02056    0.00401    0.00590   -0.00216
AFIX  43
H7    2    0.998646    0.768155    0.546930    11.00000   -1.20000
AFIX   0
C8    1    0.969595    0.661548    0.490380    11.00000    0.02192    0.01917 =
         0.02896    0.00619    0.00975    0.00161
AFIX  43
H8    2    0.982367    0.592613    0.507139    11.00000   -1.20000
AFIX   0
C9    1    0.941102    0.656456    0.442288    11.00000    0.02124    0.01462 =
         0.02811   -0.00088    0.01230   -0.00102
AFIX  43
H9    2    0.934143    0.584711    0.426263    11.00000   -1.20000
AFIX   0
C10   1    0.923114    0.758017    0.418288    11.00000    0.01651    0.01483 =
         0.02009   -0.00256    0.00986   -0.00201
C11   1    0.820264    0.859663    0.408001    11.00000    0.01695    0.01659 =
         0.01667   -0.00103    0.00656   -0.00051
AFIX  13
H11   2    0.841187    0.819581    0.437651    11.00000   -1.20000
AFIX   0
C12   1    0.717153    0.736391    0.400742    11.00000    0.02441    0.02437 =
         0.03842   -0.00358    0.01244   -0.00527
AFIX 137
H12A  2    0.723726    0.690496    0.375103    11.00000   -1.50000
H12B  2    0.678686    0.744975    0.395234    11.00000   -1.50000
H12C  2    0.732780    0.697698    0.431229    11.00000   -1.50000
AFIX   0
C13   1    0.743003    0.966086    0.454365    11.00000    0.02254    0.02431 =
         0.02481    0.00017    0.00882    0.00608
AFIX 137
H13A  2    0.772570    0.945786    0.482294    11.00000   -1.50000
H13B  2    0.709125    0.948774    0.460584    11.00000   -1.50000
H13C  2    0.744627    1.048274    0.447679    11.00000   -1.50000
AFIX   0
C14   1    0.716192    0.964246    0.346973    11.00000    0.02560    0.03318 =
         0.02441    0.00263   -0.00048    0.00182
AFIX 137
H14A  2    0.731654    1.041503    0.349794    11.00000   -1.50000
H14B  2    0.677813    0.969961    0.342607    11.00000   -1.50000
H14C  2    0.722301    0.925047    0.319555    11.00000   -1.50000
AFIX   0
C15   1    0.983347    0.984917    0.370648    11.00000    0.02039    0.01503 =
         0.01646    0.00170    0.00822   -0.00025
C16   1    0.964063    0.811772    0.332621    11.00000    0.02243    0.01737 =
         0.01703   -0.00141    0.00946   -0.00178
C17   1    1.050282    0.905570    0.332677    11.00000    0.01968    0.02298 =
         0.02623   -0.00149    0.01194   -0.00070
AFIX 137
H17A  2    1.045435    0.951995    0.303934    11.00000   -1.50000
H17B  2    1.060891    0.827471    0.326897    11.00000   -1.50000
H17C  2    1.078054    0.940081    0.358942    11.00000   -1.50000
AFIX   0

SI1A  5    1.054122    0.137697    0.820726    11.00000    0.01417    0.01860 =
         0.02437   -0.00263    0.00534    0.00079
O1A   4    0.807793    0.272340    0.873211    11.00000    0.02807    0.01879 =
         0.03375   -0.00635    0.01753   -0.00034
O2A   4    0.794247   -0.089881    0.810212    11.00000    0.02036    0.01484 =
         0.02601   -0.00132    0.00740   -0.00226
N1A   3    0.869858    0.150820    0.855791    11.00000    0.01990    0.01285 =
         0.01719   -0.00323    0.00843   -0.00155
N2A   3    0.865508    0.036724    0.835495    11.00000    0.01866    0.01193 =
         0.01642   -0.00176    0.00767   -0.00121
N3A   3    0.788918    0.083374    0.848075    11.00000    0.01839    0.01639 =
         0.02432   -0.00129    0.01114   -0.00075
C1A   1    0.899199    0.230828    0.832457    11.00000    0.01698    0.01300 =
         0.01734   -0.00238    0.00694   -0.00182
AFIX  13
H1A   2    0.900981    0.310298    0.845753    11.00000   -1.20000
AFIX   0
C2A   1    0.954376    0.176775    0.843237    11.00000    0.01631    0.01579 =
         0.01785   -0.00274    0.00460   -0.00083
AFIX  13
H2A   2    0.978788    0.187046    0.876158    11.00000   -1.20000
AFIX   0
C3A   1    0.950329    0.057300    0.822356    11.00000    0.01653    0.01420 =
         0.01830   -0.00010    0.00495    0.00083
AFIX  13
H3A   2    0.972315   -0.004093    0.842707    11.00000   -1.20000
AFIX   0
C4A   1    0.892346    0.028328    0.796923    11.00000    0.01674    0.01276 =
         0.01634   -0.00112    0.00738    0.00002
AFIX  13
H4A   2    0.888683   -0.050308    0.782631    11.00000   -1.20000
AFIX   0
C5A   1    0.867022    0.118220    0.760477    11.00000    0.01357    0.01383 =
         0.01725   -0.00011    0.00680   -0.00099
C6A   1    0.842713    0.101250    0.712297    11.00000    0.01649    0.01795 =
         0.01802   -0.00209    0.00703   -0.00399
AFIX  43
H6A   2    0.841130    0.026723    0.698783    11.00000   -1.20000
AFIX   0
C7A   1    0.820649    0.195381    0.684049    11.00000    0.01876    0.02600 =
         0.01707    0.00185    0.00441   -0.00212
AFIX  43
H7A   2    0.803863    0.184907    0.651028    11.00000   -1.20000
AFIX   0
C8A   1    0.823034    0.304385    0.703839    11.00000    0.02154    0.02102 =
         0.02419    0.00717    0.00548    0.00198
AFIX  43
H8A   2    0.807530    0.367655    0.684262    11.00000   -1.20000
AFIX   0
C9A   1    0.847956    0.321876    0.752155    11.00000    0.01870    0.01433 =
         0.02474    0.00099    0.00817    0.00016
AFIX  43
H9A   2    0.849612    0.396503    0.765593    11.00000   -1.20000
AFIX   0
C10A  1    0.870237    0.228695    0.780200    11.00000    0.01396    0.01441 =
         0.01819   -0.00060    0.00693   -0.00127
C11A  1    0.980013    0.150859    0.804542    11.00000    0.01634    0.01568 =
         0.01853   -0.00163    0.00578   -0.00071
AFIX  13
H11A  2    0.961848    0.182994    0.772353    11.00000   -1.20000
AFIX   0
C12A  1    1.083485    0.279490    0.813160    11.00000    0.02371    0.02724 =
         0.03294   -0.00182    0.01107   -0.00559
AFIX 137
H12D  2    1.070945    0.302510    0.779688    11.00000   -1.50000
H12E  2    1.122422    0.273479    0.823084    11.00000   -1.50000
H12F  2    1.072543    0.337103    0.832727    11.00000   -1.50000
AFIX   0
C13A  1    1.071118    0.026683    0.781867    11.00000    0.02536    0.03256 =
         0.03841   -0.00948    0.00919    0.00763
AFIX 137
H13D  2    1.052556   -0.045092    0.784265    11.00000   -1.50000
H13E  2    1.109660    0.013318    0.792061    11.00000   -1.50000
H13F  2    1.060076    0.053456    0.748844    11.00000   -1.50000
AFIX   0
C14A  1    1.079016    0.087895    0.883782    11.00000    0.02255    0.02909 =
         0.03119    0.00270    0.00011   -0.00001
AFIX 137
H14D  2    1.066894    0.141027    0.904296    11.00000   -1.50000
H14E  2    1.118038    0.085760    0.893646    11.00000   -1.50000
H14F  2    1.065164    0.010793    0.886456    11.00000   -1.50000
AFIX   0
C15A  1    0.813479    0.000047    0.828403    11.00000    0.01808    0.01506 =
         0.01703    0.00278    0.00694    0.00135
C16A  1    0.820417    0.180583    0.859966    11.00000    0.02143    0.01709 =
         0.01825   -0.00083    0.00869   -0.00103
C17A  1    0.736394    0.072377    0.854653    11.00000    0.02237    0.02375 =
         0.04838   -0.00213    0.02083   -0.00135
AFIX 137
H17D  2    0.711944    0.037546    0.826263    11.00000   -1.50000
H17E  2    0.723195    0.148574    0.859817    11.00000   -1.50000
H17F  2    0.738621    0.023596    0.882316    11.00000   -1.50000
AFIX   0

SI1B  5    0.554022    0.816529    0.605369    11.00000    0.01623    0.02045 =
         0.02198    0.00013    0.00731    0.00057
O1B   4    0.816631    1.009103    0.599085    11.00000    0.02488    0.01711 =
         0.02418   -0.00264    0.00925   -0.00498
O2B   4    0.782692    0.653616    0.529744    11.00000    0.02769    0.01965 =
         0.02898   -0.00743    0.01436   -0.00108
N1B   3    0.739663    0.898085    0.575267    11.00000    0.02068    0.01319 =
         0.01631   -0.00256    0.00857   -0.00182
N2B   3    0.729042    0.786021    0.553243    11.00000    0.02069    0.01414 =
         0.01768   -0.00435    0.00916   -0.00233
N3B   3    0.812407    0.835399    0.559183    11.00000    0.01774    0.01719 =
         0.01919   -0.00065    0.00805   -0.00071
C1B   1    0.716991    0.910180    0.616345    11.00000    0.01944    0.01317 =
         0.01502   -0.00122    0.00797   -0.00029
AFIX  13
H1B   2    0.725015    0.987416    0.631664    11.00000   -1.20000
AFIX   0
C2B   1    0.657106    0.892631    0.594302    11.00000    0.01805    0.01632 =
         0.01588   -0.00003    0.00640    0.00146
AFIX  13
H2B   2    0.636142    0.958238    0.576112    11.00000   -1.20000
AFIX   0
C3B   1    0.646835    0.774594    0.572056    11.00000    0.01756    0.01900 =
         0.01682   -0.00297    0.00616   -0.00108
AFIX  13
H3B   2    0.619435    0.768802    0.540340    11.00000   -1.20000
AFIX   0
C4B   1    0.699209    0.710898    0.578114    11.00000    0.01894    0.01469 =
         0.01873   -0.00336    0.00941   -0.00317
AFIX  13
H4B   2    0.693091    0.632455    0.563667    11.00000   -1.20000
AFIX   0
C5B   1    0.731867    0.706131    0.629449    11.00000    0.01627    0.01468 =
         0.02010   -0.00053    0.00950   -0.00087
C6B   1    0.751591    0.608550    0.655508    11.00000    0.02490    0.01460 =
         0.02807    0.00150    0.01340    0.00171
AFIX  43
H6B   2    0.745913    0.534797    0.641066    11.00000   -1.20000
AFIX   0
C7B   1    0.779995    0.620524    0.703423    11.00000    0.02748    0.02326 =
         0.02754    0.00920    0.01099    0.00735
AFIX  43
H7B   2    0.793611    0.554186    0.721774    11.00000   -1.20000
AFIX   0
C8B   1    0.788569    0.727979    0.724543    11.00000    0.02162    0.02888 =
         0.01837    0.00493    0.00659    0.00249
AFIX  43
H8B   2    0.807986    0.734543    0.757203    11.00000   -1.20000
AFIX   0
C9B   1    0.768995    0.826541    0.698355    11.00000    0.01675    0.01996 =
         0.01817   -0.00094    0.00802   -0.00235
AFIX  43
H9B   2    0.774717    0.900153    0.712919    11.00000   -1.20000
AFIX   0
C10B  1    0.741003    0.815257    0.650635    11.00000    0.01421    0.01469 =
         0.01695   -0.00008    0.00777   -0.00043
C11B  1    0.627118    0.803411    0.614146    11.00000    0.01764    0.01771 =
         0.01688   -0.00070    0.00634    0.00010
AFIX  13
H11B  2    0.647866    0.767944    0.644958    11.00000   -1.20000
AFIX   0
C12B  1    0.544319    0.905065    0.654987    11.00000    0.02643    0.04634 =
         0.02472   -0.00093    0.00941    0.01507
AFIX 137
H12G  2    0.571634    0.885214    0.684580    11.00000   -1.50000
H12H  2    0.508950    0.889836    0.658496    11.00000   -1.50000
H12I  2    0.547271    0.986685    0.647967    11.00000   -1.50000
AFIX   0
C13B  1    0.527718    0.668580    0.607151    11.00000    0.03064    0.02638 =
         0.08095    0.00310    0.02756   -0.00367
AFIX 137
H13G  2    0.536745    0.620918    0.583153    11.00000   -1.50000
H13H  2    0.488922    0.671632    0.600515    11.00000   -1.50000
H13I  2    0.543639    0.635307    0.638723    11.00000   -1.50000
AFIX   0
C14B  1    0.521077    0.888032    0.547602    11.00000    0.02309    0.04631 =
         0.02322    0.00137   -0.00004   -0.00007
AFIX 137
H14G  2    0.534331    0.966914    0.548251    11.00000   -1.50000
H14H  2    0.482460    0.889365    0.542365    11.00000   -1.50000
H14I  2    0.529105    0.845437    0.521795    11.00000   -1.50000
AFIX   0
C15B  1    0.775959    0.746370    0.546104    11.00000    0.02035    0.01945 =
         0.01607   -0.00085    0.00781   -0.00111
C16B  1    0.792743    0.923483    0.580741    11.00000    0.02037    0.01569 =
         0.01490    0.00232    0.00687    0.00013
C17B  1    0.863867    0.838161    0.549915    11.00000    0.01782    0.02375 =
         0.02531    0.00152    0.00942    0.00117
AFIX 137
H17G  2    0.864343    0.900930    0.527842    11.00000   -1.50000
H17H  2    0.869889    0.764955    0.535852    11.00000   -1.50000
H17I  2    0.892037    0.850459    0.579808    11.00000   -1.50000
AFIX   0

SI1C  5    0.850335    0.292534    0.512125    11.00000    0.01490    0.01626 =
         0.02185   -0.00118    0.00671   -0.00167
O1C   4    0.598331    0.531528    0.519302    11.00000    0.02624    0.01530 =
         0.03403    0.00048    0.01594    0.00276
O2C   4    0.596998    0.145321    0.548730    11.00000    0.02082    0.01887 =
         0.03459    0.00769    0.01044   -0.00081
N1C   3    0.664514    0.391572    0.533586    11.00000    0.02070    0.01281 =
         0.02429    0.00031    0.01229    0.00045
N2C   3    0.663762    0.269447    0.542106    11.00000    0.01887    0.01262 =
         0.02263    0.00234    0.00997   -0.00005
N3C   3    0.585043    0.343111    0.539512    11.00000    0.01753    0.01767 =
         0.02393    0.00189    0.00995    0.00060
C1C   1    0.693723    0.420025    0.498131    11.00000    0.02005    0.01170 =
         0.02358    0.00085    0.01225   -0.00064
AFIX  13
H1C   2    0.694277    0.504685    0.492492    11.00000   -1.20000
AFIX   0
C2C   1    0.749564    0.372968    0.520724    11.00000    0.01740    0.01459 =
         0.02331   -0.00292    0.00932   -0.00217
AFIX  13
H2C   2    0.773558    0.418641    0.547228    11.00000   -1.20000
AFIX   0
C3C   1    0.747552    0.244488    0.527963    11.00000    0.01570    0.01537 =
         0.01935   -0.00037    0.00611   -0.00054
AFIX  13
H3C   2    0.770448    0.213118    0.558830    11.00000   -1.20000
AFIX   0
C4C   1    0.689805    0.202986    0.511300    11.00000    0.01670    0.01249 =
         0.02011    0.00099    0.00714    0.00060
AFIX  13
H4C   2    0.687278    0.118267    0.515884    11.00000   -1.20000
AFIX   0
C5C   1    0.662408    0.237792    0.460712    11.00000    0.01364    0.01487 =
         0.02065    0.00157    0.00716    0.00119
C6C   1    0.636055    0.166994    0.423463    11.00000    0.01638    0.01722 =
         0.02516   -0.00079    0.00570   -0.00045
AFIX  43
H6C   2    0.633623    0.086762    0.428397    11.00000   -1.20000
AFIX   0
C7C   1    0.613093    0.214523    0.378601    11.00000    0.01772    0.03020 =
         0.02155   -0.00242    0.00426   -0.00131
AFIX  43
H7C   2    0.595040    0.166345    0.352862    11.00000   -1.20000
AFIX   0
C8C   1    0.616471    0.332165    0.371314    11.00000    0.01789    0.03242 =
         0.02123    0.00709    0.00781    0.00539
AFIX  43
H8C   2    0.600826    0.363770    0.340621    11.00000   -1.20000
AFIX   0
C9C   1    0.642655    0.403621    0.408783    11.00000    0.01832    0.02022 =
         0.02674    0.00713    0.01355    0.00542
AFIX  43
H9C   2    0.644995    0.483876    0.403848    11.00000   -1.20000
AFIX   0
C10C  1    0.665302    0.356372    0.453417    11.00000    0.01495    0.01541 =
         0.02233    0.00174    0.01008    0.00198
C11C  1    0.775899    0.292171    0.493992    11.00000    0.01595    0.01543 =
         0.02047   -0.00085    0.00760   -0.00052
AFIX  13
H11C  2    0.757468    0.281957    0.459323    11.00000   -1.20000
AFIX   0
C12C  1    0.872503    0.425895    0.488397    11.00000    0.02730    0.02533 =
         0.03234    0.00026    0.01191   -0.00795
AFIX 137
H12J  2    0.859703    0.424988    0.453592    11.00000   -1.50000
H12K  2    0.911499    0.429699    0.498765    11.00000   -1.50000
H12L  2    0.857964    0.493127    0.500357    11.00000   -1.50000
AFIX   0
C13C  1    0.875234    0.162942    0.488329    11.00000    0.02120    0.02552 =
         0.04199   -0.00747    0.00884    0.00375
AFIX 137
H13J  2    0.863483    0.093744    0.501374    11.00000   -1.50000
H13K  2    0.914243    0.164739    0.497482    11.00000   -1.50000
H13L  2    0.861094    0.162069    0.453595    11.00000   -1.50000
AFIX   0
C14C  1    0.875840    0.288751    0.578324    11.00000    0.02299    0.03289 =
         0.02490    0.00119    0.00335   -0.00498
AFIX 137
H14J  2    0.861377    0.354121    0.591532    11.00000   -1.50000
H14K  2    0.914821    0.293204    0.588214    11.00000   -1.50000
H14L  2    0.864720    0.216940    0.589998    11.00000   -1.50000
AFIX   0
C15C  1    0.612958    0.240692    0.543366    11.00000    0.01758    0.01902 =
         0.01883    0.00324    0.00643    0.00083
C16C  1    0.613823    0.433538    0.528851    11.00000    0.01977    0.01731 =
         0.01939   -0.00181    0.00967   -0.00070
C17C  1    0.532192    0.353516    0.545296    11.00000    0.01864    0.02538 =
         0.03608    0.00131    0.01414    0.00105
AFIX 137
H17J  2    0.507599    0.384007    0.515993    11.00000   -1.50000
H17K  2    0.533445    0.405812    0.571706    11.00000   -1.50000
H17L  2    0.519851    0.277754    0.552095    11.00000   -1.50000
AFIX   0

SI1D  5    0.353960    0.740414    0.298459    11.00000    0.01619    0.02090 =
         0.02011   -0.00448    0.00682   -0.00373
O1D   4    0.600367    0.913411    0.254413    11.00000    0.02280    0.01956 =
         0.03230    0.00696    0.01015   -0.00103
O2D   4    0.610681    0.528204    0.288369    11.00000    0.02746    0.01642 =
         0.02909    0.00094    0.01334    0.00429
N1D   3    0.537959    0.781307    0.264031    11.00000    0.01982    0.01367 =
         0.01965    0.00207    0.00876    0.00005
N2D   3    0.540881    0.659497    0.273707    11.00000    0.02211    0.01292 =
         0.02096    0.00083    0.01125    0.00080
N3D   3    0.618214    0.717710    0.265966    11.00000    0.01790    0.01833 =
         0.02104    0.00125    0.00888    0.00062
C1D   1    0.510881    0.844483    0.294904    11.00000    0.01775    0.01366 =
         0.01778    0.00003    0.00597    0.00061
AFIX  13
H1D   2    0.511127    0.929387    0.289754    11.00000   -1.20000
AFIX   0
C2D   1    0.454302    0.796071    0.279258    11.00000    0.01687    0.01645 =
         0.01647   -0.00005    0.00496   -0.00006
AFIX  13
H2D   2    0.430116    0.824807    0.248448    11.00000   -1.20000
AFIX   0
C3D   1    0.455708    0.667533    0.287365    11.00000    0.01908    0.01574 =
         0.01936   -0.00312    0.00786   -0.00244
AFIX  13
H3D   2    0.432462    0.618963    0.261482    11.00000   -1.20000
AFIX   0
C4D   1    0.512877    0.627421    0.309481    11.00000    0.02095    0.01310 =
         0.02031    0.00011    0.01106   -0.00058
AFIX  13
H4D   2    0.514630    0.542788    0.315611    11.00000   -1.20000
AFIX   0
C5D   1    0.539748    0.693973    0.353752    11.00000    0.01575    0.01576 =
         0.01925    0.00113    0.00860    0.00120
C6D   1    0.563161    0.649584    0.398732    11.00000    0.01815    0.01912 =
         0.02319    0.00536    0.01103    0.00436
AFIX  43
H6D   2    0.562853    0.569177    0.404206    11.00000   -1.20000
AFIX   0
C7D   1    0.587113    0.724095    0.435764    11.00000    0.01913    0.02979 =
         0.01836    0.00443    0.00648    0.00370
AFIX  43
H7D   2    0.603598    0.694324    0.466638    11.00000   -1.20000
AFIX   0
C8D   1    0.587087    0.841998    0.427884    11.00000    0.01914    0.02866 =
         0.01981   -0.00353    0.00398   -0.00204
AFIX  43
H8D   2    0.603395    0.892219    0.453455    11.00000   -1.20000
AFIX   0
C9D   1    0.563289    0.886927    0.382713    11.00000    0.01806    0.01771 =
         0.02308   -0.00148    0.00616   -0.00118
AFIX  43
H9D   2    0.563425    0.967407    0.377357    11.00000   -1.20000
AFIX   0
C10D  1    0.539441    0.812906    0.345725    11.00000    0.01426    0.01518 =
         0.01852    0.00134    0.00596    0.00058
C11D  1    0.428155    0.745544    0.314336    11.00000    0.01697    0.01675 =
         0.01839   -0.00228    0.00672   -0.00177
AFIX  13
H11D  2    0.447359    0.757959    0.348718    11.00000   -1.20000
AFIX   0
C12D  1    0.329211    0.880533    0.312683    11.00000    0.02190    0.04686 =
         0.10600   -0.04292    0.01645   -0.00022
AFIX 137
H12M  2    0.344513    0.896639    0.346650    11.00000   -1.50000
H12N  2    0.290285    0.878155    0.304851    11.00000   -1.50000
H12O  2    0.339711    0.941102    0.294092    11.00000   -1.50000
AFIX   0
C13D  1    0.334785    0.623444    0.333065    11.00000    0.03332    0.07299 =
         0.04945    0.02421    0.00463   -0.02418
AFIX 137
H13M  2    0.350964    0.551131    0.327257    11.00000   -1.50000
H13N  2    0.295927    0.615427    0.323199    11.00000   -1.50000
H13O  2    0.347337    0.641999    0.367014    11.00000   -1.50000
AFIX   0
C14D  1    0.326098    0.707452    0.234517    11.00000    0.02382    0.07324 =
         0.02363   -0.00773    0.00175    0.00020
AFIX 137
H14M  2    0.338134    0.765371    0.215773    11.00000   -1.50000
H14N  2    0.287107    0.708168    0.225920    11.00000   -1.50000
H14O  2    0.338282    0.631339    0.227957    11.00000   -1.50000
AFIX   0
C15D  1    0.592366    0.623928    0.278152    11.00000    0.02099    0.01814 =
         0.01660   -0.00138    0.00889    0.00004
C16D  1    0.587590    0.816388    0.261355    11.00000    0.01789    0.01997 =
         0.01699    0.00244    0.00541    0.00036
C17D  1    0.670600    0.712352    0.258471    11.00000    0.01852    0.02604 =
         0.02739    0.00044    0.01033    0.00012
AFIX 137
H17M  2    0.679119    0.787022    0.247123    11.00000   -1.50000
H17N  2    0.670553    0.653192    0.234757    11.00000   -1.50000
H17O  2    0.697376    0.693238    0.288489    11.00000   -1.50000
AFIX   0
HKLF 4

REM  ed01l_0m_a.res in P2(1)/c
REM R1 =  0.0343 for   18466 Fo > 4sig(Fo)  and  0.0422 for all   21341 data
REM   1056 parameters refined using     18 restraints

END

WGHT      0.0425      4.1580

REM Highest difference peak  0.347,  deepest hole -0.272,  1-sigma level  0.045
Q1    1   0.4805  0.6427  0.2995  11.00000  0.05    0.35
Q2    1   0.7379  0.7613  0.6397  11.00000  0.05    0.32
Q3    1   0.8798  0.9571  0.4000  11.00000  0.05    0.31
Q4    1   0.7203  0.2240  0.5192  11.00000  0.05    0.30
Q5    1   0.8798  0.0719  0.7792  11.00000  0.05    0.30
Q6    1   0.5254  0.8322  0.3207  11.00000  0.05    0.29
Q7    1   0.3988  0.7420  0.3064  11.00000  0.05    0.29
Q8    1   0.8827  0.2355  0.7974  11.00000  0.05    0.27
Q9    1   0.8190  0.2459  0.6998  11.00000  0.05    0.27
Q10   1   0.6756  0.2151  0.4811  11.00000  0.05    0.27
;
_shelx_res_checksum                68938
_shelx_hkl_file
;
  -3   0   0    3.90    0.60
  -3   0   0    3.30    0.50
   3   0   0    3.60    0.50
   4   0   0  311.17    8.10
  -4   0   0  324.27    8.10
  -4   0   0  336.37    8.20
  -4   0   0  315.77    8.20
  -4   0   0  339.57    8.30
   4   0   0  342.07    8.20
   4   0   0  337.17    8.30
   4   0   0  340.57    8.30
  -5   0   0  489.25   11.60
   5   0   0  492.45   12.00
   5   0   0  512.05   12.10
   5   0   0  436.56   12.10
   5   0   0  502.15   12.20
  -5   0   0  534.15   12.30
  -5   0   0  497.25   12.20
  -5   0   0  494.05   12.00
  -5   0   0  506.95   12.10
   6   0   0  142.29    4.10
  -6   0   0  141.79    4.30
   6   0   0  120.59    4.10
  -6   0   0  134.59    4.10
   6   0   0  136.89    4.20
   6   0   0  141.69    4.30
  -6   0   0  144.59    4.30
  -6   0   0  132.29    4.20
  -6   0   0  133.19    3.70
  -7   0   0    8.40    0.90
   7   0   0    6.70    0.80
   7   0   0    6.90    0.80
  -7   0   0    7.40    0.80
   7   0   0    8.10    0.80
  -7   0   0    7.60    0.90
  -7   0   0    8.30    1.60
   7   0   0    6.90    0.80
  -8   0   0    9.60    0.80
   8   0   0   12.20    1.00
  -8   0   0   10.80    1.10
   8   0   0    9.30    1.00
  -8   0   0   10.40    1.10
  -8   0   0   12.50    1.10
   8   0   0   10.70    1.10
  -8   0   0   11.20    1.00
   8   0   0   11.60    1.00
   9   0   0    5.10    0.80
  -9   0   0    4.50    0.80
  -9   0   0    4.10    0.60
   9   0   0    3.00    0.60
  -9   0   0    4.90    0.90
   9   0   0    3.00    0.70
  -9   0   0    5.60    0.90
  -9   0   0    4.70    0.80
   9   0   0    4.00    0.80
  10   0   0 1244.98   31.00
 -10   0   0 1377.56   31.30
 -10   0   0 1307.47   31.20
  10   0   0 1320.07   31.00
 -10   0   0 1276.97   30.00
  10   0   0 1253.67   31.00
 -10   0   0 1274.37   30.80
 -10   0   0 1295.07   31.00
 -11   0   0    1.40    0.70
  11   0   0    0.90    0.50
  11   0   0    0.80    0.60
 -11   0   0    1.00    0.40
 -11   0   0    0.90    0.60
  11   0   0    1.30    0.60
 -11   0   0    0.60    0.50
 -11   0   0    0.80    0.50
  12   0   0   29.20    2.20
 -12   0   0   24.00    2.00
 -12   0   0   26.60    1.50
 -12   0   0   26.20    2.10
  12   0   0   24.70    1.90
 -12   0   0   25.70    1.90
  12   0   0   26.30    2.20
 -12   0   0   26.60    2.10
 -13   0   0    4.40    1.00
 -13   0   0    5.00    1.00
  13   0   0    7.00    1.20
 -13   0   0    5.60    0.80
  13   0   0    6.00    1.20
  13   0   0    6.20    1.20
 -13   0   0    4.30    1.00
 -13   0   0    5.50    1.20
 -14   0   0  153.28    5.70
 -14   0   0  150.68    6.00
  14   0   0  145.29    5.80
  14   0   0  139.39    5.70
 -14   0   0  149.88    5.90
 -14   0   0  146.19    4.80
  14   0   0  145.69    5.60
 -14   0   0  144.79    5.80
  15   0   0 1915.81   50.49
  15   0   0 2088.29   50.49
 -15   0   0 2194.68   49.30
  15   0   0 2259.37   51.09
 -15   0   0 2090.19   50.99
 -15   0   0 2158.98   50.59
 -15   0   0 2102.99   50.89
 -15   0   0 2185.68   50.99
  16   0   0   20.00    2.10
  16   0   0   19.40    2.00
 -16   0   0   13.50    2.00
 -16   0   0   17.30    2.00
  16   0   0   18.80    2.10
 -16   0   0   19.50    2.00
 -16   0   0   14.60    2.10
 -16   0   0   18.80    1.50
  17   0   0   21.10    2.20
  17   0   0   18.10    2.10
  17   0   0   15.10    2.10
 -17   0   0   14.50    2.10
 -17   0   0   17.50    2.10
 -17   0   0   17.10    1.50
 -17   0   0   18.20    2.00
 -17   0   0   17.70    2.20
  18   0   0    1.40    0.90
 -18   0   0   -0.10    0.40
 -18   0   0    0.30    0.80
 -18   0   0    1.20    0.90
 -18   0   0    1.20    0.90
  18   0   0    1.30    0.90
  18   0   0    0.80    0.80
  19   0   0  119.69    5.90
 -19   0   0  127.79    6.20
  19   0   0  124.69    5.70
 -19   0   0  120.09    5.90
 -19   0   0  122.09    5.70
  19   0   0  127.89    6.00
 -20   0   0  124.19    4.70
 -20   0   0  123.49    5.90
  20   0   0  118.39    8.40
 -20   0   0  115.09    6.30
 -20   0   0  122.49    6.10
  20   0   0  130.19    6.20
  20   0   0  130.29    6.20
  21   0   0   63.29    4.30
  21   0   0   67.09    4.30
 -21   0   0   64.99    3.20
 -21   0   0   63.19    4.40
 -21   0   0   68.09    6.60
  21   0   0   69.59    4.50
 -21   0   0   61.99    4.40
 -22   0   0    8.50    2.00
 -22   0   0   11.90    2.30
  22   0   0   11.30    2.20
 -22   0   0   11.00    1.50
 -22   0   0    9.60    2.00
  22   0   0   11.10    2.20
  22   0   0   10.70    2.20
 -23   0   0   48.90    4.00
  23   0   0   43.20    3.80
 -23   0   0   40.20    3.50
 -23   0   0   42.50    3.90
  23   0   0   46.40    3.70
 -23   0   0   41.60    2.70
  23   0   0   42.90    3.80
  24   0   0   13.50    2.60
  24   0   0   12.30    2.30
  24   0   0   11.50    2.40
 -24   0   0   16.90    1.70
 -24   0   0   15.40    2.80
 -24   0   0   12.20    2.30
 -24   0   0   19.40    3.20
  25   0   0  112.09    6.50
 -25   0   0  124.79    6.90
 -25   0   0  118.89    4.90
  25   0   0  114.59    6.60
  25   0   0  115.69    6.30
 -25   0   0  115.59    6.40
 -25   0   0  111.79    6.70
  26   0   0   17.10    2.80
 -26   0   0   23.20    2.10
 -26   0   0   20.00    3.20
  26   0   0   20.40    5.00
  26   0   0   18.10    3.00
 -26   0   0   16.20    2.90
  27   0   0   66.89    5.10
 -27   0   0   58.49    5.00
  27   0   0   61.79    4.80
 -27   0   0   66.79    5.20
 -27   0   0   60.69    3.50
  27   0   0   68.39    5.30
  28   0   0    6.20    2.20
  28   0   0    5.80    2.00
 -28   0   0    6.00    2.00
  28   0   0    4.70    1.80
 -28   0   0   10.80    1.70
 -28   0   0    5.90    2.00
 -28   0   0    8.70    2.30
 -29   0   0   39.60    4.40
 -29   0   0   40.30    4.20
  29   0   0   38.90    4.00
  29   0   0   35.30    4.00
 -29   0   0   34.10    4.00
  29   0   0   37.70    4.20
 -29   0   0   40.60    2.90
 -30   0   0  152.78    6.10
  30   0   0  164.08    8.50
 -30   0   0  147.69    8.40
 -30   0   0  146.39    8.50
  30   0   0  136.39    7.80
 -30   0   0  147.79    8.70
  30   0   0  156.78    8.70
 -31   0   0    5.80    1.30
 -31   0   0    5.50    2.10
 -31   0   0    3.90    1.90
 -31   0   0    1.90    1.90
  31   0   0    6.90    2.40
  31   0   0    5.80    2.20
 -32   0   0    7.20    1.60
 -32   0   0    3.80    2.90
  32   0   0    8.10    2.50
  32   0   0    8.10    2.60
  33   0   0    7.70    2.80
 -33   0   0    7.50    1.50
   2  -1   0    2.80    0.50
  -2  -1   0    2.40    0.50
   2  -1   0    2.30    0.40
   2  -1   0    2.30    0.30
   2  -1   0    2.00    0.40
  -2   1   0    2.00    0.40
   2   1   0    2.20    0.40
   2   1   0    2.40    0.40
   3  -1   0    9.90    0.70
   3  -1   0    8.90    0.60
   3  -1   0    9.40    0.70
  -3  -1   0   10.90    0.80
  -3  -1   0    9.30    0.60
  -3   1   0   11.10    0.70
  -3   1   0   11.00    0.70
   4  -1   0    2.20    0.40
  -4  -1   0    1.90    0.30
   4  -1   0    2.30    0.40
  -4  -1   0    1.60    0.40
  -4  -1   0    1.80    0.40
   4  -1   0    1.60    0.40
   4  -1   0    2.70    0.40
  -4   1   0    1.80    0.30
   4   1   0    2.40    0.40
   4   1   0    2.20    0.40
  -4   1   0    1.70    0.40
   4   1   0    1.30    0.40
  -4   1   0    1.30    0.30
   4   1   0    2.50    0.40
  -6  -1   0   48.00    2.50
   6  -1   0   45.60    2.10
   6  -1   0   44.30    2.10
  -6  -1   0   44.70    2.10
  -6  -1   0   46.20    2.10
  -6   1   0   42.30    2.00
   6   1   0   45.80    2.00
   6   1   0   44.80    2.00
  -6   1   0   44.40    1.80
  -6   1   0   41.30    2.40
  -7  -1   0    2.90    0.70
   7  -1   0    2.50    0.60
   7  -1   0    1.30    0.30
   7  -1   0    1.70    0.50
  -7  -1   0    1.50    0.50
  -7  -1   0    1.90    0.50
  -7  -1   0    1.80    0.50
   7  -1   0    2.10    0.50
   7   1   0    2.20    0.60
  -7   1   0    2.90    0.50
  -7   1   0    2.70    0.70
   7   1   0    2.30    0.50
   7   1   0    2.40    0.60
  -7   1   0    2.40    0.60
   7   1   0    2.00    0.50
  -7   1   0    2.20    0.40
  -8  -1   0    3.10    0.70
   8  -1   0    4.00    0.80
   8  -1   0    4.70    0.80
   8  -1   0    4.80    0.60
  -8  -1   0    3.30    0.70
  -8  -1   0    2.90    0.70
   8  -1   0    3.20    0.70
  -8  -1   0    4.70    0.80
   8   1   0    3.20    0.60
  -8   1   0    3.70    0.70
   8   1   0    3.70    0.70
   8   1   0    3.90    0.80
   8   1   0    4.90    0.80
  -8   1   0    3.40    0.70
  -8   1   0    3.80    0.60
  -8   1   0    3.60    0.70
  -9  -1   0   65.99    3.00
   9  -1   0   65.69    2.90
  -9  -1   0   60.19    2.70
   9  -1   0   61.39    2.90
   9  -1   0   58.59    2.30
  -9  -1   0   61.69    2.90
   9  -1   0   61.89    2.90
  -9  -1   0   58.39    2.80
  -9   1   0   65.59    2.90
   9   1   0   65.49    2.80
   9   1   0   54.99    2.70
  -9   1   0   58.99    2.90
  -9   1   0   65.89    2.70
   9   1   0   59.89    2.80
  -9   1   0   62.99    2.40
   9   1   0   68.49    3.00
 -10  -1   0  693.93   17.40
 -10  -1   0  677.03   17.70
  10  -1   0  703.23   17.60
 -10  -1   0  759.62   17.90
  10  -1   0  683.33   17.70
 -10  -1   0  667.33   17.50
  10  -1   0  615.84   17.60
  10   1   0  672.53   17.60
  10   1   0  708.73   17.50
 -10   1   0  708.43   17.80
  10   1   0  684.63   17.30
 -10   1   0  686.23   16.80
  10   1   0  694.83   17.60
 -10   1   0  704.43   17.20
 -10   1   0  667.83   17.50
  11  -1   0  164.58    6.00
  11  -1   0  180.88    6.20
 -11  -1   0  176.58    6.10
 -11  -1   0  172.78    5.10
 -11  -1   0  171.18    6.00
 -11  -1   0  173.98    6.10
  11  -1   0  178.28    6.00
  11  -1   0  174.58    5.20
 -11   1   0  177.28    6.10
 -11   1   0  168.68    6.10
 -11   1   0  171.98    5.30
  11   1   0  178.68    5.80
 -11   1   0  182.88    5.70
  11   1   0  180.78    5.90
  11   1   0  168.98    6.00
  12  -1   0    4.80    0.80
 -12  -1   0    3.80    1.00
 -12  -1   0    5.00    1.20
 -12  -1   0    2.60    0.80
 -12  -1   0    5.00    0.80
 -12  -1   0    4.50    1.00
  12  -1   0    3.70    1.00
  12  -1   0    2.40    0.90
  12  -1   0    3.90    0.90
  12   1   0    1.70    1.00
 -12   1   0    4.40    1.00
  12   1   0    2.80    0.90
 -12   1   0    6.00    1.10
 -12   1   0    3.00    0.60
 -12   1   0    4.70    1.00
  12   1   0    4.80    1.10
  12   1   0    4.00    1.00
  13  -1   0   10.20    1.60
 -13  -1   0    8.50    1.40
 -13  -1   0   10.70    1.50
 -13  -1   0   10.90    1.00
  13  -1   0   11.10    1.50
 -13  -1   0   10.50    1.60
  13  -1   0   10.40    1.00
 -13  -1   0    9.80    1.60
  13  -1   0   10.10    1.60
  13   1   0    7.60    1.30
  13   1   0   10.90    1.50
  13   1   0   10.20    1.50
 -13   1   0    9.20    1.50
 -13   1   0    9.60    1.40
 -13   1   0    9.60    1.10
  13   1   0    9.90    1.50
 -13   1   0    9.10    1.50
  14  -1   0   72.39    3.90
 -14  -1   0   78.99    3.90
 -14  -1   0   83.89    4.10
 -14  -1   0   70.89    3.90
  14  -1   0   82.09    4.00
  14  -1   0   76.19    3.80
 -14  -1   0   82.89    3.90
 -14  -1   0   80.89    3.10
  14   1   0   78.29    3.70
 -14   1   0   76.69    3.20
 -14   1   0   77.69    3.60
  14   1   0   65.29    3.70
  14   1   0   78.99    3.80
 -14   1   0   73.89    3.90
 -14   1   0   71.59    3.90
  14   1   0   70.69    3.80
  15  -1   0   22.40    2.20
 -15  -1   0   20.70    2.00
  15  -1   0   25.90    2.30
 -15  -1   0   23.30    2.20
 -15  -1   0   21.20    2.10
 -15  -1   0   22.90    1.60
  15  -1   0   23.70    2.20
 -15  -1   0   24.90    2.30
 -15   1   0   22.00    2.00
  15   1   0   25.90    2.30
  15   1   0   23.50    2.00
  15   1   0   28.20    2.30
 -15   1   0   18.30    2.00
 -15   1   0   24.10    2.20
  15   1   0   24.60    2.10
 -15   1   0   23.00    1.70
  16  -1   0   31.70    2.60
  16  -1   0   31.20    2.60
  16  -1   0   32.20    2.70
 -16  -1   0   32.90    2.70
 -16  -1   0   33.70    2.60
 -16  -1   0   29.00    1.80
 -16  -1   0   36.50    2.90
 -16  -1   0   33.30    2.70
 -16   1   0   30.40    2.00
  16   1   0   33.10    2.70
 -16   1   0   31.80    2.70
  16   1   0   34.40    2.50
 -16   1   0   31.70    2.60
  16   1   0   31.20    2.60
  16   1   0   33.40    2.50
 -16   1   0   28.40    2.30
 -17  -1   0    5.80    1.40
 -17  -1   0    5.30    0.90
 -17  -1   0    6.00    1.50
  17  -1   0    4.00    1.10
  17  -1   0    4.80    1.30
  17  -1   0    3.80    1.10
 -17  -1   0    5.50    1.30
 -17  -1   0    3.90    1.20
  17   1   0    4.50    1.20
  17   1   0    3.60    1.20
  17   1   0    5.20    1.30
 -17   1   0    4.90    1.30
 -17   1   0    4.00    1.00
 -17   1   0    4.00    1.10
 -17   1   0    4.90    1.20
 -18  -1   0    6.10    1.60
  18  -1   0    5.30    1.40
 -18  -1   0    3.80    1.20
 -18  -1   0    2.70    1.10
 -18  -1   0    7.60    1.70
  18  -1   0    3.40    1.20
 -18  -1   0    3.60    0.80
  18  -1   0    5.70    1.50
 -18   1   0    5.70    1.40
 -18   1   0    3.40    1.10
 -18   1   0    4.30    1.30
  18   1   0    1.30    0.80
  18   1   0    4.30    1.20
  18   1   0    5.10    1.30
 -19  -1   0   15.80    2.40
 -19  -1   0   15.30    2.30
  19  -1   0   14.10    2.20
  19  -1   0   14.30    2.20
  19  -1   0   16.80    2.40
 -19  -1   0   11.80    2.20
 -19  -1   0   16.20    1.80
 -19  -1   0   14.70    2.40
  19   1   0    9.80    1.90
 -19   1   0   16.10    1.60
 -19   1   0   14.40    2.10
 -19   1   0   11.00    2.00
  19   1   0   13.00    2.10
 -19   1   0   13.00    2.10
  19   1   0   14.80    2.20
  20  -1   0  123.19    6.20
 -20  -1   0  120.79    6.10
 -20  -1   0  129.59    6.20
  20  -1   0  129.09    6.10
 -20  -1   0  142.09    6.70
  20  -1   0  138.69    6.40
 -20  -1   0  132.89    6.40
 -20  -1   0  131.69    4.90
  20   1   0  131.49    6.30
 -20   1   0  128.89    5.00
  20   1   0  131.99    6.20
 -20   1   0  127.09    5.90
 -20   1   0  129.19    7.70
  20   1   0  128.79    5.90
 -20   1   0  118.49    6.10
 -21  -1   0    5.00    1.00
 -21  -1   0    5.50    1.50
 -21  -1   0    2.40    1.30
  21  -1   0    8.10    1.70
 -21  -1   0    5.40    1.50
  21  -1   0    4.80    1.50
 -21  -1   0    5.70    1.60
 -21   1   0    5.30    1.50
 -21   1   0    5.10    1.60
 -21   1   0    3.80    0.90
  21   1   0    5.40    1.60
 -21   1   0    3.40    1.40
  21   1   0    5.80    1.70
  21   1   0    3.80    1.50
  22  -1   0   56.29    4.30
 -22  -1   0   59.89    4.30
 -22  -1   0   58.89    4.50
  22  -1   0   55.39    4.20
 -22  -1   0   65.69    3.20
 -22  -1   0   64.89    4.60
  22  -1   0   60.19    4.20
 -22   1   0   61.19    4.40
 -22   1   0   61.89    4.60
  22   1   0   64.39    4.20
 -22   1   0   60.89    3.30
  22   1   0   59.09    4.30
  22   1   0   55.39    4.20
 -22   1   0   63.39    4.20
  23  -1   0    4.70    1.60
 -23  -1   0    3.70    1.50
  23  -1   0    4.00    1.50
 -23  -1   0    1.90    1.40
  23  -1   0    3.00    1.60
 -23  -1   0    2.70    0.90
 -23  -1   0    2.00    1.30
 -23   1   0    1.60    1.20
  23   1   0    1.50    1.20
  23   1   0    1.70    1.20
 -23   1   0    1.60    1.30
 -23   1   0    2.50    0.90
 -23   1   0    2.70    1.50
  23   1   0    3.40    1.50
 -24  -1   0   53.79    3.10
 -24  -1   0   57.89    4.70
  24  -1   0   59.99    4.40
 -24  -1   0   55.79    4.40
 -24  -1   0   58.79    4.60
  24  -1   0   58.59    4.60
  24  -1   0   66.59    4.80
 -24   1   0   59.99    3.40
  24   1   0   65.19    4.80
  24   1   0   59.89    4.30
 -24   1   0   61.09    4.80
  24   1   0   58.39    4.50
 -24   1   0   63.79    4.60
 -24   1   0   54.59    4.20
 -25  -1   0   43.00    4.10
 -25  -1   0   37.20    3.80
  25  -1   0   37.00    3.60
 -25  -1   0   39.80    2.60
 -25  -1   0   28.30    3.80
  25  -1   0   38.50    3.90
  25  -1   0   49.10    4.10
 -25   1   0   36.20    2.70
 -25   1   0   41.80    4.00
  25   1   0   38.20    5.60
 -25   1   0   37.00    3.60
  25   1   0   32.70    3.30
 -25   1   0   34.30    3.60
  25   1   0   31.40    3.40
  26  -1   0   58.49    4.60
 -26  -1   0   51.79    4.60
  26  -1   0   56.69    4.50
 -26  -1   0   53.29    3.10
 -26  -1   0   55.69    4.70
  26   1   0   41.80    3.90
  26   1   0   50.69    4.40
 -26   1   0   56.79    4.40
  26   1   0   51.79    8.00
 -26   1   0   49.20    4.60
 -26   1   0   52.79    4.50
 -26   1   0   51.69    3.30
 -27  -1   0    0.00    1.00
 -27  -1   0    0.40    0.70
 -27  -1   0    0.70    1.20
  27  -1   0    0.40    1.20
  27  -1   0    2.90    1.70
 -27  -1   0   -1.90    1.00
  27  -1   0    0.00    1.20
  27   1   0   -0.50    1.20
 -27   1   0   -1.70    0.90
  27   1   0    1.70    1.40
  27   1   0   -1.20    0.90
 -27   1   0    1.60    1.20
 -27   1   0   -0.60    0.70
 -28  -1   0   -2.10    1.10
 -28  -1   0   -0.20    1.20
 -28  -1   0    1.60    0.80
  28  -1   0    2.20    1.50
  28  -1   0   -0.30    1.10
 -28  -1   0    0.80    1.20
 -28   1   0    0.90    0.80
  28   1   0    2.60    1.50
  28   1   0    0.30    1.20
 -28   1   0    0.30    1.20
  28   1   0    0.40    1.00
 -28   1   0   -1.30    1.10
 -28   1   0    1.70    1.50
  29  -1   0   13.90    3.10
 -29  -1   0    9.00    1.60
 -29  -1   0    9.80    4.00
  29  -1   0   11.40    2.60
 -29  -1   0    9.80    2.60
  29  -1   0    9.40    2.30
  29   1   0    5.50    2.10
 -29   1   0    8.00    2.20
 -29   1   0    9.20    1.70
 -29   1   0    5.30    2.10
  29   1   0    8.90    2.40
  29   1   0   10.20    2.70
 -29   1   0    5.50    2.30
  30  -1   0   30.90    3.60
  30  -1   0   33.60    4.60
 -30  -1   0   28.20    2.40
 -30  -1   0   27.60    4.30
 -30  -1   0   21.80    3.50
 -30  -1   0   37.80    5.20
  30  -1   0   21.40    3.60
 -30   1   0   25.60    3.90
  30   1   0   26.90    3.80
 -30   1   0   28.40    4.40
  30   1   0   23.00    3.80
 -30   1   0   26.20    2.60
  30   1   0   27.30    4.00
  31  -1   0   11.10    2.60
 -31  -1   0    8.60    1.50
 -31  -1   0    9.20    2.50
 -31  -1   0    5.60    2.40
 -31  -1   0    8.50    2.50
  31  -1   0    4.20    2.10
 -31   1   0    8.50    1.70
  31   1   0    6.60    2.30
 -31   1   0   10.30    2.70
  31   1   0    4.20    2.00
 -31   1   0    7.80    2.40
  31   1   0    3.70    2.00
 -32  -1   0    1.70    1.10
  32  -1   0    3.60    2.00
  32  -1   0    1.80    1.70
  32   1   0    7.40    2.40
 -32   1   0    5.50    1.50
  32   1   0    5.00    2.00
 -32   1   0    3.70    2.20
  33  -1   0    2.00    1.60
 -33  -1   0    0.40    0.90
  33  -1   0    1.00    1.90
  33   1   0    2.20    2.00
  33   1   0    1.30    1.90
 -33   1   0   -0.90    1.00
  -1   2   0 1213.88   28.50
   2  -2   0    0.90    0.30
  -2  -2   0    0.50    0.30
  -2  -2   0    1.00    0.40
   2  -2   0    0.90    0.30
   2  -2   0    0.50    0.40
  -2  -2   0    0.90    0.30
   2  -2   0    0.30    0.30
  -2  -2   0    0.70    0.40
  -2  -2   0    0.60    0.30
   2   2   0    0.60    0.20
  -2   2   0    0.70    0.40
   2   2   0    0.80    0.40
   2   2   0    1.10    0.30
   2   2   0    0.70    0.30
  -2   2   0    0.40    0.20
  -2   2   0    0.30    0.20
   2   2   0    0.40    0.30
  -2   2   0    1.20    0.40
  -2   2   0    0.70    0.30
  -3  -2   0    4.00    0.70
   3  -2   0    6.30    0.70
   3  -2   0    5.10    0.70
  -3  -2   0    4.60    0.70
   3  -2   0    4.30    0.60
   3  -2   0    3.40    0.60
  -3  -2   0    4.30    0.60
  -3  -2   0    3.30    0.50
  -3   2   0    3.80    0.60
  -3   2   0    3.90    0.60
  -3   2   0    3.70    0.50
   3   2   0    4.20    0.60
   3   2   0    3.70    0.50
   4  -2   0  257.87    6.90
  -4  -2   0  250.57    6.50
   4  -2   0  256.27    6.80
   4  -2   0  265.67    6.80
  -4  -2   0  263.77    7.20
   4  -2   0  251.77    7.10
  -4  -2   0  250.37    7.10
   4   2   0  255.47    6.60
  -4   2   0  238.78    6.90
   4   2   0  257.37    7.00
  -4   2   0  242.98    6.90
  -4   2   0  240.08    6.80
   4   2   0  246.48    7.00
   4   2   0  239.28    6.90
  -4   2   0  249.88    6.70
   5  -2   0    1.90    0.50
   5  -2   0    0.70    0.30
   5  -2   0    1.00    0.40
  -5  -2   0    1.50    0.50
  -5  -2   0    1.60    0.40
   5  -2   0    1.80    0.50
  -5  -2   0    1.80    0.50
  -5   2   0    1.30    0.40
   5   2   0    1.00    0.40
  -5   2   0    1.10    0.40
   5   2   0    1.10    0.40
   5   2   0    1.40    0.50
   5   2   0    0.90    0.40
  -5   2   0    1.60    0.40
   5   2   0    1.30    0.40
  -5   2   0    1.90    0.50
   6  -2   0  226.68    6.60
   6  -2   0  209.88    6.10
   6  -2   0  211.48    6.00
  -6  -2   0  210.58    6.40
   6  -2   0  208.08    6.20
  -6  -2   0  220.28    6.80
   6   2   0  204.98    6.20
   6   2   0  217.48    6.50
  -6   2   0  205.88    6.00
   6   2   0  205.78    5.90
   6   2   0  204.28    6.20
  -6   2   0  229.68    6.40
   7  -2   0    2.90    0.70
   7  -2   0    1.60    0.50
  -7  -2   0    2.90    0.70
   7  -2   0    1.30    0.40
  -7  -2   0    2.10    0.50
   7  -2   0    2.60    0.70
  -7  -2   0    2.40    0.60
   7   2   0    1.80    0.50
  -7   2   0    2.10    0.60
  -7   2   0    1.70    0.50
  -7   2   0    2.10    0.60
   7   2   0    1.40    0.50
   7   2   0    2.40    0.60
   7   2   0    1.90    0.60
   8  -2   0   36.00    2.20
  -8  -2   0   37.50    2.20
  -8  -2   0   40.80    2.00
   8  -2   0   37.20    2.10
   8  -2   0   38.20    1.90
   8  -2   0   34.90    2.00
  -8  -2   0   40.20    2.20
   8  -2   0   40.50    2.20
  -8  -2   0   37.80    2.30
   8   2   0   34.70    1.90
   8   2   0   39.30    2.20
   8   2   0   38.30    2.10
  -8   2   0   38.30    2.20
  -8   2   0   37.20    2.10
   9  -2   0  501.15   13.00
   9  -2   0  515.85   13.90
   9  -2   0  505.65   13.60
  -9  -2   0  551.64   14.00
  -9  -2   0  492.95   13.10
  -9  -2   0  540.35   13.80
   9  -2   0  518.95   13.80
  -9  -2   0  518.25   13.80
   9   2   0  507.25   13.20
   9   2   0  528.55   13.70
  -9   2   0  487.35   13.60
   9   2   0  504.55   13.70
   9   2   0  520.95   13.70
  -9   2   0  513.25   13.10
  -9   2   0  510.35   13.70
  10  -2   0  717.13   18.60
  10  -2   0  728.63   18.60
  10  -2   0  740.23   17.90
 -10  -2   0  733.93   18.90
 -10  -2   0  765.42   18.80
  10  -2   0  692.33   18.70
 -10  -2   0  727.13   18.20
 -10  -2   0  710.43   18.70
  10   2   0  721.93   18.20
  10   2   0  721.73   18.60
 -10   2   0  741.23   18.70
  10   2   0  739.23   18.70
 -10   2   0  705.93   18.70
 -10   2   0  739.23   18.00
  10   2   0  721.53   18.50
  11  -2   0   10.00    1.10
 -11  -2   0   13.00    1.50
  11  -2   0    8.00    1.20
  11  -2   0   12.80    2.10
 -11  -2   0   11.10    1.60
  11  -2   0   10.50    1.50
 -11  -2   0   10.50    1.40
 -11  -2   0    8.10    1.40
  11   2   0    9.10    1.40
 -11   2   0    9.70    1.40
  11   2   0   10.00    1.50
  11   2   0    8.50    1.20
 -11   2   0   11.30    1.20
 -11   2   0   12.00    1.20
 -11   2   0   13.50    1.50
 -12  -2   0  124.29    5.10
 -12  -2   0  118.29    4.60
  12  -2   0  124.99    4.30
  12  -2   0  125.19    5.10
  12  -2   0  126.59    5.00
 -12  -2   0  120.89    5.10
  12  -2   0  127.99    5.00
 -12  -2   0  116.59    5.00
 -12   2   0  134.69    5.20
 -12   2   0  117.59    4.40
  12   2   0  121.69    4.70
 -12   2   0  123.59    5.10
  12   2   0  123.19    5.00
  12   2   0  116.49    4.90
  12   2   0  122.09    4.90
 -12   2   0  120.79    4.50
 -13  -2   0   14.20    1.50
  13  -2   0   14.10    1.70
 -13  -2   0   15.70    2.10
  13  -2   0   12.70    1.80
  13  -2   0   17.40    1.80
 -13  -2   0   13.40    1.90
 -13  -2   0   11.30    1.60
  13  -2   0   14.10    1.30
 -13   2   0   13.90    1.70
  13   2   0   15.70    1.80
 -13   2   0   15.80    1.70
  13   2   0   15.00    1.70
  13   2   0   13.50    1.60
 -13   2   0   15.10    1.40
 -13   2   0   16.80    1.50
  13   2   0   16.90    1.60
  14  -2   0   45.30    2.90
 -14  -2   0   40.10    2.90
 -14  -2   0   45.40    3.10
 -14  -2   0   41.70    2.60
  14  -2   0   39.10    2.80
  14  -2   0   39.40    2.20
  14  -2   0   38.40    2.70
 -14  -2   0   38.40    2.80
  14   2   0   43.80    2.90
 -14   2   0   37.00    2.80
  14   2   0   44.40    2.90
  14   2   0   43.20    2.70
 -14   2   0   39.10    2.30
 -14   2   0   41.70    2.80
  14   2   0   45.40    2.80
 -14   2   0   41.20    2.50
  15  -2   0   51.69    3.40
 -15  -2   0   48.40    3.30
 -15  -2   0   53.99    3.20
  15  -2   0   52.59    3.30
 -15  -2   0   50.39    3.40
  15  -2   0   47.90    3.20
  15  -2   0   51.69    2.60
 -15  -2   0   49.99    3.30
  15   2   0   52.69    3.20
 -15   2   0   50.99    2.70
 -15   2   0   55.69    3.40
  15   2   0   50.59    3.30
 -15   2   0   51.09    3.40
  15   2   0   55.39    3.10
 -15   2   0   52.69    2.90
  15   2   0   49.90    3.20
  16  -2   0  147.69    6.40
  16  -2   0  156.08    6.30
 -16  -2   0  150.58    5.10
  16  -2   0  151.38    5.30
 -16  -2   0  153.78    6.60
  16  -2   0  148.29    6.30
 -16  -2   0  146.49    6.40
 -16  -2   0  151.68    6.40
 -16  -2   0  159.18    6.20
  16   2   0  158.88    6.40
  16   2   0  154.48    6.20
  16   2   0  164.88    6.20
  16   2   0  161.08    6.50
 -16   2   0  160.78    6.60
 -16   2   0  159.38    6.40
 -16   2   0  151.58    5.80
  17  -2   0    8.20    1.60
 -17  -2   0   11.50    1.90
 -17  -2   0   10.60    1.20
  17  -2   0    9.20    1.30
  17  -2   0    7.60    1.70
 -17  -2   0    7.20    1.70
  17  -2   0    9.30    1.70
 -17  -2   0   13.30    2.10
  17   2   0    9.40    1.60
  17   2   0   10.40    1.80
 -17   2   0    7.80    1.20
 -17   2   0    8.40    1.70
  17   2   0    8.90    1.70
 -17   2   0    8.50    1.70
  17   2   0    9.20    1.90
 -17   2   0    8.70    1.50
 -18  -2   0    5.10    1.40
  18  -2   0    9.00    1.80
  18  -2   0    6.50    1.60
 -18  -2   0    7.50    1.70
 -18  -2   0    6.20    1.60
  18  -2   0    6.70    1.60
  18  -2   0    4.70    1.00
 -18  -2   0    4.70    1.00
 -18  -2   0    8.10    1.60
 -18   2   0    5.80    1.30
  18   2   0    6.30    1.60
  18   2   0    9.60    1.80
  18   2   0    6.20    1.40
  18   2   0    8.50    1.60
 -18   2   0    5.60    1.10
 -18   2   0    5.70    1.40
 -18   2   0    5.30    1.40
 -19  -2   0   18.20    2.60
 -19  -2   0   18.30    1.70
 -19  -2   0   16.20    2.50
 -19  -2   0   18.10    2.70
  19  -2   0   13.20    2.00
 -19  -2   0   18.70    2.50
  19  -2   0   20.90    4.20
  19  -2   0   14.70    2.40
 -19   2   0   16.90    2.40
 -19   2   0   11.80    2.20
  19   2   0   21.50    2.40
 -19   2   0   19.80    1.80
  19   2   0   19.80    2.20
 -19   2   0   20.60    2.20
  19   2   0   18.00    2.50
  19   2   0   18.20    2.60
  20  -2   0   27.60    2.80
 -20  -2   0   17.30    2.50
 -20  -2   0   24.40    2.80
 -20  -2   0   23.70    2.70
 -20  -2   0   24.00    2.80
  20  -2   0   23.40    2.70
  20  -2   0   22.40    2.50
 -20  -2   0   22.20    1.80
  20   2   0   23.40    3.00
  20   2   0   19.70    2.30
 -20   2   0   24.80    2.50
  20   2   0   29.00    2.80
 -20   2   0   23.70    2.80
 -20   2   0   26.90    2.20
 -20   2   0   23.00    2.60
  21  -2   0   14.40    2.40
  21  -2   0   12.70    2.40
 -21  -2   0   13.20    2.40
 -21  -2   0   14.60    1.50
 -21  -2   0   16.30    2.60
 -21  -2   0   15.00    2.30
  21  -2   0   13.40    2.30
 -21   2   0   17.60    2.90
  21   2   0   13.00    2.40
 -21   2   0   13.70    2.20
  21   2   0   10.60    1.90
  21   2   0   13.70    2.40
 -21   2   0   12.80    1.80
 -22  -2   0   30.10    2.20
  22  -2   0   32.50    3.20
  22  -2   0   41.30    3.60
  22  -2   0   30.50    3.30
 -22  -2   0   30.50    3.20
 -22  -2   0   30.50    3.30
 -22  -2   0   31.90    3.30
 -22  -2   0   29.40    3.10
  22   2   0   36.10    3.10
 -22   2   0   29.50    3.30
  22   2   0   27.50    3.10
 -22   2   0   29.10    2.40
  22   2   0   36.30    3.40
 -22   2   0   28.20    3.00
  23  -2   0   19.60    3.10
 -23  -2   0   21.80    3.30
 -23  -2   0   15.10    2.70
 -23  -2   0   16.10    2.80
  23  -2   0   25.20    2.90
 -23  -2   0   13.00    1.70
 -23  -2   0   25.60    2.90
  23  -2   0   19.60    2.90
 -23   2   0   21.30    2.10
 -23   2   0   16.20    2.70
 -23   2   0   23.60    2.70
  23   2   0   17.00    2.60
  23   2   0   20.50    2.80
  23   2   0   19.00    2.90
 -23   2   0   19.90    3.00
 -24  -2   0    0.80    1.00
 -24  -2   0    0.30    0.70
  24  -2   0   -0.90    0.90
  24  -2   0    0.40    1.20
 -24  -2   0   -0.10    1.10
  24  -2   0   -2.30    0.70
 -24  -2   0    1.40    1.00
 -24  -2   0   -2.10    1.00
 -24   2   0    1.50    1.20
  24   2   0    0.70    1.20
  24   2   0    0.00    1.00
  24   2   0    1.10    1.10
 -24   2   0    1.00    0.70
 -24   2   0    1.50    1.30
 -24   2   0    0.80    1.00
 -25  -2   0   33.70    3.70
 -25  -2   0   45.60    2.80
  25  -2   0   33.10    3.90
 -25  -2   0   32.90    3.70
  25  -2   0   44.30    3.90
  25  -2   0   35.10    3.70
 -25   2   0   42.00    3.00
 -25   2   0   33.60    3.60
 -25   2   0   36.30    3.90
  25   2   0   31.00    3.30
 -25   2   0   42.50    3.70
  25   2   0   36.90    3.80
  26  -2   0   64.79    4.90
 -26  -2   0   52.59    4.80
 -26  -2   0   48.70    6.90
 -26  -2   0   56.29    4.90
 -26  -2   0   56.79    3.20
  26  -2   0   47.80    6.10
  26  -2   0   54.79    4.50
 -26   2   0   51.39    4.50
 -26   2   0   62.09    5.10
  26   2   0   46.50    4.40
 -26   2   0   59.39    3.60
 -26   2   0   54.79    4.30
  26   2   0   56.69    4.70
  26   2   0   54.09    4.40
 -27  -2   0    4.20    1.10
 -27  -2   0    2.00    1.50
 -27  -2   0    4.80    1.80
 -27  -2   0    2.80    1.70
  27  -2   0    3.00    1.80
  27  -2   0    2.90    1.50
  27  -2   0    0.80    1.40
 -27   2   0    1.10    1.70
  27   2   0    3.60    1.70
 -27   2   0    3.00    1.10
 -27   2   0    2.30    1.50
  27   2   0    2.70    1.60
  27   2   0    3.60    1.50
 -27   2   0    1.60    1.30
 -28  -2   0    2.10    1.50
 -28  -2   0    2.00    0.90
 -28  -2   0   -0.10    1.40
  28  -2   0    0.90    1.40
  28  -2   0    0.90    1.70
 -28  -2   0    2.70    1.60
  28  -2   0    1.50    1.30
 -28   2   0    7.90    2.70
  28   2   0    3.40    1.50
  28   2   0    0.10    1.20
 -28   2   0    4.10    1.90
 -28   2   0    1.30    1.00
  28   2   0    3.00    1.60
 -29  -2   0   -3.50    1.10
 -29  -2   0   -0.10    0.80
  29  -2   0    4.50    1.90
  29  -2   0   -2.10    1.20
  29  -2   0    1.80    1.50
 -29  -2   0    3.30    2.20
  29   2   0    2.30    1.50
 -29   2   0    0.20    1.30
  29   2   0    0.60    1.20
 -29   2   0    6.20    1.80
 -29   2   0    1.10    1.40
 -29   2   0    1.10    1.00
 -30  -2   0   19.90    3.40
 -30  -2   0   19.80    3.60
  30  -2   0   15.90    3.10
  30  -2   0   15.10    4.70
  30  -2   0   20.20    3.70
 -30  -2   0   13.90    3.20
 -30  -2   0   18.10    2.00
 -30   2   0   17.10    3.30
  30   2   0   14.60    2.80
 -30   2   0   15.10    2.20
 -30   2   0   18.80    3.20
  30   2   0   20.60    3.20
  30   2   0   16.60    3.30
 -30   2   0   18.60    3.60
 -31  -2   0   16.10    3.30
  31  -2   0   10.80    3.20
 -31  -2   0   14.40    1.90
 -31  -2   0   14.30    3.20
  31  -2   0   14.80    3.10
  31   2   0   11.60    3.00
 -31   2   0   12.40    2.90
  31   2   0   12.30    2.80
  31   2   0   11.30    3.00
 -31   2   0   12.80    2.10
 -31   2   0   15.00    3.00
  32  -2   0   -0.50    1.30
  32  -2   0   -0.70    1.40
 -32  -2   0    0.30    0.80
  32  -2   0    0.50    1.80
  32   2   0    2.00    1.60
  32   2   0    0.30    1.80
 -32   2   0    2.60    2.10
 -32   2   0   -1.10    1.00
  33  -2   0    6.30    2.10
  33  -2   0   -0.40    2.00
  33  -2   0    2.90    2.10
 -33  -2   0    3.50    1.10
 -33   2   0    5.90    1.50
  33   2   0    3.50    2.20
  33   2   0    1.80    2.00
   0  -3   0    0.00    0.40
   0  -3   0    0.20    0.30
   0  -3   0   -0.20    0.20
   0  -3   0    1.10    0.40
   0  -3   0    0.60    0.40
   0   3   0    0.10    0.40
   0   3   0    0.50    0.40
   0   3   0    0.40    0.30
   0   3   0    0.40    0.40
   0   3   0    0.70    0.40
   1  -3   0  481.75   13.00
   1  -3   0  517.05   12.50
   1  -3   0  509.35   13.10
  -1  -3   0  486.25   13.00
  -1  -3   0  492.35   12.80
  -1  -3   0  501.15   12.50
   1  -3   0  503.65   12.80
   1  -3   0  486.15   12.50
  -1  -3   0  480.15   13.00
  -1  -3   0  490.05   12.60
  -1   3   0  470.85   13.00
  -1   3   0  476.45   12.70
   1   3   0  465.05   13.30
  -1   3   0  481.55   12.40
   1   3   0  499.15   12.70
   1   3   0  493.35   12.60
  -1   3   0  509.75   13.00
  -1   3   0  515.75   12.80
   1   3   0  520.75   13.10
   1   3   0  525.85   13.30
  -2  -3   0   27.50    1.60
   2  -3   0   27.60    1.80
   2  -3   0   25.70    1.60
  -2  -3   0   28.60    2.10
  -2  -3   0   27.30    1.70
  -2   3   0   27.60    1.70
  -2   3   0   28.40    1.60
   2   3   0   29.20    1.70
   2   3   0   27.10    1.80
  -2   3   0   29.20    1.70
  -2   3   0   26.60    1.70
  -2   3   0   29.80    1.60
   2   3   0   27.60    1.80
   3  -3   0   11.30    1.10
  -3  -3   0    9.70    1.10
  -3  -3   0   11.50    1.10
   3  -3   0   10.60    1.20
  -3  -3   0   10.60    1.00
   3  -3   0   10.30    1.00
   3  -3   0   10.10    1.00
  -3  -3   0    9.80    0.90
   3   3   0    9.70    1.00
   3   3   0    9.10    0.90
  -3   3   0   11.90    1.10
  -3   3   0    8.20    1.20
  -3   3   0   10.40    1.10
   3   3   0   10.70    1.20
  -3   3   0    9.60    1.10
   3   3   0   10.80    1.10
  -3   3   0    9.80    0.90
  -4  -3   0  618.64   15.40
   4  -3   0  579.04   15.40
   4  -3   0  663.13   15.40
  -4  -3   0  617.44   15.70
   4  -3   0  622.74   15.90
  -4  -3   0  589.54   17.20
   4  -3   0  625.34   15.50
  -4  -3   0  614.24   15.40
  -4  -3   0  610.24   14.90
  -4   3   0  599.54   16.70
   4   3   0  603.34   15.10
  -4   3   0  651.93   15.50
   4   3   0  622.44   15.60
   4   3   0  631.14   15.90
  -4   3   0  596.04   15.30
  -4   3   0  614.04   15.90
   4   3   0  616.54   15.50
  -4   3   0  596.64   15.50
   5  -3   0  185.98    5.80
  -5  -3   0  183.68    5.40
   5  -3   0  190.98    5.90
  -5  -3   0  206.28    6.40
   5  -3   0  178.48    5.70
  -5  -3   0  195.78    6.20
   5  -3   0  178.78    6.10
   5   3   0  182.68    5.80
  -5   3   0  196.68    6.10
  -5   3   0  179.88    5.60
  -5   3   0  190.98    5.80
   5   3   0  192.48    6.00
   5   3   0  190.38    5.50
  -5   3   0  184.68    5.90
   6  -3   0  180.18    5.70
   6  -3   0  182.68    5.80
  -6  -3   0  188.78    5.30
  -6  -3   0  185.08    6.20
  -6  -3   0  172.28    6.00
   6  -3   0  185.18    6.10
   6  -3   0  183.68    5.70
  -6   3   0  180.88    5.90
  -6   3   0  170.98    5.70
   6   3   0  175.88    5.80
  -6   3   0  178.58    5.60
   6   3   0  184.28    5.80
   6   3   0  183.98    6.00
  -6   3   0  179.98    5.80
  -7  -3   0   28.00    1.60
  -7  -3   0   28.50    2.00
  -7  -3   0   29.70    2.10
   7  -3   0   32.40    1.90
   7  -3   0   28.40    1.90
   7  -3   0   27.60    1.80
  -7   3   0   28.70    1.90
   7   3   0   30.20    1.90
   7   3   0   28.60    1.90
   7   3   0   30.00    1.90
   7   3   0   28.30    2.00
  -7   3   0   26.90    1.70
  -7   3   0   25.00    1.70
   7   3   0   27.80    1.70
  -7   3   0   30.10    1.90
  -8  -3   0   22.70    1.80
  -8  -3   0   24.10    1.90
   8  -3   0   24.00    2.20
  -8  -3   0   20.30    1.40
   8  -3   0   19.70    1.50
   8  -3   0   18.80    1.50
  -8   3   0   20.50    1.60
   8   3   0   21.30    1.70
  -8   3   0   21.90    1.70
   8   3   0   22.40    2.20
   8   3   0   20.20    1.50
  -8   3   0   18.90    1.60
   8   3   0   18.60    1.60
   9  -3   0   41.30    2.60
  -9  -3   0   40.90    2.60
   9  -3   0   37.80    2.30
  -9  -3   0   37.60    2.10
  -9  -3   0   41.90    2.70
   9  -3   0   40.10    2.50
   9  -3   0   40.90    2.50
   9  -3   0   39.10    2.20
  -9   3   0   38.60    2.40
   9   3   0   37.90    2.40
   9   3   0   41.60    2.60
   9   3   0   39.40    2.40
  -9   3   0   44.10    2.60
   9   3   0   40.80    2.50
  -9   3   0   41.40    2.30
   9   3   0   41.30    2.20
  10  -3   0  117.49    4.80
 -10  -3   0  124.29    5.10
  10  -3   0  110.59    4.70
 -10  -3   0  111.19    4.90
 -10  -3   0  119.89    4.30
  10  -3   0  120.89    4.80
  10  -3   0  118.89    4.40
  10  -3   0  124.99    5.30
 -10   3   0  113.19    4.40
 -10   3   0  117.19    4.80
  10   3   0  115.69    4.30
 -10   3   0  120.39    4.80
  10   3   0  116.39    4.70
 -11  -3   0  265.77    8.80
 -11  -3   0  262.37    8.60
  11  -3   0  262.77    8.40
 -11  -3   0  242.18    9.70
  11  -3   0  253.07    8.50
  11  -3   0  260.67    8.10
  11  -3   0  251.17    8.30
  11  -3   0  260.57    7.80
 -11   3   0  258.57    8.40
 -11   3   0  264.67    8.00
 -11   3   0  279.17    8.60
  11   3   0  264.57    8.50
  11   3   0  249.68    7.80
  11   3   0  251.37    8.20
  11   3   0  266.07    8.40
  12  -3   0    7.70    1.30
  12  -3   0   10.00    1.50
  12  -3   0   10.60    1.70
  12  -3   0    9.40    1.40
  12  -3   0   10.00    1.40
 -12  -3   0    9.50    1.40
 -12  -3   0    6.90    1.30
 -12  -3   0    9.50    1.80
  12   3   0    8.90    1.40
  12   3   0    8.60    1.40
 -12   3   0    8.10    1.30
 -12   3   0    7.40    1.40
  12   3   0    8.70    1.40
  12   3   0    8.60    1.40
 -12   3   0    6.90    1.30
  13  -3   0   58.59    3.60
 -13  -3   0   61.99    3.70
 -13  -3   0   64.89    3.20
  13  -3   0   64.89    3.10
 -13  -3   0   70.19    3.90
  13  -3   0   62.39    3.40
  13  -3   0   58.39    3.40
  13  -3   0   58.19    3.40
  13   3   0   63.59    3.50
 -13   3   0   61.99    3.90
  13   3   0   61.19    3.50
  13   3   0   58.69    3.50
 -13   3   0   65.99    3.60
  13   3   0   67.49    3.30
 -13   3   0   65.19    3.70
 -14  -3   0   30.20    2.30
 -14  -3   0   30.40    2.70
 -14  -3   0   32.40    2.70
  14  -3   0   32.70    2.70
  14  -3   0   33.80    2.50
  14  -3   0   33.70    2.60
  14  -3   0   35.20    2.20
  14  -3   0   34.70    2.70
  14   3   0   30.70    2.30
 -14   3   0   35.80    2.30
  14   3   0   33.20    2.60
  14   3   0   36.60    2.70
 -14   3   0   32.90    2.30
  14   3   0   33.80    2.60
 -14   3   0   36.10    2.70
 -14   3   0   32.80    2.70
 -15   3   0    7.10    1.30
 -15   3   0    7.30    1.20
  16  -3   0    1.50    0.90
  16  -3   0   -0.10    0.50
  16  -3   0    2.30    0.90
  16  -3   0    2.80    1.00
 -16  -3   0    2.30    1.00
  16  -3   0    2.00    1.00
 -16  -3   0    1.40    0.90
 -16  -3   0    0.80    0.90
  16   3   0    0.60    0.70
 -16   3   0    1.10    0.90
 -16   3   0    1.40    0.90
 -16   3   0   -0.40    0.50
 -16   3   0    1.00    0.70
  16   3   0    1.20    0.80
  16   3   0    0.50    0.70
  16   3   0    1.20    0.90
 -17  -3   0   50.69    3.30
  17  -3   0   55.19    3.00
 -17  -3   0   57.49    4.00
  17  -3   0   56.19    3.70
  17  -3   0   59.49    3.80
 -17  -3   0   55.89    3.90
  17  -3   0   49.60    3.40
  17  -3   0   49.20    3.70
  17   3   0   53.79    3.60
 -17   3   0   50.19    3.70
 -17   3   0   53.19    3.10
  17   3   0   55.99    3.70
 -17   3   0   54.49    3.20
 -17   3   0   54.39    3.60
  17   3   0   53.39    3.40
  17   3   0   54.99    3.60
  18  -3   0    5.70    2.00
 -18  -3   0    4.10    1.40
  18  -3   0    4.30    1.30
 -18  -3   0    5.10    1.30
  18  -3   0    7.00    1.30
  18  -3   0    5.00    1.40
 -18  -3   0    5.20    1.50
 -18  -3   0    6.00    1.70
  18  -3   0    5.40    1.50
  18   3   0    3.60    1.10
  18   3   0    5.20    1.40
 -18   3   0    4.40    1.40
 -18   3   0    4.90    1.40
 -18   3   0    5.10    1.30
  18   3   0    5.60    1.50
  18   3   0    3.10    1.10
 -18   3   0    4.50    1.10
 -19  -3   0   30.00    3.10
  19  -3   0   30.80    3.10
 -19  -3   0   29.70    2.10
  19  -3   0   30.60    2.90
  19  -3   0   30.90    2.90
  19  -3   0   35.40    3.00
 -19  -3   0   32.70    2.80
 -19  -3   0   34.20    3.10
 -19  -3   0   30.70    3.10
  19  -3   0   29.70    2.30
  19   3   0   28.80    2.80
 -19   3   0   26.50    2.90
  19   3   0   34.60    3.10
 -19   3   0   33.00    2.70
 -19   3   0   31.90    2.50
  19   3   0   33.20    2.80
  19   3   0   31.80    2.90
 -19   3   0   31.70    2.90
  20  -3   0   25.60    2.80
 -20  -3   0   23.00    1.90
 -20  -3   0   22.20    2.60
 -20  -3   0   26.50    3.40
  20  -3   0   25.30    2.10
  20  -3   0   24.50    2.60
 -20  -3   0   17.90    2.70
  20  -3   0   21.90    2.50
 -20  -3   0   20.30    3.00
  20  -3   0   23.40    3.20
 -20   3   0   23.40    2.20
  20   3   0   26.20    2.80
  20   3   0   31.50    2.90
 -20   3   0   26.10    2.90
  20   3   0   26.10    3.30
 -20   3   0   16.40    2.20
  20   3   0   21.00    2.70
 -20   3   0   22.40    2.90
 -21  -3   0  393.76   11.20
  21  -3   0  398.46   13.70
  21  -3   0  400.16   13.00
  21  -3   0  382.86   13.10
 -21  -3   0  382.86   13.50
 -21  -3   0  416.96   14.00
  21  -3   0  386.76   11.50
  21  -3   0  382.56   13.20
 -21  -3   0  388.66   12.80
 -21  -3   0  377.06   13.50
 -21   3   0  401.36   13.70
  21   3   0  402.66   13.40
  21   3   0  382.66   12.90
  21   3   0  386.36   13.10
  21   3   0  375.96   13.00
 -21   3   0  399.56   12.40
 -21   3   0  394.46   12.00
 -21   3   0  391.06   13.30
  22  -3   0    0.10    1.00
 -22  -3   0    2.40    0.90
  22  -3   0    2.30    1.20
  22  -3   0    1.60    1.10
 -22  -3   0    2.20    1.40
 -22  -3   0    0.70    1.30
 -22  -3   0    2.00    1.20
 -22  -3   0    1.40    1.10
  22  -3   0    1.60    1.20
  22   3   0    0.40    1.10
  22   3   0    1.10    1.10
  22   3   0    1.70    1.40
 -22   3   0    2.30    1.00
 -22   3   0    0.20    1.00
 -22   3   0    2.40    1.20
 -22   3   0    1.70    1.20
  22   3   0    1.00    1.10
  23  -3   0   15.60    2.50
 -23  -3   0   15.40    2.80
 -23  -3   0   19.30    3.20
  23  -3   0   13.30    2.40
 -23  -3   0   14.60    2.70
 -23  -3   0   12.70    1.70
 -23  -3   0   17.00    2.60
  23  -3   0   15.20    2.80
 -23   3   0   13.60    2.60
 -23   3   0   14.90    2.80
  23   3   0   17.30    2.70
  23   3   0   13.50    2.50
 -23   3   0   20.20    2.20
 -23   3   0   13.40    2.20
  23   3   0   16.10    2.80
  24  -3   0    1.20    1.20
  24  -3   0   -1.80    1.00
  24  -3   0   -0.40    1.10
 -24  -3   0    1.90    0.80
  24  -3   0    0.50    1.10
 -24  -3   0    0.00    0.90
 -24  -3   0    0.00    1.00
  24   3   0    0.80    1.30
 -24   3   0    0.80    1.00
  24   3   0    1.00    1.10
  24   3   0    2.30    1.30
 -24   3   0   -0.10    0.70
 -24   3   0    0.20    1.00
 -24   3   0    2.90    1.60
  25  -3   0    1.90    1.50
  25  -3   0    1.20    1.20
  25  -3   0    1.80    1.30
 -25  -3   0    0.90    1.70
  25  -3   0    2.10    1.30
 -25  -3   0    1.10    0.80
 -25  -3   0    1.40    1.30
 -25   3   0    0.30    0.90
  25   3   0    2.50    1.30
  25   3   0    1.90    1.40
 -25   3   0    2.20    1.40
 -25   3   0    0.60    1.20
  25   3   0   -0.20    1.30
 -25   3   0    1.10    1.30
  26  -3   0    3.70    1.70
 -26  -3   0    5.50    1.20
  26  -3   0    2.70    1.60
 -26  -3   0    7.80    2.30
  26  -3   0    6.90    2.00
  26  -3   0    9.80    2.30
 -26  -3   0    3.30    1.70
 -26  -3   0    3.00    1.80
 -26   3   0    7.60    2.10
 -26   3   0    9.10    1.70
  26   3   0    7.90    2.20
  26   3   0    2.40    1.60
 -26   3   0    7.60    1.90
  26   3   0    5.00    1.70
 -26   3   0    2.80    1.80
 -27  -3   0   41.90    2.80
  27  -3   0   53.19    4.80
 -27  -3   0   49.80    4.80
 -27  -3   0   48.00    4.60
  27  -3   0   42.60    4.20
  27  -3   0   48.80    4.50
  27  -3   0   40.80    6.30
 -27   3   0   40.40    4.70
 -27   3   0   42.90    3.80
 -27   3   0   40.90    3.30
  27   3   0   43.00    4.00
 -27   3   0   43.20    4.20
  27   3   0   52.99    4.60
  27   3   0   45.10    4.30
  28  -3   0    1.20    1.60
  28  -3   0    5.70    1.90
 -28  -3   0   -0.60    1.50
 -28  -3   0    5.20    2.00
  28  -3   0    5.30    1.90
  28  -3   0    3.20    1.60
 -28  -3   0    2.60    1.00
 -28   3   0    0.80    1.40
  28   3   0    3.40    1.60
  28   3   0    2.50    1.90
 -28   3   0    3.20    1.90
  28   3   0    4.20    1.60
 -28   3   0    4.00    1.40
  29  -3   0   87.39    6.20
 -29  -3   0   84.39    6.60
  29  -3   0   92.29    6.30
 -29  -3   0   86.49    4.20
  29  -3   0   99.49    6.40
 -29  -3   0   83.39    6.70
  29  -3   0   92.69    6.70
 -29   3   0   86.19    4.90
  29   3   0   84.19    6.00
  29   3   0   97.29    6.70
 -29   3   0   84.89    5.70
 -29   3   0   81.89    6.40
 -30  -3   0   10.60    2.80
 -30  -3   0    2.70    2.20
  30  -3   0    4.80    2.40
 -30  -3   0    8.20    1.50
  30  -3   0    4.80    2.10
  30   3   0    9.90    2.40
 -30   3   0   13.00    2.80
 -30   3   0    4.10    1.90
 -30   3   0    8.30    1.70
  30   3   0    9.30    2.50
  30   3   0    3.00    2.10
  31  -3   0   21.20    3.90
  31  -3   0   21.30    3.60
 -31  -3   0   24.60    2.30
 -31  -3   0   26.90    4.60
  31  -3   0   19.80    3.40
  31   3   0   25.60    3.80
  31   3   0   19.20    3.20
 -31   3   0   23.80    3.70
  31   3   0   22.00    3.80
 -31   3   0   16.10    3.60
 -31   3   0   23.00    2.80
  32  -3   0    2.20    2.20
  32  -3   0    1.50    2.00
 -32  -3   0    0.60    0.80
  32  -3   0   -2.00    1.30
  32   3   0   -0.70    1.30
  32   3   0    0.60    1.60
 -32   3   0    2.00    1.70
 -32   3   0    0.50    1.20
   0  -4   0  563.84   14.70
   0  -4   0  553.44   14.30
   0  -4   0  521.95   14.20
   0  -4   0  554.14   15.00
   0  -4   0  548.55   15.00
   0   4   0  563.14   14.30
   0   4   0  540.25   15.00
   0   4   0  563.14   14.70
   0   4   0  590.74   14.50
   1  -4   0  111.49    4.60
  -1  -4   0  106.49    4.60
  -1  -4   0  113.49    4.30
   1  -4   0  108.49    4.80
   1  -4   0  127.49    4.50
  -1  -4   0  112.29    4.10
   1  -4   0  106.29    4.00
   1  -4   0  112.69    4.10
  -1  -4   0  103.09    4.10
  -1  -4   0  116.49    4.60
  -1   4   0  110.19    4.10
  -1   4   0  109.29    4.30
  -1   4   0  107.29    4.50
   1   4   0  105.49    5.40
   1   4   0  110.89    4.60
  -1   4   0  107.39    4.00
  -1   4   0  102.79    4.60
   1   4   0  112.69    4.20
   1   4   0  105.69    4.10
   1   4   0  112.09    4.30
  -2  -4   0  354.76   10.00
  -2  -4   0  353.26    9.50
  -2  -4   0  332.37    9.90
   2  -4   0  355.46   10.00
   2  -4   0  362.56   10.40
  -2  -4   0  355.36   10.50
   2  -4   0  339.27    9.70
   2  -4   0  355.56   10.70
  -2  -4   0  352.66   10.40
  -2  -4   0  347.67    9.70
  -2   4   0  359.56   10.30
  -2   4   0  328.97    9.60
   2   4   0  392.56   10.70
  -2   4   0  348.17    9.60
   2   4   0  357.16    9.90
   2   4   0  347.67    9.80
  -2   4   0  358.96    9.80
  -2   4   0  357.36   10.50
   2   4   0  334.07   11.60
  -3  -4   0  172.58    5.80
  -3  -4   0  168.98    5.80
  -3  -4   0  165.48    5.30
   3  -4   0  172.48    5.80
   3  -4   0  163.68    5.50
   3  -4   0  186.78    6.30
  -3  -4   0  181.48    5.70
   3  -4   0  161.68    6.10
  -3  -4   0  168.38    6.20
  -3   4   0  172.58    5.60
   3   4   0  169.78    6.10
   3   4   0  157.68    7.10
   3   4   0  175.18    5.70
  -3   4   0  178.58    6.00
   3   4   0  168.78    5.70
  -3   4   0  175.98    6.10
  -3   4   0  173.98    6.20
  -3   4   0  170.68    5.50
  -3   4   0  170.68    5.60
  -4  -4   0  948.31   23.60
   4  -4   0  979.60   24.40
  -4  -4   0 1009.20   25.10
   4  -4   0  998.50   25.00
   4  -4   0  990.40   24.20
  -4  -4   0  978.20   24.20
  -4  -4   0 1002.80   24.40
  -4  -4   0  981.40   24.60
  -4   4   0  977.80   24.70
  -4   4   0 1037.00   24.30
   4   4   0 1043.30   24.40
  -4   4   0 1006.20   24.60
   4   4   0  954.10   24.80
  -4   4   0  951.40   24.00
  -4   4   0  974.10   23.90
  -4   4   0 1009.60   25.10
   4   4   0 1008.20   24.50
   5  -4   0    2.80    0.80
  -5  -4   0    2.80    0.80
  -5  -4   0    2.80    0.60
  -5  -4   0    4.70    1.10
  -5  -4   0    3.00    0.90
  -5  -4   0    3.20    0.80
   5  -4   0    2.80    0.90
   5  -4   0    3.00    0.80
   5  -4   0    3.80    0.80
   5   4   0    4.30    1.00
  -5   4   0    5.00    1.20
   5   4   0    4.30    0.90
  -5   4   0    3.50    0.80
  -5   4   0    3.70    0.90
   5   4   0    3.30    0.70
   5   4   0    4.20    0.90
   5   4   0    3.80    1.00
  -5   4   0    3.70    0.90
  -5   4   0    3.80    0.80
  -6  -4   0   36.60    2.50
   6  -4   0   37.30    2.20
  -6  -4   0   35.30    2.20
   6  -4   0   34.40    2.20
  -6  -4   0   34.00    1.90
   6  -4   0   36.50    2.50
   6  -4   0   37.80    2.50
  -6  -4   0   39.30    2.70
   6   4   0   38.00    2.30
  -6   4   0   36.00    2.60
  -6   4   0   36.40    2.40
  -6   4   0   36.90    2.20
  -6   4   0   35.50    2.30
   6   4   0   34.70    2.00
  -6   4   0   36.10    2.20
  -7  -4   0    5.10    0.80
  -7  -4   0    6.30    1.40
   7  -4   0    4.70    1.00
   7  -4   0    3.60    0.80
   7  -4   0    4.80    1.00
   7  -4   0    6.80    1.30
  -7  -4   0    6.20    1.30
   7   4   0    5.60    1.10
   7   4   0    4.60    1.10
  -7   4   0    5.20    0.90
  -7   4   0    6.60    1.20
   7   4   0    5.90    1.20
   7   4   0    4.50    0.90
  -7   4   0    3.80    1.00
  -7   4   0    6.80    1.20
  -8  -4   0   33.40    2.60
   8  -4   0   30.50    2.30
  -8  -4   0   32.50    1.90
   8  -4   0   36.90    2.60
  -8  -4   0   34.50    2.50
   8  -4   0   34.40    2.20
   8  -4   0   35.40    2.30
   8   4   0   38.50    2.50
  -8   4   0   40.30    2.60
   8   4   0   37.10    2.60
   8   4   0   35.00    2.10
  -8   4   0   35.20    2.20
   8   4   0   33.70    2.30
  -8   4   0   37.00    2.40
  -9  -4   0    1.90    0.60
  -9  -4   0    1.80    0.90
   9  -4   0    2.40    0.80
   9  -4   0    1.70    0.70
   9  -4   0    2.50    0.80
  -9  -4   0    2.30    1.00
   9   4   0    3.80    0.90
   9   4   0    1.40    0.70
  -9   4   0    3.00    0.90
   9   4   0    2.50    0.80
   9   4   0    2.10    0.70
  -9   4   0    4.00    1.00
   9   4   0    2.00    0.80
  -9   4   0    1.70    0.70
  10  -4   0  361.06   11.30
  10  -4   0  364.96   10.90
 -10  -4   0  382.06   11.60
 -10  -4   0  351.86   10.00
 -10  -4   0  355.26   11.30
  10  -4   0  370.36   10.50
  10  -4   0  361.16   10.60
  10   4   0  350.96   10.80
 -10   4   0  344.17   10.80
  10   4   0  362.36   10.80
  10   4   0  366.96   10.30
 -10   4   0  367.46   11.00
  10   4   0  361.96   11.10
 -10   4   0  358.46   10.70
  10   4   0  371.96   10.90
 -11  -4   0  622.34   17.40
  11  -4   0  633.54   17.00
  11  -4   0  632.74   16.60
 -11  -4   0  620.44   17.60
 -11  -4   0  617.04   16.20
  11  -4   0  612.64   16.30
  11  -4   0  609.64   16.90
  11  -4   0  653.13   17.60
  11   4   0  616.84   16.30
  11   4   0  653.93   17.10
 -11   4   0  642.44   16.80
 -11   4   0  609.94   17.00
  11   4   0  631.44   17.20
  11   4   0  639.04   16.90
  11   4   0  593.94   16.70
 -11   4   0  544.65   16.70
  12  -4   0   45.40    3.00
  12  -4   0   51.59    2.90
  12  -4   0   45.80    3.20
  12  -4   0   46.70    3.10
 -12  -4   0   40.60    3.20
  12  -4   0   46.50    2.90
 -12  -4   0   45.40    3.30
 -12  -4   0   47.90    2.70
  12   4   0   44.40    3.00
 -12   4   0   49.30    3.10
  12   4   0   42.00    2.90
  12   4   0   45.50    3.00
 -12   4   0   48.30    3.10
  12   4   0   46.80    2.80
  12   4   0   45.60    3.10
 -12   4   0   47.20    2.90
 -13  -4   0    0.00    0.40
 -13  -4   0    0.40    0.70
  13  -4   0   -0.30    0.50
  13  -4   0    1.10    0.60
  13  -4   0    0.20    0.70
  13  -4   0    0.10    0.60
 -13  -4   0    1.80    0.90
  13  -4   0   -0.50    0.40
  13   4   0   -0.20    0.40
  13   4   0    0.70    0.70
  13   4   0   -0.80    0.40
  13   4   0    0.00    0.50
 -13   4   0   -0.30    0.60
 -13   4   0   -0.20    0.50
  13   4   0   -0.20    0.50
 -13   4   0    0.30    0.60
 -14  -4   0    4.30    1.40
  14  -4   0    2.80    1.00
 -14  -4   0    3.40    1.20
  14  -4   0    5.10    1.30
  14  -4   0    4.10    1.10
  14  -4   0    2.70    0.90
  14  -4   0    3.30    1.20
 -14  -4   0    4.40    1.10
  14   4   0    3.00    1.20
  14   4   0    2.80    1.00
 -14   4   0    3.60    1.10
  14   4   0    2.10    0.90
  14   4   0    2.30    1.10
 -14   4   0    4.90    1.30
 -14   4   0    2.70    0.90
  14   4   0    2.20    0.90
  15  -4   0  121.09    5.70
 -15  -4   0  130.39    6.10
  15  -4   0  124.99    5.00
 -15  -4   0  125.39    5.20
  15  -4   0  127.19    5.70
 -15  -4   0  123.19    6.10
  15  -4   0  122.89    5.40
  15  -4   0  118.59    5.90
  15   4   0  127.59    5.70
 -15   4   0  116.39    5.20
  15   4   0  126.99    5.30
  15   4   0  123.39    5.60
  15   4   0  123.29    5.60
 -15   4   0  125.89    5.70
  15   4   0  122.39    5.70
 -15   4   0  123.19    5.80
 -16  -4   0   65.09    4.30
  16  -4   0   63.59    4.20
  16  -4   0   67.99    4.10
  16  -4   0   66.89    4.10
 -16  -4   0   71.39    3.80
 -16  -4   0   64.59    4.40
  16  -4   0   64.99    3.90
  16  -4   0   67.39    3.50
 -16   4   0   68.89    4.10
  16   4   0   69.89    3.80
 -16   4   0   69.59    3.50
 -16   4   0   63.19    3.70
 -16   4   0   66.19    4.20
  16   4   0   67.09    4.10
  16   4   0   59.69    3.90
  16   4   0   62.79    4.00
  16   4   0   64.59    4.10
  17  -4   0   37.40    3.30
 -17  -4   0   34.40    3.30
  17  -4   0   32.90    2.80
  17  -4   0   30.10    2.40
  17  -4   0   30.70    2.90
  17  -4   0   34.20    3.10
 -17  -4   0   32.90    2.60
 -17  -4   0   31.90    3.10
  17   4   0   30.90    2.60
 -17   4   0   28.80    2.30
 -17   4   0   29.30    2.80
  17   4   0   27.00    2.70
  17   4   0   27.40    2.70
 -17   4   0   34.00    2.60
  17   4   0   30.20    2.80
 -17   4   0   30.60    3.00
  18  -4   0    5.00    1.60
 -18  -4   0    4.40    1.50
 -18  -4   0    4.30    1.50
  18  -4   0    7.00    1.70
  18  -4   0    7.50    1.70
 -18  -4   0    7.80    1.60
  18  -4   0    6.60    1.30
  18  -4   0    5.00    1.50
  18   4   0    5.80    1.50
 -18   4   0    6.40    1.30
 -18   4   0    6.40    1.60
  18   4   0    8.70    1.70
 -18   4   0    6.30    1.40
 -18   4   0    5.70    1.60
  18   4   0    3.80    1.40
  18   4   0    6.40    1.50
  19  -4   0  120.29    6.00
 -19  -4   0  121.59    6.40
 -19  -4   0  121.89    6.40
  19  -4   0  120.09    6.00
  19  -4   0  109.79    6.10
 -19  -4   0  112.79    5.40
  19  -4   0  107.49    4.90
  19  -4   0  122.89    5.80
  19   4   0  112.69    5.90
  19   4   0  118.19    5.90
 -19   4   0  120.69    5.40
 -19   4   0  111.29    5.10
  19   4   0  105.39    5.70
 -19   4   0  110.89    6.10
  19   4   0  114.79    5.50
 -19   4   0  109.99    5.80
  20  -4   0   63.29    4.60
 -20  -4   0   49.60    4.20
  20  -4   0   49.70    3.90
 -20  -4   0   62.49    4.70
  20  -4   0   64.79    4.30
 -20  -4   0   54.39    3.80
  20  -4   0   53.69    3.30
  20  -4   0   63.99    4.40
 -20   4   0   50.99    4.90
  20   4   0   62.29    4.30
  20   4   0   54.09    3.80
  20   4   0   59.79    4.20
 -20   4   0   57.49    4.40
 -20   4   0   63.29    3.70
  20   4   0   61.19    4.30
 -20   4   0   54.69    3.60
  21  -4   0   -0.50    0.80
  21  -4   0   -0.40    0.70
  21  -4   0    0.40    1.10
 -21  -4   0   -0.10    1.00
  21  -4   0   -1.40    0.70
 -21  -4   0    0.40    0.90
 -21  -4   0    3.70    1.50
  21   4   0   -0.60    0.90
  21   4   0   -1.00    0.90
 -21   4   0    0.00    0.70
 -21   4   0   -0.20    0.70
 -21   4   0    1.00    1.20
  21   4   0   -0.70    0.70
 -21   4   0    0.00    1.00
  21   4   0   -0.50    0.80
 -22  -4   0   -1.40    0.50
 -22  -4   0    1.30    1.30
  22  -4   0   -0.50    0.70
  22  -4   0    1.20    1.90
  22  -4   0    1.20    1.30
 -22  -4   0   -1.10    1.10
 -22  -4   0   -0.40    0.80
  22  -4   0    0.20    0.90
 -22   4   0   -0.50    0.90
  22   4   0    0.10    1.20
 -22   4   0    0.00    0.80
  22   4   0    0.00    0.80
 -22   4   0    1.80    1.00
  22   4   0    1.30    1.20
 -22   4   0   -0.70    0.70
  22   4   0   -0.50    0.90
 -23  -4   0   22.80    3.40
 -23  -4   0   25.20    3.20
  23  -4   0   23.00    3.50
  23  -4   0   19.80    3.10
  23  -4   0   24.00    2.30
  23  -4   0   25.80    3.00
 -23  -4   0   19.40    2.00
 -23   4   0   21.00    2.70
 -23   4   0   20.90    3.20
  23   4   0   16.20    2.60
 -23   4   0   16.50    2.90
  23   4   0   17.50    2.90
 -23   4   0   24.10    2.60
  23   4   0   19.70    2.90
  23   4   0   21.60    3.20
 -24  -4   0  194.88    9.50
  24  -4   0  207.28    7.50
 -24  -4   0  193.98    6.90
  24  -4   0  188.98    9.30
  24  -4   0  207.38    8.90
 -24  -4   0  196.78    8.50
  24  -4   0  217.98    9.40
  24   4   0  201.58    8.80
 -24   4   0  178.28    9.10
  24   4   0  188.38    8.40
  24   4   0  194.18    9.00
  24   4   0  188.78    8.80
 -24   4   0  206.28    8.20
 -24   4   0  197.78    7.90
 -24   4   0  197.78    9.00
 -25  -4   0    7.30    1.40
 -25  -4   0    4.30    2.10
  25  -4   0    4.10    2.30
  25  -4   0    1.40    1.70
  25  -4   0    2.10    1.60
 -25  -4   0    2.70    1.70
 -25  -4   0    0.50    1.40
  25   4   0    3.10    1.50
  25   4   0    3.10    1.50
 -25   4   0    6.30    2.00
 -25   4   0    7.20    1.70
  25   4   0    1.20    1.40
 -25   4   0    2.10    1.40
 -25   4   0    4.30    1.70
 -26  -4   0  231.48   10.90
 -26  -4   0  246.78   10.10
 -26  -4   0  237.38    7.90
  26  -4   0  230.68   13.70
  26  -4   0  217.58   10.10
  26  -4   0  230.98    9.90
  26  -4   0  230.88   10.80
 -26  -4   0  220.68   10.70
 -26   4   0  219.18   10.50
  26   4   0  218.78    9.80
  26   4   0  229.28   10.30
 -26   4   0  228.78   10.20
 -26   4   0  234.18    8.90
  26   4   0  224.78    9.90
 -26   4   0  220.68    9.20
  26   4   0  234.38    9.80
 -27  -4   0    8.00    2.30
 -27  -4   0    7.00    2.20
  27  -4   0    9.40    2.40
  27  -4   0    7.20    2.20
  27  -4   0    4.90    1.80
 -27  -4   0    5.90    2.20
 -27  -4   0    4.70    1.30
  27  -4   0    6.10    2.20
  27   4   0    4.20    1.70
 -27   4   0    4.50    1.90
 -27   4   0    8.20    2.70
  27   4   0    4.70    1.80
 -27   4   0    6.20    1.80
  27   4   0    7.20    2.20
 -27   4   0    5.70    1.60
  28  -4   0   31.30    4.30
 -28  -4   0   35.50    5.80
  28  -4   0   41.90    4.50
  28  -4   0   35.10    4.10
 -28  -4   0   38.50    2.80
  28  -4   0   41.70    4.50
 -28  -4   0   27.20    4.20
 -28   4   0   36.70    4.10
  28   4   0   31.70    3.80
  28   4   0   37.90    4.10
 -28   4   0   41.10    4.60
 -28   4   0   36.60    3.40
  28   4   0   35.00    4.10
  28   4   0   37.10    3.90
  29  -4   0    1.60    1.40
 -29  -4   0   -0.90    0.80
  29  -4   0    0.50    1.50
  29  -4   0   -1.70    1.10
 -29  -4   0    0.00    1.70
 -29  -4   0   -2.00    1.60
 -29   4   0    0.60    1.20
 -29   4   0   -2.60    1.10
 -29   4   0    1.00    1.10
 -29   4   0    0.30    1.90
  29   4   0    0.00    1.10
  29   4   0   -1.00    1.40
  29   4   0   -1.00    1.30
  30  -4   0    3.70    2.10
  30  -4   0    5.70    2.10
  30  -4   0    7.10    2.10
 -30  -4   0    9.50    1.60
 -30  -4   0    9.70    2.60
  30   4   0    5.10    2.10
  30   4   0    8.30    2.40
  30   4   0    3.90    2.10
 -30   4   0    7.00    2.40
 -30   4   0    6.30    1.90
 -30   4   0    7.60    2.10
 -31  -4   0    6.10    1.40
  31  -4   0    3.30    1.90
  31  -4   0    9.80    4.80
  31  -4   0    5.40    2.50
  31   4   0    7.30    2.50
  31   4   0   11.90    2.50
 -31   4   0    9.10    2.40
  31   4   0    7.90    2.60
 -31   4   0    4.10    1.70
 -32  -4   0   30.90    2.70
  32  -4   0   34.90    5.20
  32  -4   0   41.80    4.80
  32  -4   0   25.80    4.00
 -32  -4   0   31.90    2.80
 -32   4   0   34.60    3.30
  32   4   0   30.20    4.40
 -32   4   0   30.80    4.10
  32   4   0   28.40    4.40
   0  -5   0    4.20    0.90
   0  -5   0    3.60    1.10
   0  -5   0    5.10    1.10
   0  -5   0    3.60    0.90
   0   5   0    4.30    1.00
   0   5   0    4.80    0.90
   0   5   0    4.20    1.00
  -1  -5   0  101.99    4.40
  -1  -5   0  111.29    6.30
  -1  -5   0  109.89    4.90
   1  -5   0  106.39    4.80
   1  -5   0  108.09    4.40
  -1  -5   0  107.69    4.40
   1  -5   0  100.49    4.10
  -1  -5   0  100.99    4.80
   1  -5   0   99.49    4.40
   1  -5   0  107.99    4.90
  -1   5   0  107.19    4.80
   1   5   0   97.19    4.20
  -1   5   0   99.99    4.70
   1   5   0  101.69    4.80
  -1   5   0  104.09    4.20
   1   5   0   96.99    4.20
   1   5   0  110.29    4.90
  -1   5   0  101.49    4.20
   1   5   0   99.99    4.40
   2  -5   0  145.19    5.90
   2  -5   0  145.09    5.50
   2  -5   0  142.69    5.00
  -2  -5   0  133.39    4.90
  -2  -5   0  140.79    5.80
   2  -5   0  145.19    5.30
   2  -5   0  137.19    5.70
  -2  -5   0  150.38    5.30
  -2  -5   0  142.49    5.40
  -2  -5   0  140.39    5.80
  -2  -5   0  140.29    5.40
   2   5   0  145.89    5.80
   2   5   0  136.39    5.20
  -2   5   0  133.89    5.40
  -2   5   0  141.19    5.10
  -2   5   0  136.29    5.20
   2   5   0  136.79    5.70
  -2   5   0  134.89    5.60
  -2   5   0  137.59    5.10
   2   5   0  140.39    5.20
  -2   5   0  126.09    5.60
   3  -5   0    0.90    0.70
  -3  -5   0    0.30    0.50
   3  -5   0   -0.40    0.40
  -3  -5   0    0.10    0.50
   3  -5   0    0.20    0.50
   3  -5   0    0.10    0.40
  -3  -5   0    0.00    0.40
  -3  -5   0    0.00    0.40
  -3  -5   0    0.50    0.60
   3   5   0    0.00    0.50
   3   5   0    1.20    0.80
  -3   5   0    0.00    0.40
  -3   5   0   -0.80    0.40
  -3   5   0    0.70    0.60
   3   5   0   -0.10    0.50
  -3   5   0    0.60    0.50
  -3   5   0    0.00    0.40
   3   5   0   -0.90    0.40
  -3   5   0   -0.30    0.50
  -4  -5   0  102.79    4.30
   4  -5   0  106.89    4.50
  -4  -5   0  103.89    4.60
  -4  -5   0  110.19    4.60
   4  -5   0  103.59    4.90
  -4  -5   0  102.99    4.90
  -4  -5   0  101.59    3.90
   4  -5   0  102.19    5.10
   4   5   0  103.99    4.80
  -4   5   0  106.89    4.20
   4   5   0  104.79    4.90
  -4   5   0  105.79    4.70
  -4   5   0   97.69    4.80
  -4   5   0  102.79    4.60
   4   5   0  103.49    4.40
   4   5   0  103.19    4.50
  -4   5   0  109.79    4.40
  -4   5   0  109.09    4.40
   5  -5   0  115.69    4.80
  -5  -5   0  113.09    4.20
  -5  -5   0  114.29    4.60
  -5  -5   0  111.09    4.70
   5  -5   0  123.49    5.40
   5  -5   0  118.29    6.80
  -5  -5   0  111.69    4.90
  -5  -5   0  113.49    5.20
  -5   5   0  108.99    4.80
  -5   5   0  110.99    5.20
   5   5   0  112.39    4.70
  -5   5   0  112.19    4.50
   5   5   0  113.69    4.70
  -5   5   0  111.79    4.40
   5   5   0  111.99    5.20
  -5   5   0  108.59    4.90
  -5   5   0  113.89    4.60
   5   5   0  120.49    5.30
  -6  -5   0    6.00    0.90
   6  -5   0    6.90    1.30
  -6  -5   0    6.50    1.30
  -6  -5   0    9.20    1.50
   6  -5   0    7.80    1.60
  -6  -5   0    6.90    1.20
  -6  -5   0    7.00    1.50
   6  -5   0    5.50    1.10
  -6   5   0    6.50    1.10
  -6   5   0    6.70    1.40
   6   5   0    5.40    1.40
  -6   5   0    6.40    1.00
  -6   5   0    8.50    1.40
  -6   5   0    7.10    1.20
  -6   5   0    5.60    1.20
   6   5   0    5.70    1.10
   6   5   0    7.00    1.10
   6   5   0    6.70    1.80
   6   5   0    6.10    1.20
   7  -5   0  268.67    8.50
  -7  -5   0  268.07    7.70
  -7  -5   0  266.77    8.50
   7  -5   0  254.87    8.60
   7  -5   0  265.17    8.40
  -7  -5   0  278.07    9.40
  -7  -5   0  270.07    9.00
   7   5   0  251.47    8.40
  -7   5   0  265.07    9.30
  -7   5   0  264.77    8.40
   7   5   0  266.97    8.60
   7   5   0  264.17    9.20
  -7   5   0  269.57    8.70
   7   5   0  250.67    8.00
  -7   5   0  259.27    8.20
   7   5   0  253.37    8.80
  -7   5   0  263.57    8.80
  -8  -5   0  236.08    8.80
  -8  -5   0  244.38    8.60
  -8  -5   0  246.58    8.10
   8  -5   0  259.27    8.10
   8  -5   0  255.47    8.90
   8  -5   0  249.48    8.40
   8  -5   0  250.07    8.10
  -8  -5   0  237.58    7.30
   8   5   0  245.28    7.70
  -8   5   0  251.67    8.40
  -8   5   0  243.38    7.90
  -8   5   0  263.57    9.10
   8   5   0  235.48    8.40
  -8   5   0  226.58    8.20
   8   5   0  251.27    8.30
  -8   5   0  254.87    8.20
   8   5   0  237.18    8.20
  -9  -5   0  101.29    3.90
   9  -5   0   88.99    4.40
  -9  -5   0   92.09    4.30
   9  -5   0   99.89    4.40
   9  -5   0   90.69    4.90
  -9  -5   0   94.59    4.80
  -9  -5   0  106.49    5.20
   9  -5   0   95.49    4.30
  -9   5   0   98.69    5.00
  -9   5   0   91.19    4.50
  -9   5   0   95.19    4.50
   9   5   0   89.99    4.40
   9   5   0   94.99    4.70
   9   5   0   98.39    4.10
  -9   5   0   99.19    4.30
  -9   5   0   93.99    4.40
   9   5   0   89.79    4.40
 -10  -5   0    0.90    0.80
 -10  -5   0    1.20    0.90
 -10  -5   0    0.60    0.70
  10  -5   0    1.50    0.80
  10  -5   0    2.10    0.80
  10  -5   0    1.90    0.90
 -10  -5   0    2.30    1.00
  10  -5   0    1.20    0.80
  10   5   0    2.10    1.00
 -10   5   0    1.70    0.80
 -10   5   0    1.20    0.80
  10   5   0    1.70    0.80
 -10   5   0    0.30    0.60
  10   5   0    1.90    0.90
  10   5   0    1.60    0.80
  10   5   0    1.40    0.80
 -10   5   0    0.70    0.60
  11  -5   0  346.67   10.50
 -11  -5   0  331.57    9.80
  11  -5   0  339.77   11.30
 -11  -5   0  335.77   11.30
  11  -5   0  345.97   10.50
  11  -5   0  363.56   11.10
 -11  -5   0  348.37   11.60
  11   5   0  323.97   10.60
 -11   5   0  323.37   10.60
 -11   5   0  332.57   10.70
  11   5   0  325.07   10.10
 -11   5   0  345.27   10.90
  11   5   0  351.46   10.80
  11   5   0  330.57   11.00
  11   5   0  347.07   10.80
 -12  -5   0    1.90    0.70
  12  -5   0    1.20    0.70
 -12  -5   0    2.40    1.30
  12  -5   0    2.60    0.90
  12  -5   0    1.60    0.90
  12  -5   0    1.60    1.00
 -12  -5   0    0.40    0.80
  12  -5   0    0.80    0.80
  12   5   0    1.90    0.90
 -12   5   0    3.30    1.10
 -12   5   0    3.10    1.10
  12   5   0    0.50    0.70
  12   5   0    0.50    0.60
  12   5   0    1.20    0.90
 -12   5   0    1.50    0.80
  12   5   0    1.00    0.80
  13  -5   0  122.49    5.70
  13  -5   0  139.39    6.40
  13  -5   0  118.09    5.20
 -13  -5   0  136.49    6.50
  13  -5   0  123.59    5.70
 -13  -5   0  135.29    5.10
  13  -5   0  133.29    5.60
 -13  -5   0  132.89    6.30
  13   5   0  131.09    5.90
  13   5   0  142.39    6.00
  13   5   0  129.29    5.30
 -13   5   0  133.39    5.90
  13   5   0  129.89    6.00
 -13   5   0  123.89    5.60
  13   5   0  129.19    5.70
 -13   5   0  127.39    5.80
  14  -5   0   96.59    4.60
 -14  -5   0  103.29    4.50
  14  -5   0  103.49    5.20
 -14  -5   0  106.39    5.60
  14  -5   0  100.59    5.50
 -14  -5   0   98.99    5.60
  14  -5   0   98.39    5.00
  14  -5   0   95.49    4.80
  14   5   0   98.39    4.70
 -14   5   0  100.19    4.90
 -14   5   0  101.89    5.10
 -14   5   0   92.29    5.00
  14   5   0  104.59    5.20
  14   5   0  104.19    5.20
  14   5   0  100.69    5.20
  14   5   0   99.09    5.00
  15  -5   0  272.27    8.80
  15  -5   0  263.67   10.00
  15  -5   0  251.17    9.00
 -15  -5   0  270.37   10.20
 -15  -5   0  252.57    9.90
 -15  -5   0  249.88    8.40
  15  -5   0  260.57    9.50
  15  -5   0  248.28    9.20
 -15   5   0  263.97    9.60
  15   5   0  262.27    9.30
 -15   5   0  255.77    9.40
  15   5   0  255.67    9.30
  15   5   0  273.87    9.50
 -15   5   0  254.77    9.10
  15   5   0  250.37    9.40
  15   5   0  249.08    8.70
  16  -5   0  295.77   11.00
  16  -5   0  305.27   10.20
  16  -5   0  288.87   13.80
 -16  -5   0  309.37   11.30
 -16  -5   0  297.87    9.60
  16  -5   0  306.57    9.70
  16  -5   0  286.17   10.50
  16   5   0  263.77   12.40
  16   5   0  292.47    9.80
 -16   5   0  316.87   10.80
  16   5   0  294.07   10.30
  16   5   0  275.87   10.40
 -16   5   0  306.37   10.10
  16   5   0  278.47   10.20
  17  -5   0    5.20    1.50
 -17  -5   0    5.40    1.60
 -17  -5   0    7.80    1.50
  17  -5   0    7.00    1.70
 -17  -5   0    4.60    1.60
  17  -5   0    7.00    1.90
  17  -5   0    4.40    1.40
  17  -5   0    6.70    1.40
  17   5   0    5.90    1.60
 -17   5   0    5.60    1.50
 -17   5   0    5.00    1.50
  17   5   0    5.70    1.50
  17   5   0    4.40    1.50
 -17   5   0    5.20    1.40
  17   5   0    3.70    1.30
  17   5   0    6.80    1.70
 -18  -5   0   58.09    3.60
  18  -5   0   54.59    4.30
 -18  -5   0   57.49    4.50
 -18  -5   0   58.39    4.60
  18  -5   0   63.09    4.20
  18  -5   0   63.99    4.10
  18  -5   0   58.09    3.60
  18  -5   0   55.89    4.20
 -18   5   0   56.99    3.40
 -18   5   0   62.29    3.90
  18   5   0   62.69    4.30
  18   5   0   56.69    4.00
 -18   5   0   59.69    4.30
  18   5   0   61.09    3.90
  18   5   0   63.19    4.20
  18   5   0   55.89    4.00
 -18   5   0   56.49    4.10
  19  -5   0   27.70    3.20
 -19  -5   0   22.60    3.30
  19  -5   0   29.20    2.90
 -19  -5   0   25.70    2.50
  19  -5   0   24.70    2.90
 -19  -5   0   26.90    3.20
  19  -5   0   29.20    2.60
  19  -5   0   29.10    3.10
 -19   5   0   21.00    4.70
  19   5   0   27.60    3.00
 -19   5   0   24.90    2.40
 -19   5   0   27.40    2.70
  19   5   0   27.50    2.90
  19   5   0   27.30    2.70
  19   5   0   31.50    3.00
 -19   5   0   25.40    3.00
  19   5   0   28.50    3.00
  20  -5   0   20.60    2.70
  20  -5   0   18.30    2.30
  20  -5   0   17.10    2.70
 -20  -5   0   20.50    2.40
 -20  -5   0   17.60    3.00
  20  -5   0   20.70    3.30
  20   5   0   21.60    3.00
 -20   5   0   17.30    2.70
 -20   5   0   17.90    2.50
  20   5   0   19.20    2.70
  20   5   0   23.90    3.20
 -20   5   0   22.60    2.30
  20   5   0   16.90    2.50
 -20   5   0   21.50    3.00
  20   5   0   18.70    2.60
  21  -5   0   71.49    4.70
  21  -5   0   86.29    5.70
 -21  -5   0   69.89    4.50
 -21  -5   0   77.79    5.60
  21  -5   0   85.19    4.50
 -21   5   0   80.49    4.40
 -21   5   0   81.29    4.70
  21   5   0   80.29    5.30
 -21   5   0   75.79    5.00
 -21   5   0   76.39    5.30
  21   5   0   81.79    4.90
  21   5   0   81.69    5.10
  21   5   0   77.79    5.00
  22  -5   0   19.60    2.80
 -22  -5   0   21.10    2.80
  22  -5   0   28.20    3.80
 -22  -5   0   19.10    3.30
  22  -5   0   20.10    2.30
  22  -5   0   17.90    3.00
  22   5   0   27.00    3.10
  22   5   0   15.80    2.70
  22   5   0   21.80    3.10
  22   5   0   16.30    2.80
 -22   5   0   24.60    2.70
 -22   5   0   23.90    3.40
 -22   5   0   19.90    3.10
 -22   5   0   21.70    2.40
 -23  -5   0   50.09    6.70
 -23  -5   0   59.79    5.10
  23  -5   0   65.59    5.00
  23  -5   0   54.49    4.90
 -23  -5   0   66.49    4.40
  23  -5   0   62.29    4.60
  23  -5   0   56.79    3.70
 -23   5   0   57.89    4.60
  23   5   0   57.69    4.50
 -23   5   0   64.19    4.10
  23   5   0   59.99    4.70
 -23   5   0   61.79    4.20
  23   5   0   54.69    4.20
 -23   5   0   61.39    5.00
  23   5   0   60.29    4.60
 -24  -5   0   78.19    4.10
 -24  -5   0   78.69    5.10
 -24  -5   0   80.19    6.10
 -24  -5   0   65.19    5.70
  24  -5   0   82.39    4.50
  24  -5   0   90.49    5.60
  24  -5   0   84.19    5.80
  24  -5   0   88.69    9.90
 -24   5   0   71.19    5.50
 -24   5   0   78.29    4.70
  24   5   0   68.69    5.10
  24   5   0   87.29    5.30
 -24   5   0   91.69    5.80
 -24   5   0   82.99    4.90
  24   5   0   79.59    5.40
  24   5   0   76.49    6.90
  25  -5   0    1.80    1.50
 -25  -5   0    2.30    1.70
  25  -5   0   -0.60    1.50
  25  -5   0    1.80    1.30
  25  -5   0    5.00    2.10
 -25  -5   0    1.60    0.90
  25  -5   0    0.80    1.20
 -25  -5   0    3.20    1.60
  25   5   0    4.50    1.60
  25   5   0    2.10    1.40
 -25   5   0    2.20    1.30
 -25   5   0    1.90    1.40
  25   5   0    0.40    1.20
 -25   5   0    2.20    1.40
  25   5   0   -0.70    1.10
  25   5   0    2.20    1.50
 -25   5   0    0.20    1.00
  26  -5   0    6.90    2.00
 -26  -5   0    5.60    2.20
  26  -5   0    1.20    1.40
  26  -5   0    3.70    1.20
  26  -5   0    5.80    2.30
 -26  -5   0    4.40    1.70
 -26  -5   0    5.80    1.40
  26  -5   0    6.10    2.10
  26   5   0    3.50    1.80
 -26   5   0    3.80    1.80
 -26   5   0    5.80    2.10
  26   5   0    4.50    1.90
  26   5   0    4.60    3.10
  26   5   0    7.80    2.20
 -26   5   0    3.00    1.40
 -26   5   0    6.00    1.70
  26   5   0    7.20    2.00
 -27  -5   0    1.30    1.30
  27  -5   0    0.30    1.40
 -27  -5   0    0.10    1.40
 -27  -5   0   -2.60    1.10
  27  -5   0    0.10    1.20
  27  -5   0   -0.50    1.10
 -27  -5   0    0.80    0.90
  27  -5   0    0.00    1.50
 -27   5   0   -0.10    1.20
 -27   5   0   -1.50    1.10
  27   5   0    0.50    1.20
  27   5   0   -1.60    1.50
 -27   5   0    0.70    1.40
  27   5   0    0.50    1.30
 -27   5   0    0.50    1.10
  27   5   0   -1.10    1.10
 -28  -5   0   16.30    3.20
 -28  -5   0    5.70    2.50
 -28  -5   0   18.30    2.10
 -28  -5   0   12.60    2.60
  28  -5   0   18.30    3.10
 -28  -5   0   16.00    2.30
  28  -5   0   16.00    3.10
  28  -5   0   13.50    3.20
 -28   5   0   17.00    3.70
  28   5   0   14.60    3.00
  28   5   0   14.40    3.20
 -28   5   0   19.00    2.90
  28   5   0   19.30    3.30
 -28   5   0   12.20    2.70
  28   5   0   16.80    2.90
  29  -5   0    0.30    1.70
 -29  -5   0   -1.20    1.00
 -29  -5   0    1.40    1.00
 -29  -5   0    0.20    1.30
  29  -5   0    0.10    1.20
  29  -5   0   -2.40    1.00
 -29  -5   0    4.00    2.10
 -29   5   0   -0.30    1.30
  29   5   0    1.20    1.40
 -29   5   0   -0.80    1.10
 -29   5   0    0.70    1.30
  29   5   0    0.80    1.50
 -30  -5   0   19.50    2.50
  30  -5   0   23.70    4.50
  30  -5   0   14.50    3.50
  30  -5   0   21.30    3.60
 -30  -5   0   20.20    2.30
  30   5   0   17.20    3.20
  30   5   0   18.40    3.20
 -30   5   0   17.30    3.00
 -30   5   0   16.50    3.50
  30   5   0   22.90    3.70
 -30   5   0   17.90    2.90
 -31  -5   0   14.50    2.30
  31  -5   0   16.40    3.70
  31  -5   0   14.10    3.40
 -31  -5   0   13.30    1.90
  31  -5   0   17.10    3.30
  31   5   0   10.30    2.70
  31   5   0   18.20    3.70
  31   5   0   15.20    2.90
 -31   5   0   13.20    3.30
 -31   5   0   12.90    2.60
   0  -6   0   29.70    2.60
   0  -6   0   23.70    2.10
   0  -6   0   22.60    2.10
   0   6   0   19.20    1.90
  -1  -6   0    2.60    0.90
   1  -6   0    1.80    0.80
   1  -6   0    2.50    0.90
   1  -6   0    4.60    1.20
   1  -6   0    1.00    0.60
  -1  -6   0    0.40    0.60
  -1  -6   0    1.30    0.90
  -1  -6   0    3.00    1.00
  -1  -6   0    2.50    1.00
   1  -6   0    2.30    1.10
  -1   6   0    2.00    0.80
  -1   6   0    2.10    0.80
  -1   6   0    2.40    1.00
   1   6   0    1.80    0.80
   1   6   0    1.70    1.00
  -1   6   0    1.00    0.90
   1   6   0    1.60    0.80
   1   6   0    0.10    0.60
  -1   6   0    2.10    0.90
   1   6   0    0.60    0.80
  -2  -6   0  743.73   19.20
   2  -6   0  717.13   20.40
  -2  -6   0  746.93   20.60
   2  -6   0  751.92   19.30
  -2  -6   0  787.42   20.90
   2  -6   0  735.23   19.90
  -2  -6   0  755.32   20.00
   2  -6   0  740.53   20.60
  -2  -6   0  735.83   19.50
  -2  -6   0  746.03   19.80
   2  -6   0  755.92   19.60
  -2   6   0  740.23   19.40
  -2   6   0  756.62   19.60
   2   6   0  669.93   22.20
   2   6   0  753.02   19.70
   2   6   0  750.22   19.70
   2   6   0  740.73   20.60
  -2   6   0  777.62   21.00
  -2   6   0  745.93   20.10
  -2   6   0  750.72   20.40
  -2   6   0  748.33   19.60
  -3  -6   0 1009.20   25.20
  -3  -6   0 1027.90   26.20
  -3  -6   0 1059.19   27.10
  -3  -6   0 1031.00   26.20
   3  -6   0  924.81   25.50
   3  -6   0 1050.59   26.80
   3  -6   0 1002.90   26.10
   3  -6   0 1001.30   27.00
  -3  -6   0 1016.50   25.70
  -3   6   0 1031.10   25.80
   3   6   0  986.30   26.80
   3   6   0 1003.20   25.80
  -3   6   0 1065.59   27.20
  -3   6   0 1033.80   25.80
  -3   6   0 1025.20   26.40
   3   6   0 1070.59   26.10
  -3   6   0 1048.60   26.70
  -3   6   0 1013.10   25.60
   3   6   0  988.30   27.40
  -4  -6   0    1.30    0.70
  -4  -6   0    1.70    0.90
   4  -6   0    1.10    0.80
  -4  -6   0    2.90    0.90
   4  -6   0    0.80    0.80
   4  -6   0    0.70    0.60
   4  -6   0    0.90    0.90
  -4  -6   0    2.40    1.10
  -4  -6   0    1.40    0.80
   4   6   0    0.50    0.70
  -4   6   0    1.10    0.70
  -4   6   0    3.90    1.00
   4   6   0    1.80    1.00
   4   6   0    1.90    0.80
  -4   6   0    1.00    0.80
  -4   6   0    1.30    0.90
   4   6   0    1.20    0.80
  -4   6   0    1.90    1.10
  -4   6   0    2.00    0.80
  -5  -6   0   35.80    2.30
   5  -6   0   40.20    2.70
  -5  -6   0   42.00    3.30
  -5  -6   0   36.60    2.60
  -5  -6   0   38.00    2.90
   5  -6   0   40.30    3.20
   5  -6   0   35.90    2.70
  -5  -6   0   39.70    2.80
   5   6   0   41.50    3.20
  -5   6   0   39.60    2.90
   5   6   0   40.20    3.10
  -5   6   0   43.00    2.70
  -5   6   0   37.60    2.90
   5   6   0   41.20    2.80
  -5   6   0   39.60    2.70
   5   6   0   35.00    2.70
  -5   6   0   35.10    2.40
  -5   6   0   38.40    3.10
  -6  -6   0    1.10    0.60
  -6  -6   0    1.10    0.80
  -6  -6   0    2.00    1.00
   6  -6   0    1.10    0.70
   6  -6   0    1.10    0.80
  -6  -6   0    0.80    0.80
  -6  -6   0    1.50    0.80
   6  -6   0    1.80    1.00
  -6   6   0    2.10    0.80
   6   6   0    1.00    0.90
   6   6   0    2.40    0.90
  -6   6   0    0.20    0.50
  -6   6   0    2.20    1.00
   6   6   0    1.40    0.80
  -6   6   0    1.00    0.80
   6   6   0    0.60    0.80
  -6   6   0    1.60    1.00
  -6   6   0    1.90    0.80
   7  -6   0  162.98    6.20
  -7  -6   0  167.18    7.10
  -7  -6   0  156.58    6.70
   7  -6   0  147.39    6.80
  -7  -6   0  153.18    6.30
   7  -6   0  156.38    6.30
  -7  -6   0  147.49    5.40
  -7  -6   0  159.58    6.20
   7   6   0  160.08    6.70
  -7   6   0  155.38    6.10
  -7   6   0  156.68    6.50
   7   6   0  158.68    6.30
  -7   6   0  151.08    5.80
   7   6   0  163.58    6.40
   7   6   0  165.18    7.10
  -7   6   0  158.18    7.10
  -7   6   0  166.88    6.70
  -7   6   0  168.78    6.10
   8  -6   0  420.66   13.70
   8  -6   0  420.56   12.70
  -8  -6   0  437.06   13.50
   8  -6   0  438.46   13.00
  -8  -6   0  411.86   12.20
  -8  -6   0  434.16   13.90
  -8  -6   0  435.76   12.90
  -8   6   0  402.26   12.60
   8   6   0  448.46   14.00
  -8   6   0  444.56   16.10
   8   6   0  462.95   13.70
   8   6   0  409.46   12.20
  -8   6   0  443.86   12.60
  -8   6   0  445.16   13.40
   8   6   0  434.06   13.00
  -8   6   0  436.06   12.80
   8   6   0  423.36   13.00
  -8   6   0  438.46   13.20
   9  -6   0  269.47    9.10
  -9  -6   0  278.67    9.30
  -9  -6   0  268.67   10.10
   9  -6   0  268.97    9.20
   9  -6   0  270.07    9.50
  -9  -6   0  269.47    8.30
  -9  -6   0  279.17    9.90
   9  -6   0  282.47   10.10
   9   6   0  269.47    8.80
  -9   6   0  277.77    9.30
   9   6   0  276.97    9.30
   9   6   0  267.97    9.30
  -9   6   0  274.37    8.90
  -9   6   0  269.97    9.40
   9   6   0  260.07    9.60
  -9   6   0  281.27    9.60
  -9   6   0  306.07   12.30
   9   6   0  275.77   10.20
  10  -6   0   53.39    3.30
 -10  -6   0   50.79    3.70
 -10  -6   0   51.19    3.30
  10  -6   0   53.69    3.60
 -10  -6   0   52.99    3.90
  10  -6   0   54.79    3.90
 -10  -6   0   56.49    2.90
  10  -6   0   54.49    3.40
 -10   6   0   49.99    3.50
 -10   6   0   44.40    3.30
  10   6   0   48.40    3.40
 -10   6   0   52.09    3.20
  10   6   0   50.69    3.40
  10   6   0   54.19    3.70
 -10   6   0   51.29    3.30
 -10   6   0   49.90    3.80
  10   6   0   55.09    3.20
  11  -6   0    6.00    1.60
  11  -6   0    7.50    1.50
 -11  -6   0    9.50    1.90
  11  -6   0    7.00    1.60
 -11  -6   0    7.40    1.40
 -11  -6   0    5.40    1.00
 -11  -6   0    9.20    2.00
  11  -6   0    5.30    1.30
 -11   6   0    7.60    1.90
 -11   6   0    5.30    1.40
 -11   6   0    4.50    1.10
  11   6   0    9.90    1.80
 -11   6   0    7.30    1.60
  11   6   0    6.00    1.30
 -11   6   0    5.60    1.40
  11   6   0    3.90    1.20
  11   6   0    7.20    1.50
  11   6   0    6.10    1.30
  12  -6   0   26.30    2.80
  12  -6   0   29.90    2.80
 -12  -6   0   30.60    2.60
 -12  -6   0   30.70    3.10
  12  -6   0   30.80    2.60
 -12  -6   0   29.80    3.00
 -12  -6   0   30.00    2.20
  12  -6   0   33.50    2.70
 -12   6   0   26.90    2.90
  12   6   0   28.80    2.80
 -12   6   0   29.80    2.70
  12   6   0   26.00    2.50
 -12   6   0   30.40    2.70
  12   6   0   28.00    2.70
  12   6   0   30.00    2.70
  12   6   0   28.70    2.40
 -12   6   0   28.00    2.70
 -13  -6   0   25.90    3.00
  13  -6   0   27.00    2.50
  13  -6   0   30.40    2.90
 -13  -6   0   30.70    2.30
 -13  -6   0   27.60    2.50
  13  -6   0   28.00    3.00
  13  -6   0   29.30    2.80
  13  -6   0   24.90    2.50
 -13  -6   0   33.50    3.20
  13   6   0   28.40    2.70
  13   6   0   28.50    2.80
  13   6   0   27.00    2.60
  13   6   0   31.50    3.00
 -13   6   0   27.90    2.70
  13   6   0   25.00    2.40
 -13   6   0   25.90    2.60
 -13   6   0   29.50    2.80
 -14  -6   0  300.87   11.40
  14  -6   0  301.67   11.30
  14  -6   0  285.67   10.30
 -14  -6   0  303.97   11.70
 -14  -6   0  300.87   10.00
  14  -6   0  287.27   10.50
  14  -6   0  305.67   10.20
 -14  -6   0  288.97    9.30
  14  -6   0  291.17    9.90
 -14   6   0  304.77   10.60
  14   6   0  298.07   10.30
  14   6   0  283.17   10.80
 -14   6   0  324.87   12.30
  14   6   0  298.77   10.50
  14   6   0  296.67   10.70
 -14   6   0  302.67   10.50
  14   6   0  292.77    9.80
 -15  -6   0   38.30    2.90
  15  -6   0   34.60    3.30
 -15  -6   0   32.20    2.50
 -15  -6   0   29.90    3.30
 -15  -6   0   29.30    3.20
  15  -6   0   33.10    3.40
  15  -6   0   32.40    2.80
  15  -6   0   33.80    2.90
  15  -6   0   35.10    3.80
  15   6   0   36.50    3.20
  15   6   0   35.80    3.10
 -15   6   0   36.70    3.20
  15   6   0   26.90    2.90
  15   6   0   32.40    3.00
 -15   6   0   34.80    3.20
  15   6   0   29.10    2.70
 -15   6   0   35.50    3.20
 -16  -6   0   39.60    3.10
  16  -6   0   47.00    3.80
  16  -6   0   41.40    3.30
 -16  -6   0   36.20    3.70
  16  -6   0   43.90    3.50
  16  -6   0   46.30    4.00
  16  -6   0   43.10    3.20
 -16  -6   0   38.60    3.80
 -16  -6   0   46.40    3.10
 -16   6   0   41.20    3.50
  16   6   0   46.70    3.80
  16   6   0   41.70    3.40
 -16   6   0   39.40    3.50
 -16   6   0   42.10    3.40
  16   6   0   43.90    3.20
  16   6   0   42.20    3.50
  17  -6   0   34.30    2.80
  17  -6   0   31.30    3.20
 -17  -6   0   37.30    3.70
 -17  -6   0   28.90    2.50
  17  -6   0   34.00    3.50
  17  -6   0   30.20    3.00
 -17  -6   0   29.10    2.70
  17  -6   0   29.30    2.90
 -17  -6   0   25.80    3.60
  17   6   0   31.80    2.80
 -17   6   0   26.40    2.90
  17   6   0   28.10    3.00
 -17   6   0   28.20    2.90
  17   6   0   30.90    3.10
  17   6   0   28.20    3.00
  17   6   0   29.80    3.00
 -17   6   0   32.80    3.20
  18  -6   0    0.70    0.90
  18  -6   0    1.00    1.20
 -18  -6   0   -1.00    0.70
 -18  -6   0    0.70    0.80
 -18  -6   0    0.20    1.10
  18  -6   0    0.20    0.80
  18  -6   0   -0.80    0.80
  18  -6   0    0.00    0.70
  18   6   0    3.10    1.40
  18   6   0    0.90    0.90
  18   6   0    1.30    1.00
 -18   6   0    0.70    1.00
 -18   6   0    0.50    0.90
  18   6   0   -0.30    0.90
  18   6   0   -0.30    0.90
  19  -6   0   40.70    3.50
 -19  -6   0   42.00    4.20
  19  -6   0   36.70    3.10
 -19  -6   0   39.10    3.20
  19  -6   0   50.49    4.40
 -19  -6   0   44.00    3.30
  19  -6   0   43.20    3.80
  19  -6   0   41.60    3.70
  19   6   0   43.70    3.50
 -19   6   0   46.00    3.80
  19   6   0   43.00    3.60
  19   6   0   40.20    3.70
  19   6   0   51.29    4.00
  19   6   0   38.80    3.60
 -19   6   0   40.40    3.50
 -19   6   0   37.60    2.90
  20  -6   0   74.19    4.40
 -20  -6   0   74.89    5.80
 -20  -6   0   71.79    4.30
 -20  -6   0   74.69    4.40
  20  -6   0   81.89    5.00
  20  -6   0   73.79    5.50
  20  -6   0   73.89    5.30
  20   6   0   74.09    5.00
  20   6   0   80.19    5.30
  20   6   0   79.49    5.00
 -20   6   0   75.19    4.20
  20   6   0   78.39    5.00
 -20   6   0   68.99    4.60
 -20   6   0   77.59    5.10
 -21  -6   0   -0.60    1.30
  21  -6   0    2.10    1.20
  21  -6   0    0.00    0.90
 -21  -6   0   -0.10    0.80
  21  -6   0    0.00    1.00
 -21  -6   0   -0.20    0.80
  21  -6   0   -1.00    0.70
  21   6   0   -1.00    0.90
 -21   6   0    0.40    1.00
 -21   6   0    0.30    0.80
 -21   6   0   -0.10    1.00
  21   6   0   -1.10    0.90
  21   6   0    0.10    0.90
  21   6   0   -0.30    1.00
  22  -6   0  195.08    8.40
 -22  -6   0  191.88    7.90
  22  -6   0  183.08    9.20
  22  -6   0  184.78    8.80
  22  -6   0  173.18    7.60
 -22  -6   0  187.18    7.50
 -22  -6   0  174.18    9.20
  22   6   0  175.88    8.60
  22   6   0  168.88    7.90
 -22   6   0  173.98    7.90
 -22   6   0  172.98    8.40
  22   6   0  195.98    8.60
  22   6   0  186.98    8.50
 -22   6   0  162.28    8.30
  22   6   0  169.28   12.20
  23  -6   0   95.59    5.10
  23  -6   0   82.99    7.60
 -23  -6   0   90.39    5.00
  23  -6   0   96.89    6.20
 -23  -6   0   99.49    6.80
  23  -6   0   92.09    5.80
 -23  -6   0   99.49    5.50
  23   6   0   94.39    5.70
  23   6   0   91.69    5.90
 -23   6   0   99.59    6.20
  23   6   0   89.59    7.20
 -23   6   0   80.79    5.90
 -23   6   0   92.29    5.10
  23   6   0   85.89    6.80
  23   6   0  100.69    6.10
 -23   6   0  101.59    5.70
  24  -6   0    7.90    1.90
 -24  -6   0   12.30    2.40
 -24  -6   0   10.60    2.00
 -24  -6   0    9.30    2.80
  24  -6   0    6.70    2.40
  24  -6   0    7.50    2.30
 -24  -6   0    8.10    2.40
  24  -6   0    3.90    1.70
  24  -6   0    6.50    2.20
 -24   6   0   10.70    2.00
  24   6   0    7.00    2.10
 -24   6   0    5.70    2.20
 -24   6   0    7.20    2.00
  24   6   0    6.60    2.00
  24   6   0    9.00    2.50
  24   6   0    7.90    2.10
  24   6   0    9.90    2.20
 -24   6   0    5.40    1.90
 -25  -6   0   53.09    5.10
 -25  -6   0   43.10    4.60
  25  -6   0   46.30    3.60
  25  -6   0   46.60    4.40
  25  -6   0   47.10    4.90
  25  -6   0   50.09    4.60
 -25  -6   0   44.80    3.50
  25  -6   0   41.90    4.00
 -25  -6   0   49.70    4.90
  25   6   0   50.89    4.30
  25   6   0   45.10    4.30
  25   6   0   50.19    4.70
 -25   6   0   39.60    3.80
  25   6   0   47.30    4.50
 -25   6   0   49.50    3.80
 -25   6   0   49.99    4.90
  25   6   0   47.90    4.30
 -25   6   0   42.40    4.30
 -26  -6   0   12.50    1.90
  26  -6   0   13.50    2.70
  26  -6   0   10.90    2.40
 -26  -6   0   12.70    3.10
 -26  -6   0   14.20    2.60
  26  -6   0   12.70    2.10
  26  -6   0   19.10    3.70
 -26  -6   0   12.00    3.00
  26  -6   0   14.00    2.70
 -26  -6   0   14.40    2.30
  26   6   0   16.30    3.10
  26   6   0   10.30    2.50
 -26   6   0   16.60    3.20
 -26   6   0    9.70    2.40
  26   6   0   17.30    3.10
 -26   6   0   16.90    2.80
 -26   6   0   16.00    2.60
  26   6   0   15.80    3.00
  26   6   0   13.60    2.70
 -27  -6   0   35.80    3.90
  27  -6   0   36.80    3.40
 -27  -6   0   44.70    3.20
  27  -6   0   49.80    4.90
 -27  -6   0   47.60    6.50
 -27  -6   0   37.60    3.40
  27  -6   0   48.50    5.10
  27  -6   0   33.80    4.30
 -27  -6   0   37.80    5.20
 -27   6   0   50.39    4.20
  27   6   0   38.10    4.20
 -27   6   0   36.10    3.50
  27   6   0   41.30    4.40
  27   6   0   43.50    4.40
  27   6   0   44.80    4.20
 -27   6   0   46.00    6.20
 -27   6   0   45.20    6.30
  27   6   0   38.30    4.90
 -28  -6   0   44.40    5.00
  28  -6   0   35.30    5.20
 -28  -6   0   37.50    3.40
  28  -6   0   38.70    4.40
 -28  -6   0   40.70    3.10
  28  -6   0   36.70    4.10
 -28  -6   0   36.30    3.90
 -28   6   0   36.00    3.80
 -28   6   0   38.60    4.90
  28   6   0   42.50    4.70
  28   6   0   33.50    4.10
  28   6   0   42.30    4.10
 -29  -6   0   -3.50    1.80
  29  -6   0    0.30    1.50
 -29  -6   0    4.40    1.40
  29  -6   0   -1.30    1.20
 -29  -6   0    0.80    1.50
  29  -6   0    0.80    1.80
 -29  -6   0   -0.10    1.00
 -29   6   0    2.30    1.90
  29   6   0    1.10    1.40
 -29   6   0    0.60    1.50
 -29   6   0    2.00    1.50
  29   6   0    0.30    1.50
  29   6   0    3.70    1.80
  30  -6   0    2.60    1.60
 -30  -6   0   -0.30    0.80
  30  -6   0   -0.60    1.50
 -30  -6   0    2.20    1.30
  30  -6   0    2.00    2.20
 -30   6   0    1.00    1.40
  30   6   0   -0.20    1.50
  30   6   0   -4.20    1.40
 -30   6   0    1.90    1.80
  30   6   0   -0.70    1.80
   0  -7   0    6.80    1.70
   0  -7   0    6.00    1.30
   0  -7   0    4.70    1.40
   0  -7   0    4.10    1.10
   0  -7   0    4.90    1.10
   0   7   0    3.90    1.00
   0   7   0    7.50    1.60
   0   7   0    5.10    1.20
   0   7   0    6.50    1.50
   0   7   0    6.50    1.40
   1  -7   0   35.00    2.70
   1  -7   0   32.70    3.00
  -1  -7   0   31.80    2.70
  -1  -7   0   28.90    2.50
   1  -7   0   32.20    3.00
   1  -7   0   26.80    2.60
  -1  -7   0   28.10    2.80
   1  -7   0   28.40    2.40
  -1  -7   0   32.00    3.00
  -1  -7   0   32.10    2.60
   1   7   0   32.00    3.00
  -1   7   0   29.20    2.90
  -1   7   0   27.70    2.70
  -1   7   0   33.40    2.50
  -1   7   0   28.10    2.60
  -1   7   0   29.80    2.50
  -1   7   0   30.00    2.50
   1   7   0   32.50    2.70
   1   7   0   27.50    2.40
   1   7   0   28.90    2.90
  -2  -7   0  378.96   12.50
   2  -7   0  373.86   11.30
   2  -7   0  375.86   12.40
  -2  -7   0  378.06   11.60
  -2  -7   0  366.16   11.30
  -2  -7   0  365.76   11.70
   2  -7   0  365.66   12.40
  -2  -7   0  351.56   12.20
  -2  -7   0  327.67   11.00
   2  -7   0  348.87   11.60
  -2   7   0  344.07   11.20
   2   7   0  375.26   12.40
  -2   7   0  357.76   11.10
  -2   7   0  373.96   11.40
   2   7   0  356.06   12.20
   2   7   0  361.86   11.30
  -2   7   0  344.17   12.20
  -2   7   0  366.56   11.80
   2   7   0  369.46   11.50
  -2   7   0  377.66   12.40
   3  -7   0  173.48    7.40
   3  -7   0  161.58    6.40
  -3  -7   0  164.18    7.00
  -3  -7   0  162.28    7.30
  -3  -7   0  161.68    6.40
   3  -7   0  157.18    6.70
   3  -7   0  166.18    7.10
  -3  -7   0  147.89    6.50
  -3  -7   0  154.08    6.50
  -3   7   0  161.18    6.20
  -3   7   0  166.48    7.10
   3   7   0  163.28    6.50
   3   7   0  166.58    7.20
  -3   7   0  160.98    6.40
  -3   7   0  162.48    6.80
   3   7   0  146.49    6.30
  -3   7   0  156.38    6.30
  -3   7   0  149.09    7.10
   3   7   0  159.78    7.20
  -4  -7   0    6.80    1.60
  -4  -7   0    8.00    1.80
   4  -7   0   10.50    1.80
  -4  -7   0    8.10    1.50
  -4  -7   0   10.00    1.90
   4  -7   0    6.90    1.60
   4  -7   0    9.60    2.00
   4  -7   0    7.00    1.40
  -4  -7   0    9.40    1.80
  -4   7   0    7.80    1.80
   4   7   0    7.80    1.80
  -4   7   0    7.80    1.40
   4   7   0    8.60    1.60
  -4   7   0    8.80    1.50
  -4   7   0    6.00    1.70
   4   7   0    8.20    1.80
  -4   7   0    7.20    1.60
   4   7   0    7.70    1.60
  -4   7   0   10.10    1.70
  -5  -7   0   19.40    2.20
   5  -7   0   16.80    2.50
   5  -7   0   18.80    2.10
  -5  -7   0   16.90    2.40
  -5  -7   0   21.40    2.20
   5  -7   0   17.90    2.40
  -5  -7   0   19.80    2.90
  -5  -7   0   20.00    2.00
  -5   7   0   17.70    2.00
  -5   7   0   19.40    2.00
  -5   7   0   16.70    2.40
  -5   7   0   19.20    2.60
   5   7   0   17.90    2.00
  -5   7   0   15.60    1.90
  -5   7   0   20.90    2.90
   5   7   0   16.10    2.60
   5   7   0   21.40    2.50
   5   7   0   15.60    2.20
  -6  -7   0    3.60    1.00
  -6  -7   0    2.70    1.10
   6  -7   0    1.80    1.20
  -6  -7   0    2.60    1.10
  -6  -7   0    1.40    1.10
  -6  -7   0    2.10    1.00
   6  -7   0    3.50    1.10
   6  -7   0    4.10    1.10
  -6   7   0    1.60    0.80
  -6   7   0    1.90    1.10
   6   7   0    3.50    1.20
   6   7   0    1.50    1.00
   6   7   0    2.40    1.00
   6   7   0    2.60    1.20
  -6   7   0    2.60    1.10
  -6   7   0    3.60    1.10
  -6   7   0    3.50    1.40
  -6   7   0    2.40    0.90
  -7  -7   0   54.99    3.50
  -7  -7   0   52.89    4.10
   7  -7   0   52.29    4.00
  -7  -7   0   46.90    2.90
   7  -7   0   53.99    3.60
  -7  -7   0   49.10    3.70
   7  -7   0   56.99    3.50
  -7  -7   0   49.99    3.50
  -7   7   0   48.80    3.10
  -7   7   0   56.49    4.20
   7   7   0   54.19    3.60
   7   7   0   51.19    3.90
  -7   7   0   53.09    3.70
   7   7   0   48.70    3.40
  -7   7   0   51.19    3.60
  -7   7   0   47.90    3.20
  -7   7   0   45.70    3.20
   7   7   0   48.80    3.70
   8  -7   0   66.59    3.90
   8  -7   0   63.09    3.90
  -8  -7   0   62.29    3.90
  -8  -7   0   67.39    3.30
  -8  -7   0   64.79    4.50
  -8  -7   0   63.49    4.30
   8  -7   0   62.09    4.40
  -8   7   0   61.29    3.70
   8   7   0   67.79    4.40
   8   7   0   60.69    3.90
  -8   7   0   60.89    3.50
  -8   7   0   61.59    4.00
  -8   7   0   60.19    4.40
   8   7   0   76.89    4.80
  -8   7   0   57.69    3.50
  -8   7   0   70.49    4.30
   8   7   0   63.59    3.90
  -9  -7   0    2.00    1.00
  -9  -7   0    2.30    1.30
  -9  -7   0    1.80    1.10
   9  -7   0    2.60    1.00
   9  -7   0    0.90    1.10
   9  -7   0    2.40    1.00
  -9  -7   0    2.80    0.90
  -9   7   0    2.10    1.20
   9   7   0    3.80    1.30
  -9   7   0    2.20    0.80
   9   7   0    4.00    1.20
  -9   7   0    3.40    1.20
  -9   7   0    2.70    1.10
   9   7   0    1.90    1.10
   9   7   0    4.10    1.20
  -9   7   0    2.80    1.00
  -9   7   0    1.60    1.00
 -10  -7   0    1.10    0.80
 -10  -7   0    0.40    0.70
 -10  -7   0    0.00    0.40
  10  -7   0   -0.40    0.80
  10  -7   0   -0.10    0.60
 -10  -7   0    0.00    0.70
  10  -7   0    0.30    0.70
 -10   7   0    0.70    0.90
  10   7   0    0.20    0.80
  10   7   0   -0.80    0.40
 -10   7   0    0.40    0.70
  10   7   0   -0.70    0.70
 -10   7   0    0.60    0.60
  10   7   0   -0.20    0.70
 -10   7   0   -1.00    0.50
  10   7   0    0.80    0.80
 -10   7   0    0.90    0.80
 -10   7   0   -0.50    0.60
  11  -7   0   58.39    4.10
  11  -7   0   59.79    3.80
 -11  -7   0   61.19    3.20
 -11  -7   0   54.99    3.70
  11  -7   0   51.09    3.60
  11  -7   0   61.99    4.50
 -11  -7   0   55.79    4.40
 -11  -7   0   57.69    4.30
 -11   7   0   60.39    3.70
  11   7   0   59.59    4.00
  11   7   0   59.19    4.00
 -11   7   0   60.49    4.10
  11   7   0   62.79    4.60
 -11   7   0   62.09    4.10
 -11   7   0   61.09    3.50
  11   7   0   57.29    4.10
 -11   7   0   59.39    3.90
  11   7   0   55.79    3.50
 -11   7   0   55.39    4.30
 -12  -7   0   14.60    2.60
  12  -7   0   15.30    2.60
  12  -7   0   11.30    2.00
 -12  -7   0   17.70    2.90
 -12  -7   0   14.10    1.90
  12  -7   0   14.80    2.40
 -12  -7   0   11.30    1.90
  12  -7   0   11.80    2.00
 -12   7   0   15.80    2.70
  12   7   0   17.10    2.50
  12   7   0   18.40    2.90
  12   7   0   15.00    2.30
  12   7   0   15.30    2.10
 -12   7   0   10.70    1.80
 -12   7   0   14.80    2.50
 -12   7   0   13.50    2.20
  12   7   0   23.80    2.70
  12   7   0   13.40    3.70
 -13  -7   0    6.50    2.00
  13  -7   0    7.90    2.00
 -13  -7   0    6.10    1.60
  13  -7   0    4.00    1.50
 -13  -7   0    4.70    1.10
 -13  -7   0    3.20    1.40
  13  -7   0    7.50    1.60
  13  -7   0    7.10    1.70
  13   7   0    6.90    1.80
  13   7   0    6.50    1.50
  13   7   0    5.60    1.60
 -13   7   0    4.40    1.60
  13   7   0    7.10    1.70
 -13   7   0    7.60    1.80
  13   7   0    5.50    1.50
 -13   7   0    7.70    1.70
 -13   7   0    8.50    1.90
  14  -7   0    3.20    1.40
  14  -7   0    0.70    1.10
  14  -7   0    1.70    1.20
 -14  -7   0    3.20    1.40
 -14  -7   0    5.20    1.40
  14  -7   0    2.30    1.20
  14  -7   0    4.70    1.70
 -14  -7   0    3.70    1.60
 -14  -7   0    1.70    0.80
  14   7   0    2.80    1.20
  14   7   0    1.30    1.10
  14   7   0    2.70    1.10
  14   7   0    2.20    1.20
 -14   7   0    4.40    1.70
 -14   7   0    1.00    1.10
  14   7   0    2.50    1.20
 -14   7   0    3.30    1.30
 -14   7   0    1.90    1.20
 -15  -7   0   12.20    1.80
 -15  -7   0   17.50    2.90
 -15  -7   0   12.00    2.10
  15  -7   0   10.10    2.10
 -15  -7   0   12.90    2.60
  15  -7   0   15.30    2.70
  15  -7   0    9.80    1.90
  15  -7   0   10.20    2.40
  15  -7   0   12.30    2.10
  15   7   0   12.20    2.20
 -15   7   0   10.30    2.10
  15   7   0   14.10    2.30
  15   7   0   13.80    2.40
 -15   7   0   16.70    2.60
 -15   7   0   15.50    2.80
  15   7   0   12.30    2.10
 -15   7   0   10.60    2.00
  15   7   0   12.90    2.10
 -16  -7   0   50.39    5.40
  16  -7   0   49.60    3.80
  16  -7   0   49.80    3.80
 -16  -7   0   47.90    3.20
  16  -7   0   46.10    3.50
 -16  -7   0   47.50    4.30
  16  -7   0   42.10    4.20
  16  -7   0   50.19    4.20
 -16  -7   0   46.30    3.50
 -16   7   0   37.10    3.80
  16   7   0   50.59    3.90
  16   7   0   51.69    4.20
  16   7   0   36.40    3.60
 -16   7   0   42.70    4.30
 -16   7   0   51.79    4.20
  16   7   0   51.09    3.60
 -16   7   0   42.70    3.70
  16   7   0   48.50    3.90
  17  -7   0   12.90    2.70
  17  -7   0   13.80    2.40
 -17  -7   0   15.60    2.90
  17  -7   0   13.00    2.30
 -17  -7   0   12.80    1.90
 -17  -7   0   18.30    3.10
  17  -7   0   12.70    2.40
 -17  -7   0   13.20    2.20
 -17   7   0   13.30    2.40
 -17   7   0   17.80    2.80
  17   7   0   14.50    2.40
  17   7   0   12.00    2.30
  17   7   0   15.50    2.40
  17   7   0   14.20    2.70
  18  -7   0   13.30    2.60
  18  -7   0    9.30    2.40
 -18  -7   0   10.00    2.00
 -18  -7   0   13.80    2.10
 -18  -7   0   11.60    2.70
  18  -7   0    9.70    2.00
  18  -7   0   10.60    2.00
  18   7   0   15.20    2.40
  18   7   0   15.00    2.60
  18   7   0    7.80    2.00
 -18   7   0   11.30    2.40
 -18   7   0    9.70    2.10
 -19  -7   0   -1.60    0.80
  19  -7   0    1.00    1.10
  19  -7   0   -0.30    1.10
  19  -7   0    1.00    1.00
 -19  -7   0   -0.40    0.70
  19  -7   0   -0.20    0.90
  19  -7   0    0.70    1.10
 -19  -7   0    0.60    1.20
  19   7   0    1.00    1.10
  19   7   0   -1.10    0.80
  19   7   0    0.20    1.10
 -19   7   0    1.00    1.10
  19   7   0    1.00    1.20
 -19   7   0    1.40    1.20
  20  -7   0    6.40    1.90
  20  -7   0    4.10    1.70
 -20  -7   0    6.30    1.60
 -20  -7   0    4.20    1.50
  20  -7   0    2.70    1.60
 -20  -7   0    2.60    1.70
  20  -7   0    4.80    1.50
  20   7   0    3.30    1.70
 -20   7   0    4.30    1.20
 -20   7   0    5.70    1.80
  20   7   0    5.00    1.90
 -20   7   0    2.70    1.50
  20   7   0    5.60    1.90
  20   7   0    2.20    1.40
 -21  -7   0    5.10    2.00
  21  -7   0    4.30    1.90
  21  -7   0    2.70    1.50
 -21  -7   0    2.60    1.20
 -21  -7   0    6.20    1.80
  21  -7   0    5.90    2.10
  21  -7   0    5.20    1.60
  21  -7   0    5.70    1.80
 -21   7   0    5.90    2.00
 -21   7   0    4.30    1.70
 -21   7   0    8.50    1.60
  21   7   0    5.80    2.00
  21   7   0    6.70    1.80
  21   7   0    4.40    1.60
  21   7   0    5.30    1.80
  21   7   0    4.50    1.70
 -22  -7   0   -1.30    0.70
 -22  -7   0   -0.20    0.80
  22  -7   0    0.50    1.10
  22  -7   0   -1.00    0.90
 -22  -7   0    3.30    1.70
  22  -7   0    0.10    1.10
  22  -7   0    0.70    1.20
  22   7   0   -0.10    1.00
 -22   7   0    1.20    1.10
  22   7   0    1.90    1.50
 -22   7   0    1.10    1.20
  22   7   0    0.20    1.10
 -22   7   0   -0.70    0.80
  22   7   0   -3.10    1.40
  22   7   0    0.10    1.00
  23  -7   0    1.00    1.10
 -23  -7   0    0.70    1.00
 -23  -7   0    1.80    1.60
  23  -7   0   -1.20    1.30
  23  -7   0    1.70    2.10
 -23  -7   0   -0.50    0.90
  23  -7   0    2.10    1.70
  23  -7   0    1.00    1.40
 -23  -7   0   -2.40    1.90
  23   7   0    1.80    1.30
  23   7   0    2.70    1.90
  23   7   0    1.40    1.10
 -23   7   0    0.10    1.30
 -23   7   0    2.30    1.30
  23   7   0   -0.30    1.30
 -23   7   0   -1.00    0.80
  23   7   0   -1.90    0.90
  24  -7   0   -0.70    1.40
  24  -7   0    0.50    1.10
 -24  -7   0    2.50    1.20
  24  -7   0    3.10    1.80
  24  -7   0   -0.70    1.30
  24  -7   0    3.00    1.60
 -24  -7   0    1.50    1.50
 -24  -7   0    2.40    1.70
 -24   7   0    0.20    1.00
  24   7   0    2.00    1.50
 -24   7   0   -1.90    1.20
  24   7   0    1.60    1.50
  24   7   0    1.20    1.40
  24   7   0    2.50    1.50
 -24   7   0   -0.20    1.20
  24   7   0    0.30    1.10
 -24   7   0   -0.70    1.20
 -25  -7   0   10.60    2.20
  25  -7   0    5.30    1.90
 -25  -7   0    6.90    2.50
  25  -7   0    5.10    1.90
 -25  -7   0    6.20    2.30
  25  -7   0    2.20    1.80
 -25  -7   0    9.60    2.40
  25  -7   0    8.10    1.80
  25  -7   0    6.30    2.00
 -25   7   0    6.30    2.00
  25   7   0    8.80    2.40
  25   7   0    4.30    1.80
 -25   7   0    7.90    2.30
 -25   7   0    5.30    2.00
  25   7   0    3.90    1.90
 -25   7   0    8.00    1.80
  25   7   0    5.40    2.00
  25   7   0    7.20    2.50
 -26  -7   0    1.00    1.30
  26  -7   0    0.30    1.30
  26  -7   0    3.70    1.60
  26  -7   0   -0.10    1.70
 -26  -7   0   -0.80    1.50
 -26  -7   0    1.20    1.40
  26  -7   0   -0.20    1.10
  26   7   0    0.00    1.10
  26   7   0    1.20    1.40
  26   7   0    1.00    1.40
  26   7   0   -2.00    1.00
 -26   7   0    3.90    2.80
 -26   7   0    4.20    1.90
 -26   7   0   -2.00    1.00
  26   7   0    0.20    1.20
 -27  -7   0    6.10    2.50
  27  -7   0    4.20    1.90
  27  -7   0    6.00    1.90
  27  -7   0    3.60    1.40
 -27  -7   0    2.10    1.50
  27  -7   0    8.00    2.90
 -27  -7   0    4.40    1.60
 -27   7   0    3.90    1.60
  27   7   0    7.50    2.50
  27   7   0    5.20    1.80
  27   7   0    0.80    1.30
 -27   7   0    6.40    2.20
  27   7   0    2.80    1.60
 -27   7   0    4.20    1.90
 -28  -7   0    1.10    1.40
  28  -7   0    0.40    1.30
  28  -7   0   -0.90    2.00
 -28  -7   0    0.40    1.40
  28  -7   0    0.10    2.00
 -28  -7   0    5.40    1.40
  28  -7   0    1.60    1.60
  28   7   0    1.00    1.70
  28   7   0   -1.10    1.30
  28   7   0    2.30    2.80
  28   7   0   -1.20    1.20
 -28   7   0    1.30    1.60
 -28   7   0    1.00    2.10
  29  -7   0   39.90    4.50
  29  -7   0   40.60    5.40
  29  -7   0   40.00    5.80
  29  -7   0   43.50    3.70
 -29  -7   0   29.90    4.20
 -29  -7   0   38.80    3.20
 -29  -7   0   34.50    3.70
 -29   7   0   36.40    3.80
  29   7   0   43.50    4.60
  29   7   0   35.50    4.70
  29   7   0   36.50    5.00
  29   7   0   42.40    4.50
 -29   7   0   42.10    4.30
   0  -8   0   43.90    3.20
   0  -8   0   42.10    3.40
   0  -8   0   42.10    3.20
   0  -8   0   43.90    3.80
   0  -8   0   43.10    3.80
   0   8   0   40.30    3.20
   0   8   0   44.70    3.80
   0   8   0   40.00    3.50
   0   8   0   43.70    3.20
   1  -8   0    0.60    0.90
  -1  -8   0    1.20    1.00
   1  -8   0    0.80    0.80
  -1  -8   0   -0.70    0.60
  -1  -8   0   -0.20    0.70
  -1  -8   0    1.50    1.20
   1  -8   0   -0.90    0.60
   1  -8   0   -1.10    0.80
  -1  -8   0    0.00    0.70
   1  -8   0   -0.60    0.50
  -1  -8   0   -0.10    0.70
  -1   8   0    1.60    1.00
   1   8   0    0.80    0.90
   1   8   0    1.30    0.90
  -1   8   0    1.30    0.90
  -1   8   0    0.30    0.70
  -1   8   0    0.60    0.80
  -1   8   0    0.50    1.10
   1   8   0   -0.30    0.80
  -1   8   0    0.10    0.70
   1   8   0    0.30    0.70
  -2  -8   0   63.69    3.60
  -2  -8   0   50.99    3.60
  -2  -8   0   58.49    4.30
   2  -8   0   55.49    3.70
  -2  -8   0   55.99    4.20
  -2  -8   0   57.69    3.90
   2  -8   0   60.29    4.00
  -2  -8   0   63.69    3.80
   2  -8   0   59.89    4.30
   2  -8   0   52.59    4.20
  -2   8   0   51.39    3.50
  -2   8   0   60.59    3.90
   2   8   0   54.89    3.60
   2   8   0   50.09    4.00
   2   8   0   63.09    4.00
  -2   8   0   65.19    4.40
  -2   8   0   57.29    3.60
  -2   8   0   54.09    3.90
   2   8   0   52.69    4.20
  -2   8   0   57.39    4.30
  -3  -8   0  183.48    7.40
   3  -8   0  195.48    7.50
   3  -8   0  190.38    8.50
  -3  -8   0  193.98    8.50
  -3  -8   0  202.98    7.90
   3  -8   0  192.28    8.30
  -3  -8   0  184.28    7.00
  -3  -8   0  186.68    7.80
   3  -8   0  188.28    7.80
  -3   8   0  182.98    7.40
  -3   8   0  181.68    8.00
  -3   8   0  192.28    7.40
  -3   8   0  188.18    8.50
   3   8   0  188.18    8.30
  -3   8   0  184.98    7.90
   3   8   0  196.88    8.50
  -3   8   0  194.38    7.30
   3   8   0  179.68    7.30
   3   8   0  183.98    7.60
  -4  -8   0    0.10    0.60
   4  -8   0    1.10    1.10
   4  -8   0    0.10    0.90
   4  -8   0    1.00    1.10
  -4  -8   0   -0.50    0.90
  -4  -8   0    0.70    0.80
  -4  -8   0    0.60    0.80
   4  -8   0   -0.60    0.60
  -4  -8   0   -0.50    0.50
  -4   8   0    0.10    0.70
   4   8   0    0.70    0.80
   4   8   0   -0.70    0.70
   4   8   0    2.00    1.10
  -4   8   0    0.20    0.70
  -4   8   0    1.20    1.20
  -4   8   0    1.50    0.90
  -4   8   0    0.60    1.00
  -4   8   0   -0.40    0.70
   4   8   0   -0.70    0.80
  -5  -8   0    3.70    1.40
   5  -8   0    4.10    1.40
   5  -8   0    5.60    1.70
  -5  -8   0    5.30    1.60
  -5  -8   0    5.30    1.40
   5  -8   0    5.30    1.50
  -5  -8   0    7.40    1.90
  -5  -8   0    4.10    1.00
  -5   8   0    6.00    1.60
  -5   8   0    5.70    1.60
   5   8   0    2.90    1.10
  -5   8   0    5.00    1.60
   5   8   0    1.70    1.00
   5   8   0    6.10    1.70
  -5   8   0    3.60    1.10
  -5   8   0    2.60    1.40
   5   8   0    2.70    1.30
  -5   8   0    5.20    1.50
   6  -8   0    9.20    2.00
  -6  -8   0    9.70    2.10
  -6  -8   0    8.90    1.90
  -6  -8   0    8.20    1.70
  -6  -8   0    5.30    1.80
   6  -8   0    7.90    1.70
  -6  -8   0    6.60    1.30
  -6   8   0    4.90    1.50
  -6   8   0    4.70    1.70
   6   8   0    9.10    2.10
   6   8   0    6.50    1.50
  -6   8   0    5.20    1.30
  -6   8   0    6.40    1.50
  -6   8   0    7.40    1.50
  -6   8   0    6.90    1.80
   6   8   0    9.30    1.90
   6   8   0    9.50    2.00
  -7  -8   0  351.96   12.80
  -7  -8   0  349.77   11.80
   7  -8   0  320.97   11.10
   7  -8   0  340.97   11.60
  -7  -8   0  339.17   12.00
  -7  -8   0  315.67   11.10
   7  -8   0  337.67   12.60
  -7  -8   0  332.07   10.20
  -7   8   0  329.97   11.10
  -7   8   0  330.47   11.90
  -7   8   0  346.07   12.80
  -7   8   0  351.96   12.10
   7   8   0  345.37   12.60
  -7   8   0  331.77   11.20
   7   8   0  337.97   11.40
  -7   8   0  335.27   10.90
   7   8   0  344.37   12.20
   7   8   0  343.07   11.70
  -8  -8   0   35.50    3.60
  -8  -8   0   32.10    2.40
   8  -8   0   33.10    3.00
  -8  -8   0   30.30    2.90
  -8  -8   0   28.40    3.00
   8  -8   0   35.20    3.60
   8  -8   0   31.60    3.00
   8   8   0   37.40    3.10
  -8   8   0   33.70    3.20
  -8   8   0   32.60    3.60
   8   8   0   34.40    3.20
  -8   8   0   28.90    2.80
   8   8   0   32.70    3.50
  -8   8   0   36.30    2.80
   8   8   0   32.80    3.30
  -8   8   0   34.90    3.20
  -8   8   0   32.60    2.80
   9  -8   0   16.50    2.30
  -9  -8   0   25.90    3.60
  -9  -8   0   18.80    1.90
   9  -8   0   26.20    2.80
  -9  -8   0   25.70    3.30
  -9  -8   0   16.40    2.50
   9  -8   0   24.80    3.50
  -9   8   0   18.30    2.80
   9   8   0   17.80    3.00
  -9   8   0   22.40    3.00
  -9   8   0   24.90    2.40
   9   8   0   20.90    4.30
   9   8   0   22.00    2.50
  -9   8   0   16.90    2.30
   9   8   0   20.80    3.00
  -9   8   0   20.40    2.90
  -9   8   0   20.50    3.10
 -10  -8   0    3.80    1.70
  10  -8   0    3.90    1.50
 -10  -8   0    5.10    2.00
  10  -8   0    6.80    1.60
 -10  -8   0    5.70    1.20
  10  -8   0    6.00    2.00
 -10  -8   0    7.40    1.80
 -10   8   0    5.80    1.90
 -10   8   0    5.90    1.40
 -10   8   0    5.60    1.60
  10   8   0    5.40    1.60
  10   8   0    6.20    1.70
  10   8   0    6.20    2.00
 -10   8   0    4.90    1.30
 -10   8   0    7.00    1.70
 -10   8   0    5.30    1.70
  10   8   0    3.90    1.60
  11  -8   0   25.90    5.10
 -11  -8   0   31.40    3.50
 -11  -8   0   26.70    2.90
  11  -8   0   31.20    3.00
 -11  -8   0   30.50    2.40
 -11  -8   0   29.80    3.40
  11  -8   0   26.60    3.60
 -11   8   0   30.10    2.80
  11   8   0   27.80    3.80
 -11   8   0   30.60    3.50
 -11   8   0   31.60    3.20
 -11   8   0   28.90    2.70
  11   8   0   26.20    2.80
 -11   8   0   23.70    2.80
 -11   8   0   27.50    2.90
  11   8   0   26.30    2.80
  11   8   0   27.30    3.10
 -12  -8   0  306.37   10.90
  12  -8   0  318.47   10.90
  12  -8   0  300.47   12.00
 -12  -8   0  301.37   11.80
 -12  -8   0  296.17    9.40
  12  -8   0  293.07   11.20
 -12  -8   0  289.67   12.00
 -12   8   0  294.07   10.80
 -12   8   0  307.57   11.30
  12   8   0  299.77   10.30
 -12   8   0  298.27   10.20
  12   8   0  298.87   11.10
 -12   8   0  301.97   11.30
 -12   8   0  319.17   12.40
 -12   8   0  296.07   10.40
  12   8   0  294.47   12.10
  12   8   0  307.17   11.60
  12   8   0  301.87   10.90
 -13  -8   0  309.47   12.00
  13  -8   0  301.67   10.70
  13  -8   0  293.37   10.70
 -13  -8   0  277.67   11.90
  13  -8   0  284.67   11.90
 -13  -8   0  293.47    9.50
 -13  -8   0  306.97   10.90
 -13   8   0  311.77   11.40
  13   8   0  293.87   10.80
  13   8   0  292.97   10.30
  13   8   0  291.87   11.10
 -13   8   0  301.87   11.30
 -13   8   0  287.67   10.30
 -13   8   0  306.67   10.30
  13   8   0  288.07   10.80
  13   8   0  292.67   12.10
  13   8   0  287.47   11.30
 -13   8   0  294.77   10.90
 -13   8   0  305.17   12.30
  14  -8   0   -1.50    0.70
  14  -8   0    0.00    0.90
 -14  -8   0    0.10    0.80
  14  -8   0   -0.30    1.20
  14  -8   0   -0.50    0.80
 -14  -8   0   -0.70    0.80
 -14  -8   0    1.40    1.70
 -14  -8   0    2.00    1.40
  14  -8   0   -0.30    0.90
  14   8   0    0.80    1.00
 -14   8   0    2.80    1.50
  14   8   0    0.70    1.20
  14   8   0    0.80    0.90
 -14   8   0    0.30    0.90
  14   8   0    0.20    1.20
 -14   8   0    1.00    0.90
 -14   8   0    0.10    1.10
  14   8   0    0.60    1.00
 -14   8   0   -0.90    1.00
 -15  -8   0   16.90    3.10
  15  -8   0   13.80    2.60
  15  -8   0   13.50    2.40
  15  -8   0   16.40    3.00
  15  -8   0    8.70    2.10
 -15  -8   0   13.80    2.30
 -15  -8   0   13.60    2.80
 -15  -8   0   11.30    1.90
  15  -8   0   13.00    2.20
 -15   8   0   10.60    2.40
 -15   8   0   14.10    2.40
  15   8   0   13.60    2.60
 -15   8   0   14.80    2.90
  15   8   0   10.10    2.10
 -15   8   0   12.60    2.50
  15   8   0   13.80    2.50
  15   8   0   16.10    3.10
  15   8   0   14.30    2.30
  16  -8   0    5.10    1.70
  16  -8   0    7.30    1.80
  16  -8   0    5.20    2.00
 -16  -8   0    4.10    2.00
  16  -8   0    6.60    1.90
 -16  -8   0    4.10    1.40
 -16  -8   0    5.90    2.20
 -16  -8   0    4.90    1.30
 -16   8   0    7.60    2.00
  16   8   0    8.40    2.20
  16   8   0    4.70    1.90
 -16   8   0    5.40    1.80
  16   8   0    6.30    2.20
 -16   8   0    8.60    2.40
  16   8   0    3.60    1.40
  16   8   0    4.10    1.50
  17  -8   0   97.09    5.50
 -17  -8   0  100.39    6.90
  17  -8   0  106.79    5.90
 -17  -8   0   97.09    6.70
  17  -8   0  100.79    6.70
 -17  -8   0   97.19    6.60
 -17  -8   0  102.19    5.00
  17  -8   0   99.29    5.80
  17  -8   0  104.89    6.40
 -17   8   0   96.39    6.00
 -17   8   0   95.19    6.70
  17   8   0   96.19    5.70
  17   8   0  106.09    5.60
  17   8   0  105.69    6.10
  17   8   0   98.49    6.10
 -17   8   0   99.19    6.00
  18  -8   0   19.20    3.50
 -18  -8   0   24.10    3.80
 -18  -8   0   23.00    3.80
  18  -8   0   18.50    2.70
 -18  -8   0   18.40    2.40
  18  -8   0   18.70    2.90
 -18  -8   0   19.60    4.70
  18  -8   0   20.00    3.20
  18   8   0   18.20    3.10
 -18   8   0   24.60    4.00
  18   8   0   14.70    2.50
 -18   8   0   16.70    2.90
  18   8   0   19.00    2.80
  18   8   0   17.60    2.90
 -18   8   0   21.90    3.30
  19  -8   0   15.80    2.70
 -19  -8   0   13.60    3.10
 -19  -8   0   16.10    2.50
  19  -8   0    8.50    2.20
 -19  -8   0   14.80    2.20
 -19  -8   0   15.10    3.60
  19  -8   0   13.30    2.40
  19  -8   0   12.60    2.90
 -19   8   0   14.40    2.70
  19   8   0   17.90    3.50
  19   8   0   17.80    3.10
  19   8   0   17.60    2.70
 -19   8   0   14.30    3.20
  19   8   0   15.10    2.80
 -19   8   0   16.10    2.90
 -20  -8   0    1.00    1.20
 -20  -8   0   -2.50    1.00
 -20  -8   0    1.50    1.50
  20  -8   0    3.00    1.90
  20  -8   0    1.10    1.40
  20  -8   0    1.10    1.10
  20  -8   0    0.00    1.20
  20  -8   0    0.30    1.10
 -20  -8   0   -0.20    0.80
 -20   8   0    0.80    1.10
  20   8   0    0.70    1.10
 -20   8   0    0.50    1.20
  20   8   0   -0.10    1.30
  20   8   0   -0.30    2.40
 -20   8   0    2.20    1.70
  20   8   0    0.40    1.00
 -21  -8   0   19.40    3.80
  21  -8   0   23.30    3.10
  21  -8   0   25.40    4.10
 -21  -8   0   21.50    3.00
  21  -8   0   18.30    3.60
  21  -8   0   20.60    3.40
  21  -8   0   27.10    3.70
 -21  -8   0   26.10    2.80
 -21  -8   0   26.90    4.20
 -21   8   0   16.60    2.90
  21   8   0   24.50    3.70
 -21   8   0   21.60    3.40
  21   8   0   16.40    3.00
  21   8   0   16.80    3.80
 -21   8   0   21.40    3.70
  21   8   0   23.00    3.10
  21   8   0   29.20    4.00
 -21   8   0   18.10    4.00
  22  -8   0  130.49    8.30
  22  -8   0  123.49    6.40
 -22  -8   0  113.79    7.80
 -22  -8   0  117.79    6.40
  22  -8   0  114.79    8.50
  22  -8   0  130.89    7.10
  22  -8   0  125.49    7.60
 -22  -8   0  119.19    6.10
 -22  -8   0  118.79    8.00
  22   8   0  129.29    7.50
 -22   8   0  134.09    8.50
 -22   8   0  121.59    7.40
  22   8   0  120.79    7.20
 -22   8   0  127.99    5.90
 -22   8   0  121.19    7.40
  22   8   0  121.39    6.90
 -22   8   0  112.79    7.00
  22   8   0  121.99    6.70
  22   8   0  133.09    7.40
  23  -8   0   12.80    2.70
  23  -8   0   13.30    2.70
  23  -8   0   16.30    3.60
 -23  -8   0   13.10    2.40
 -23  -8   0   16.00    2.70
 -23  -8   0   14.50    3.30
  23  -8   0   11.40    2.80
 -23  -8   0   14.10    3.30
  23  -8   0   15.30    2.60
  23   8   0   11.60    2.80
 -23   8   0   17.50    2.40
 -23   8   0   13.10    3.30
 -23   8   0   20.20    3.50
 -23   8   0   15.10    3.40
  23   8   0   15.80    2.80
 -23   8   0   16.00    3.00
  23   8   0   12.50    2.90
  23   8   0   11.30    2.80
  23   8   0   14.30    2.60
  24  -8   0   -1.50    1.50
 -24  -8   0   -0.30    1.70
  24  -8   0   -1.70    0.80
 -24  -8   0   -0.40    1.00
  24  -8   0    0.10    1.20
 -24  -8   0    0.50    2.30
  24  -8   0   -0.40    1.10
  24  -8   0   -1.90    1.40
  24   8   0    5.70    1.90
 -24   8   0   -0.50    1.40
 -24   8   0   -0.60    1.10
  24   8   0    3.80    1.70
 -24   8   0    2.20    2.00
 -24   8   0    1.40    1.60
  24   8   0    0.40    1.30
 -24   8   0   -0.80    0.90
  24   8   0    3.00    1.60
  24   8   0    1.90    1.50
  25  -8   0    4.50    1.60
  25  -8   0    0.20    1.60
 -25  -8   0    3.90    1.60
 -25  -8   0    1.20    1.50
  25  -8   0    2.70    1.50
  25  -8   0    2.90    1.70
 -25  -8   0    2.10    2.00
  25   8   0    2.00    1.80
 -25   8   0    4.60    1.50
  25   8   0    1.60    2.00
  25   8   0    3.40    1.70
 -25   8   0    1.90    1.60
 -25   8   0    1.80    1.60
  25   8   0    2.20    1.50
  26  -8   0   80.69    6.50
  26  -8   0   78.79    5.20
  26  -8   0   92.19    6.20
  26  -8   0   75.29    6.80
 -26  -8   0   76.49    5.30
 -26  -8   0   97.99    7.70
 -26  -8   0   88.29    5.60
 -26   8   0   91.99    6.60
  26   8   0   87.19    6.20
  26   8   0   90.49    6.60
  26   8   0   81.79    5.80
  26   8   0   78.49    6.00
 -26   8   0   84.19    5.10
 -26   8   0   80.09    5.90
  27  -8   0    4.60    2.60
 -27  -8   0    3.60    2.00
  27  -8   0    6.40    1.90
  27  -8   0    3.90    2.50
 -27  -8   0    8.80    2.30
  27  -8   0    6.00    2.20
  27   8   0    6.90    2.40
  27   8   0    5.80    1.90
  27   8   0    8.00    2.50
 -27   8   0   -1.20    1.80
 -27   8   0    5.60    2.00
  27   8   0    4.50    2.40
  28  -8   0   19.20    3.50
  28  -8   0   20.50    3.10
 -28  -8   0   22.70    3.30
  28  -8   0   21.70    4.50
  28  -8   0   23.90    4.40
 -28  -8   0   20.30    3.30
  28   8   0   27.50    4.10
 -28   8   0   20.20    3.40
  28   8   0   25.00    3.90
 -28   8   0   26.60    3.80
  28   8   0   20.10    3.80
   0  -9   0    0.50    0.80
   0  -9   0   -0.60    0.90
   0  -9   0    0.90    0.90
   0  -9   0    1.30    1.20
   0  -9   0    0.00    1.00
   0   9   0   -0.60    0.70
   0   9   0   -0.80    0.80
   0   9   0    0.60    0.90
   0   9   0    1.70    1.00
  -1  -9   0   14.00    2.30
  -1  -9   0   18.80    4.70
   1  -9   0   14.20    2.60
  -1  -9   0   17.20    2.90
   1  -9   0   20.30    2.30
   1  -9   0   11.70    2.60
   1  -9   0   10.90    2.30
  -1  -9   0   16.90    2.30
   1  -9   0   11.30    2.00
  -1  -9   0   13.30    2.60
  -1  -9   0   16.60    2.50
   1   9   0   14.00    2.20
  -1   9   0   13.80    2.10
  -1   9   0   14.50    2.20
  -1   9   0   14.60    2.70
   1   9   0   13.70    2.30
  -1   9   0   12.60    2.50
   1   9   0   18.10    2.90
   1   9   0   20.30    3.10
  -1   9   0   15.30    2.40
   2  -9   0  505.85   16.50
   2  -9   0  488.45   14.90
   2  -9   0  482.05   15.50
  -2  -9   0  481.95   14.30
  -2  -9   0  474.55   16.20
  -2  -9   0  506.35   16.50
  -2  -9   0  480.35   20.60
  -2  -9   0  471.55   15.00
   2  -9   0  485.05   16.30
  -2  -9   0  489.05   14.90
   2   9   0  488.05   14.80
  -2   9   0  479.85   16.40
   2   9   0  461.05   15.00
  -2   9   0  463.55   14.50
  -2   9   0  480.35   15.60
  -2   9   0  464.05   14.90
  -2   9   0  480.35   14.80
   2   9   0  498.25   16.30
  -2   9   0  449.76   15.70
   2   9   0  463.75   16.10
   3  -9   0    7.80    2.00
   3  -9   0    5.70    1.60
   3  -9   0    6.40    1.70
  -3  -9   0    9.20    2.00
  -3  -9   0    5.70    1.50
  -3  -9   0    7.30    1.50
   3  -9   0    7.10    2.00
  -3  -9   0    5.20    1.80
   3   9   0    7.30    1.70
  -3   9   0    8.50    2.00
  -3   9   0    4.90    1.70
   3   9   0    8.60    2.20
  -3   9   0    7.40    1.70
  -3   9   0    4.50    1.70
   3   9   0    8.40    2.00
   3   9   0    6.60    1.80
  -3   9   0    4.90    1.40
  -3   9   0    6.50    1.60
  -4  -9   0   46.90    4.30
  -4  -9   0   51.09    3.70
   4  -9   0   47.90    4.10
   4  -9   0   46.70    4.20
  -4  -9   0   44.80    3.10
   4  -9   0   48.20    3.60
  -4  -9   0   40.10    3.50
   4  -9   0   48.30    3.90
  -4   9   0   43.20    3.50
   4   9   0   37.60    3.80
  -4   9   0   38.40    3.70
  -4   9   0   48.90    4.30
  -4   9   0   45.90    3.40
   4   9   0   43.10    6.90
  -4   9   0   47.40    3.60
  -4   9   0   45.00    3.90
   4   9   0   49.40    3.60
   4   9   0   45.90    4.10
  -5  -9   0   39.20    3.30
  -5  -9   0   33.80    3.30
  -5  -9   0   40.70    4.00
   5  -9   0   41.90    3.40
   5  -9   0   39.30    4.00
  -5  -9   0   40.80    6.50
   5  -9   0   35.30    3.40
  -5  -9   0   35.00    2.80
  -5   9   0   25.60    3.60
  -5   9   0   31.80    3.00
  -5   9   0   38.30    3.70
   5   9   0   38.30    3.80
   5   9   0   39.20    3.90
  -5   9   0   32.80    3.40
  -5   9   0   39.50    3.10
  -5   9   0   39.40    3.40
   5   9   0   40.70    3.60
   5   9   0   38.80    3.30
   6  -9   0  142.49    7.60
  -6  -9   0  144.39    6.60
   6  -9   0  131.19    6.70
  -6  -9   0  136.59    5.70
  -6  -9   0  134.99    8.10
   6  -9   0  130.39    6.40
  -6  -9   0  143.49    7.70
  -6  -9   0  151.98    7.20
   6   9   0  131.19    7.10
   6   9   0  139.89    6.90
  -6   9   0  142.89    7.10
   6   9   0  130.69    6.40
  -6   9   0  136.89    7.10
  -6   9   0  134.69    7.70
  -6   9   0  142.99    6.30
   6   9   0  143.39    7.60
  -6   9   0  132.39    6.30
  -6   9   0  128.09    7.40
  -7  -9   0   34.50    3.20
  -7  -9   0   37.00    2.80
   7  -9   0   33.80    3.70
   7  -9   0   37.70    3.30
   7  -9   0   36.00    3.40
  -7  -9   0   35.00    4.50
  -7  -9   0   35.20    3.50
  -7  -9   0   31.00    3.60
   7   9   0   36.10    3.90
  -7   9   0   34.30    3.10
  -7   9   0   33.70    3.10
  -7   9   0   35.30    3.80
   7   9   0   35.50    3.70
  -7   9   0   41.00    3.70
  -7   9   0   33.10    2.90
  -7   9   0   31.40    3.40
   7   9   0   34.90    3.30
   7   9   0   38.90    3.50
  -8  -9   0   96.69    6.30
  -8  -9   0   87.59    5.90
   8  -9   0   80.79    5.10
  -8  -9   0   92.59    4.40
  -8  -9   0   89.09    5.60
   8  -9   0   92.39    6.10
   8  -9   0   87.69    5.10
  -8   9   0   92.29    5.00
  -8   9   0   89.19    6.10
   8   9   0   85.79    5.30
   8   9   0   94.39    5.90
  -8   9   0   93.49    5.70
   8   9   0   85.49    5.10
  -8   9   0   89.49    5.60
  -8   9   0   96.39    5.00
  -8   9   0   89.89    5.10
   8   9   0   96.29    6.20
  -9  -9   0   43.00    3.80
   9  -9   0   44.80    3.70
   9  -9   0   41.00    3.60
  -9  -9   0   46.10    3.00
  -9  -9   0   49.70    4.50
   9  -9   0   47.10    4.40
  -9  -9   0   42.60    4.00
  -9   9   0   41.00    3.50
  -9   9   0   44.60    4.00
   9   9   0   38.50    3.80
  -9   9   0   47.90    4.50
  -9   9   0   37.20    3.70
   9   9   0   39.60    3.70
  -9   9   0   40.50    3.20
   9   9   0   54.09    4.60
  -9   9   0   40.10    3.30
   9   9   0   43.40    3.60
  10  -9   0   51.19    4.70
  10  -9   0   53.79    4.10
 -10  -9   0   57.69    4.70
  10  -9   0   58.29    4.30
 -10  -9   0   56.09    4.90
 -10  -9   0   56.89    3.40
 -10  -9   0   63.49    4.50
 -10   9   0   46.80    3.80
  10   9   0   55.49    4.30
 -10   9   0   58.69    5.00
  10   9   0   58.69    4.70
 -10   9   0   60.09    4.60
 -10   9   0   54.59    4.10
 -10   9   0   55.49    3.80
  10   9   0   61.09    4.20
  10   9   0   48.70    4.60
 -10   9   0   48.10    4.10
 -11  -9   0    8.40    2.20
  11  -9   0   12.40    2.30
  11  -9   0   10.40    2.60
 -11  -9   0   12.50    1.80
 -11  -9   0   17.80    3.00
  11  -9   0   14.80    2.50
 -11   9   0   13.70    2.20
  11   9   0   17.10    3.10
  11   9   0   14.50    2.60
 -11   9   0   10.00    2.10
  11   9   0   15.80    2.90
  11   9   0   19.60    2.90
 -11   9   0   14.30    2.60
 -11   9   0   16.60    2.90
 -11   9   0   13.60    3.60
 -12  -9   0  322.47   12.20
 -12  -9   0  340.77   13.30
 -12  -9   0  342.87   13.80
  12  -9   0  350.86   13.90
  12  -9   0  355.06   12.40
 -12  -9   0  339.97   10.70
  12  -9   0  330.27   12.00
 -12   9   0  354.06   14.00
  12   9   0  355.96   12.50
 -12   9   0  352.86   12.00
 -12   9   0  361.06   13.00
 -12   9   0  344.17   12.30
  12   9   0  342.87   12.70
  12   9   0  363.36   14.10
  12   9   0  340.17   13.00
 -12   9   0  342.97   11.60
  13  -9   0    9.40    2.50
 -13  -9   0    7.00    1.40
  13  -9   0    7.80    1.90
  13  -9   0    4.80    1.60
 -13  -9   0    5.60    1.80
 -13  -9   0    3.20    1.60
 -13  -9   0    4.90    2.10
 -13   9   0    7.20    1.90
 -13   9   0    4.90    1.60
 -13   9   0    7.30    2.00
 -13   9   0    8.30    1.80
  13   9   0    6.00    1.80
  13   9   0    6.30    2.30
 -13   9   0    7.00    2.10
  13   9   0    6.70    2.10
 -13   9   0    4.90    2.20
  14  -9   0   20.40    3.00
  14  -9   0   23.30    3.20
 -14  -9   0   19.60    2.90
 -14  -9   0   16.10    2.20
  14  -9   0   17.10    3.30
  14  -9   0   20.70    2.90
 -14  -9   0   18.90    3.50
 -14  -9   0   18.50    3.40
 -14   9   0   15.80    2.60
 -14   9   0   22.50    3.80
 -14   9   0   26.10    3.60
 -14   9   0   24.00    3.40
  14   9   0   24.20    3.60
  14   9   0   19.10    2.80
 -14   9   0   15.30    2.40
  14   9   0   22.50    3.90
  14   9   0   24.30    3.90
 -15  -9   0    0.30    0.80
  15  -9   0    0.70    1.00
  15  -9   0    1.60    1.40
  15  -9   0    0.30    1.10
 -15  -9   0   -1.00    1.10
 -15  -9   0    1.20    1.20
  15  -9   0    1.80    1.20
 -15   9   0    2.70    1.60
 -15   9   0    1.10    1.20
  15   9   0   -0.40    1.30
  15   9   0   -0.50    0.80
  15   9   0   -0.20    1.10
  15   9   0    0.70    1.40
 -15   9   0   -1.30    0.70
  15   9   0    1.30    1.10
 -15   9   0    2.70    1.70
  16  -9   0   68.59    4.90
  16  -9   0   69.39    5.70
 -16  -9   0   60.89    5.50
 -16  -9   0   68.89    4.00
  16  -9   0   64.29    4.60
 -16  -9   0   66.59    4.70
 -16  -9   0   64.69    5.50
 -16   9   0   59.39    5.40
  16   9   0   59.99    4.30
  16   9   0   65.39    4.90
  16   9   0   54.49    5.30
 -16   9   0   58.59    4.80
 -16   9   0   61.39    4.20
  16   9   0   63.79    4.70
  16   9   0   65.89    5.10
 -16   9   0   71.39    5.10
  17  -9   0   -0.10    1.10
  17  -9   0    1.60    1.20
 -17  -9   0    2.10    1.00
  17  -9   0   -0.30    1.20
 -17  -9   0   -0.60    1.50
 -17  -9   0    0.80    1.20
 -17  -9   0    0.60    1.20
 -17   9   0    4.60    1.90
  17   9   0    2.20    1.30
  17   9   0    1.20    1.30
  17   9   0   -0.10    1.10
 -17   9   0    2.50    1.50
 -17   9   0   -0.20    0.80
 -17   9   0   -1.00    1.00
  17   9   0    1.70    1.70
  17   9   0    1.60    1.10
  18  -9   0   21.20    3.10
 -18  -9   0   25.00    2.50
  18  -9   0   28.10    3.20
  18  -9   0   25.50    3.30
  18  -9   0   22.70    4.00
 -18  -9   0   17.20    3.60
 -18  -9   0   19.90    3.80
 -18  -9   0   18.80    2.90
  18   9   0   19.70    3.20
  18   9   0   24.20    3.50
 -18   9   0   22.10    2.90
 -18   9   0   25.10    5.80
 -18   9   0   20.60    3.30
 -18   9   0   26.40    4.30
  18   9   0   15.70    3.20
  18   9   0   18.60    3.40
  18   9   0   17.50    3.40
 -18   9   0   20.50    4.00
 -19  -9   0   30.40    4.70
  19  -9   0   33.70    4.10
  19  -9   0   34.40    4.80
 -19  -9   0   31.20    4.70
 -19  -9   0   31.50    2.90
  19  -9   0   30.70    3.50
 -19  -9   0   35.00    3.60
  19  -9   0   36.40    3.50
 -19   9   0   34.00    4.90
  19   9   0   26.00    3.70
 -19   9   0   30.70    4.10
 -19   9   0   30.80    3.80
  19   9   0   32.00    5.50
  19   9   0   29.20    3.30
  19   9   0   30.00    4.60
  19   9   0   36.40    4.00
 -19   9   0   29.30    3.90
 -20  -9   0    2.80    1.30
  20  -9   0    3.10    1.90
 -20  -9   0    0.40    1.50
 -20  -9   0    3.70    2.00
  20  -9   0    4.70    1.80
  20  -9   0    1.10    1.20
  20  -9   0    2.30    1.60
 -20  -9   0    4.90    1.80
  20  -9   0    7.10    1.90
  20   9   0    3.30    1.40
 -20   9   0    1.30    1.60
  20   9   0    6.00    2.10
  20   9   0    1.00    1.40
 -20   9   0    5.40    2.40
 -20   9   0    3.40    1.30
  20   9   0    1.80    1.60
 -20   9   0    2.30    1.50
  20   9   0    3.30    1.60
 -21  -9   0    6.20    2.40
  21  -9   0    9.30    2.00
 -21  -9   0    6.90    2.00
 -21  -9   0    8.20    1.80
  21  -9   0    8.00    2.20
  21  -9   0    8.60    2.70
  21  -9   0    7.50    2.20
  21  -9   0    3.60    1.80
 -21  -9   0    5.70    2.40
 -21   9   0    7.40    2.70
  21   9   0    6.30    2.10
  21   9   0    5.90    2.00
  21   9   0    2.00    2.10
 -21   9   0    4.60    2.20
  21   9   0    6.20    2.10
  21   9   0    4.80    2.10
 -21   9   0    4.80    1.70
  21   9   0    7.20    1.90
 -21   9   0   10.90    2.50
  22  -9   0   -0.20    1.70
  22  -9   0    1.80    1.50
 -22  -9   0    3.90    2.30
 -22  -9   0    3.50    1.60
 -22  -9   0   -3.30    1.50
  22  -9   0    1.50    1.30
  22  -9   0    0.60    1.30
 -22  -9   0    2.00    1.20
  22  -9   0    1.20    1.30
 -22   9   0    0.90    1.60
  22   9   0    1.30    1.30
  22   9   0   -0.20    1.50
 -22   9   0    0.80    1.20
 -22   9   0    1.90    1.20
 -22   9   0    1.10    1.90
 -22   9   0    3.50    1.60
  22   9   0    6.40    1.90
  22   9   0    5.00    2.10
  22   9   0    2.10    1.40
  23  -9   0   42.40    3.80
 -23  -9   0   42.30    3.70
  23  -9   0   57.59    4.80
 -23  -9   0   36.30    3.90
  23  -9   0   35.80    4.60
  23  -9   0   40.70    5.60
  23  -9   0   46.40    4.80
 -23  -9   0   38.50    5.70
 -23   9   0   35.90    3.40
  23   9   0   34.00    3.90
  23   9   0   40.10    4.00
 -23   9   0   31.10    5.10
 -23   9   0   38.80    7.50
  23   9   0   39.90    4.30
 -23   9   0   42.40    4.40
  23   9   0   45.20    4.50
  24  -9   0    5.50    2.70
 -24  -9   0    6.00    1.90
  24  -9   0    5.60    1.70
  24  -9   0    6.90    2.20
 -24  -9   0    9.40    3.20
  24  -9   0   11.90    3.10
 -24  -9   0    9.30    2.30
  24   9   0    7.50    2.50
 -24   9   0    5.00    1.70
 -24   9   0    9.30    2.60
 -24   9   0    9.90    2.00
 -24   9   0   10.00    3.10
  24   9   0    7.70    2.50
  24   9   0    5.30    1.90
  24   9   0    2.80    1.90
  25  -9   0    1.50    1.40
  25  -9   0    5.20    3.00
 -25  -9   0    5.50    1.90
 -25  -9   0    6.30    2.00
  25  -9   0    5.30    2.50
  25  -9   0    2.60    1.90
 -25  -9   0    4.30    2.30
  25   9   0    7.60    2.50
  25   9   0    6.00    2.20
 -25   9   0    8.50    2.40
  25   9   0    2.40    1.80
 -25   9   0    4.30    2.10
 -25   9   0    3.90    1.60
  25   9   0    6.30    2.60
 -25   9   0    3.10    2.40
  26  -9   0   -1.90    1.70
  26  -9   0   -2.10    1.40
 -26  -9   0    2.20    1.40
  26  -9   0    1.80    2.30
 -26  -9   0    3.10    1.70
  26  -9   0    2.70    1.50
  26   9   0    2.00    1.70
  26   9   0    2.00    1.70
  26   9   0   -0.70    1.70
  26   9   0    1.50    1.60
 -26   9   0   -3.10    2.30
 -26   9   0    0.70    1.50
 -26   9   0    1.80    1.30
 -27  -9   0   -0.70    1.30
 -27  -9   0   -0.60    1.60
  27  -9   0   -0.80    1.50
  27  -9   0   -0.70    2.40
  27  -9   0   -0.60    1.20
  27  -9   0   -1.40    1.40
 -27   9   0   -3.10    3.70
  27   9   0   -1.60    1.50
  27   9   0   -1.30    1.40
 -27   9   0   -1.40    1.30
  27   9   0   -2.10    1.60
  27   9   0   -0.50    1.70
   0 -10   0    4.10    1.40
   0 -10   0    4.20    1.30
   0 -10   0    3.70    1.70
   0 -10   0    3.70    1.50
   0 -10   0    0.30    0.90
   0 -10   0    0.70    1.30
   0  10   0    4.40    1.80
   0  10   0    3.80    1.80
   0  10   0    2.20    1.20
   0  10   0    6.00    1.70
   0  10   0    2.30    1.30
  -1 -10   0   28.80    4.00
   1 -10   0   27.50    4.00
   1 -10   0   23.00    3.50
  -1 -10   0   29.70    3.30
   1 -10   0   27.40    3.10
  -1 -10   0   33.80    3.30
  -1 -10   0   35.40    3.10
  -1 -10   0   30.60    3.10
   1 -10   0   30.30    3.70
  -1 -10   0   29.20    4.00
   1  10   0   25.60    3.10
  -1  10   0   28.30    2.90
   1  10   0   30.40    4.00
  -1  10   0   32.70    4.30
  -1  10   0   31.00    3.50
  -1  10   0   24.60    2.90
   1  10   0   30.50    4.10
   1  10   0   26.40    2.90
  -1  10   0   30.80    3.20
   2 -10   0  208.28    9.20
  -2 -10   0  214.58    8.80
  -2 -10   0  211.28    9.00
  -2 -10   0  210.78    8.30
  -2 -10   0  201.18    9.80
   2 -10   0  220.98   10.20
   2 -10   0  215.18    9.80
   2 -10   0  216.98    8.80
  -2 -10   0  226.48    9.50
  -2  10   0  209.88    8.70
  -2  10   0  216.98    9.80
   2  10   0  222.98    8.90
   2  10   0  219.78    9.20
  -2  10   0  225.48    9.10
   2  10   0  218.28   10.00
   2  10   0  222.38   10.10
  -2  10   0  221.48    8.70
  -2  10   0  241.68   10.70
  -3 -10   0   27.10    3.90
  -3 -10   0   21.50    3.00
  -3 -10   0   24.70    3.40
   3 -10   0   25.00    3.40
  -3 -10   0   27.20    2.70
   3 -10   0   29.60    3.10
  -3 -10   0   25.70    3.00
   3 -10   0   26.30    3.90
   3 -10   0   27.70    3.90
  -3  10   0   26.60    3.70
  -3  10   0   31.70    3.10
   3  10   0   26.90    3.80
  -3  10   0   25.10    3.90
   3  10   0   24.50    3.70
  -3  10   0   27.00    3.00
  -3  10   0   22.00    2.90
   3  10   0   37.20    3.50
   3  10   0   26.90    3.00
   4 -10   0   70.79    4.90
  -4 -10   0   64.49    4.00
  -4 -10   0   66.59    5.40
   4 -10   0   64.39    4.50
  -4 -10   0   71.39    4.70
   4 -10   0   62.19    5.30
  -4 -10   0   64.19    4.90
  -4 -10   0   63.89    4.80
   4  10   0   62.99    5.20
   4  10   0   67.99    5.30
  -4  10   0   59.99    4.40
  -4  10   0   72.99    4.50
  -4  10   0   70.69    4.60
  -4  10   0   66.59    5.00
   4  10   0   62.39    4.60
  -4  10   0   68.99    5.50
  -4  10   0   71.69    5.20
   4  10   0   69.39    4.60
  -5 -10   0    5.50    1.70
   5 -10   0    5.20    2.10
   5 -10   0    4.00    1.50
  -5 -10   0    3.60    1.50
  -5 -10   0    6.80    1.90
   5 -10   0    2.60    1.40
  -5 -10   0    5.40    1.40
  -5 -10   0    5.70    2.00
   5  10   0    5.20    2.10
   5  10   0    7.00    2.20
  -5  10   0    3.90    1.80
   5  10   0    4.50    1.60
  -5  10   0    4.10    1.50
   5  10   0    4.50    1.80
  -5  10   0    3.40    1.60
  -5  10   0    6.60    1.80
  -5  10   0    5.60    1.70
  -5  10   0    6.50    2.20
  -6 -10   0   79.29    5.30
   6 -10   0   77.79    6.00
  -6 -10   0   72.49    5.20
  -6 -10   0   85.89    4.50
  -6 -10   0   90.79    6.30
  -6 -10   0   84.39    5.20
   6 -10   0   80.69    5.40
   6 -10   0   82.89    5.10
  -6  10   0   77.59    5.90
   6  10   0   78.69    5.00
  -6  10   0   66.89    4.70
  -6  10   0   78.29    4.70
   6  10   0   79.69    5.20
   6  10   0   81.59    5.80
  -6  10   0   78.29    5.60
  -6  10   0   75.89    5.50
  -6  10   0   73.89    4.80
   6  10   0   79.99    6.00
   7 -10   0  113.29    6.50
  -7 -10   0  113.09    5.30
   7 -10   0  104.19    7.00
  -7 -10   0  134.39    9.30
  -7 -10   0  107.29    6.00
  -7 -10   0  118.69    6.60
  -7 -10   0  123.49    6.80
   7 -10   0  122.79    6.30
   7  10   0  115.79    7.30
  -7  10   0  124.59    6.30
  -7  10   0  116.69    5.90
   7  10   0  117.69    6.30
  -7  10   0  110.79    6.00
  -7  10   0  123.49    7.60
   7  10   0  110.59    6.40
  -7  10   0  112.89    6.70
  -7  10   0  117.29    6.90
   7  10   0  119.49    7.10
  -8 -10   0   -0.40    0.70
  -8 -10   0    0.80    1.20
  -8 -10   0    1.10    1.30
  -8 -10   0    2.10    1.70
   8 -10   0   -0.60    0.90
   8 -10   0   -0.10    1.10
   8 -10   0    1.50    1.70
   8  10   0    0.90    1.10
  -8  10   0    1.00    1.40
   8  10   0    0.40    1.30
  -8  10   0    0.50    1.00
  -8  10   0    0.10    0.80
   8  10   0   -0.10    1.20
  -8  10   0    0.60    1.20
  -8  10   0   -0.70    0.80
  -8  10   0    0.20    1.00
   8  10   0   -1.90    1.00
  -9 -10   0    8.30    2.50
   9 -10   0    0.60    1.40
   9 -10   0    3.20    1.90
  -9 -10   0    2.10    1.30
  -9 -10   0    4.40    1.30
   9 -10   0    1.20    1.40
  -9 -10   0    4.80    1.80
  -9  10   0    3.20    1.70
  -9  10   0    5.90    1.70
   9  10   0    5.00    2.10
   9  10   0    2.50    1.50
  -9  10   0    2.40    1.30
   9  10   0    4.00    1.80
   9  10   0    2.60    1.50
  -9  10   0    3.50    1.30
  -9  10   0    5.10    2.20
 -10 -10   0    6.20    1.40
  10 -10   0    1.80    1.70
 -10 -10   0    3.80    1.70
 -10 -10   0    3.40    1.80
  10 -10   0    3.70    1.70
 -10 -10   0    1.50    1.60
  10 -10   0    2.50    1.50
 -10  10   0    5.30    1.90
  10  10   0    2.40    1.50
 -10  10   0    0.30    1.50
 -10  10   0    2.90    1.30
 -10  10   0    2.30    1.40
 -10  10   0    2.80    1.60
  10  10   0    5.20    1.80
 -10  10   0    3.70    1.60
  10  10   0    3.60    1.80
  10  10   0    3.40    1.80
 -11 -10   0   79.59    4.30
  11 -10   0   88.59    5.60
  11 -10   0   87.39    6.50
 -11 -10   0   74.79    5.40
 -11 -10   0   87.19    6.50
 -11 -10   0   88.49    6.00
  11 -10   0   83.69    5.30
 -11  10   0   86.29    5.80
 -11  10   0   85.89    5.00
 -11  10   0   91.49    6.80
 -11  10   0   87.39    5.30
  11  10   0   97.99    6.30
  11  10   0   76.99    5.30
  11  10   0   80.69    6.20
  11  10   0   84.09    5.70
 -11  10   0   86.59    6.50
  12 -10   0    0.30    1.10
 -12 -10   0   -1.10    1.10
 -12 -10   0    0.80    1.40
 -12 -10   0   -1.30    0.60
  12 -10   0   -0.80    1.00
 -12 -10   0    0.10    1.40
  12 -10   0   -1.10    1.20
  12  10   0   -1.20    1.20
 -12  10   0    0.80    1.10
 -12  10   0    0.50    1.10
  12  10   0   -1.20    1.10
 -12  10   0    1.50    1.30
  12  10   0   -0.50    1.70
 -12  10   0   -0.40    1.90
  12  10   0   -0.10    1.00
 -12  10   0   -0.40    1.30
 -13 -10   0   24.40    4.00
 -13 -10   0   25.10    3.60
  13 -10   0   19.50    3.00
  13 -10   0   20.30    3.70
 -13 -10   0   23.10    2.30
 -13 -10   0   20.10    3.40
  13 -10   0   24.80    3.40
 -13  10   0   24.70    2.80
  13  10   0   21.40    3.30
 -13  10   0   20.90    3.30
 -13  10   0   24.90    3.20
  13  10   0   31.00    4.40
 -13  10   0   20.70    3.50
  13  10   0   24.90    3.90
  13  10   0   21.10    3.50
 -13  10   0   25.70    4.10
 -14 -10   0   58.59    3.70
  14 -10   0   54.09    5.30
 -14 -10   0   57.29    5.70
  14 -10   0   59.39    4.70
 -14 -10   0   54.49    5.00
 -14 -10   0   50.89    4.50
  14 -10   0   66.89    4.90
  14  10   0   65.89    4.90
 -14  10   0   56.89    5.00
  14  10   0   63.29    4.80
  14  10   0   59.59    5.10
 -14  10   0   60.69    4.50
 -14  10   0   58.39    5.60
 -14  10   0   56.89    4.20
 -14  10   0   53.49    4.70
  14  10   0   59.89    5.50
 -14  10   0   49.30    4.40
 -15 -10   0    3.40    1.30
 -15 -10   0    5.90    2.20
 -15 -10   0    2.40    1.60
 -15 -10   0    2.50    1.50
  15 -10   0    2.50    1.70
  15 -10   0    0.60    1.50
  15 -10   0    4.00    1.60
 -15  10   0    3.20    1.90
 -15  10   0    0.20    1.60
  15  10   0    3.50    1.80
  15  10   0    0.90    1.50
 -15  10   0    4.80    1.70
 -15  10   0    3.20    1.50
 -15  10   0    3.70    1.40
  15  10   0    3.00    1.60
  16 -10   0    1.10    1.90
  16 -10   0    2.00    1.50
 -16 -10   0    2.50    1.50
 -16 -10   0    2.40    1.20
  16 -10   0    1.80    1.30
 -16 -10   0   -2.40    1.60
 -16 -10   0    2.90    1.90
  16 -10   0    0.60    1.40
 -16  10   0    3.50    2.20
 -16  10   0    1.80    1.70
 -16  10   0   -1.00    1.20
 -16  10   0    1.50    1.20
  16  10   0    3.10    1.90
  16  10   0   -0.10    1.30
  16  10   0   -0.30    1.60
  16  10   0    0.90    1.30
 -16  10   0    1.40    1.40
 -17 -10   0   59.29    3.80
  17 -10   0   62.09    5.20
  17 -10   0   56.09    4.70
  17 -10   0   51.89    4.50
 -17 -10   0   52.09    5.20
 -17 -10   0   67.59    5.00
 -17 -10   0   60.79    5.80
 -17  10   0   59.39    5.10
  17  10   0   59.39    5.20
 -17  10   0   69.69    6.30
 -17  10   0   65.59    5.30
 -17  10   0   58.89    4.30
  17  10   0   56.09    5.70
 -17  10   0   54.39    5.80
  17  10   0   51.19    4.60
  17  10   0   62.59   10.30
 -18 -10   0    0.10    1.60
  18 -10   0   -0.30    1.10
 -18 -10   0    0.40    1.20
  18 -10   0    0.70    1.20
 -18 -10   0    0.00    0.90
 -18 -10   0    0.00    1.50
  18 -10   0   -0.30    1.50
  18 -10   0    0.80    1.20
  18  10   0    1.40    1.50
 -18  10   0    1.30    1.90
 -18  10   0    3.70    1.80
  18  10   0    1.60    1.40
  18  10   0   -0.10    1.70
 -18  10   0    2.60    1.60
 -18  10   0    1.80    1.30
  18  10   0    4.30    2.00
  18  10   0    1.00    1.30
 -18  10   0    1.30    1.30
 -19 -10   0    7.50    2.20
  19 -10   0    8.00    2.20
 -19 -10   0    9.30    3.30
  19 -10   0    8.90    2.70
 -19 -10   0    5.30    2.50
 -19 -10   0    7.50    1.70
  19 -10   0    4.80    1.80
  19 -10   0    3.40    2.00
  19  10   0    7.00    2.50
  19  10   0    9.90    2.40
 -19  10   0    9.40    2.90
  19  10   0    2.30    1.40
 -19  10   0   10.30    2.40
  19  10   0    9.30    2.50
 -19  10   0   10.00    2.10
  19  10   0   10.10    2.80
 -19  10   0    8.50    2.50
 -19  10   0    4.80    1.80
  19  10   0    7.60    2.10
  20 -10   0   16.70    3.70
 -20 -10   0   20.50    2.70
  20 -10   0   18.10    3.00
 -20 -10   0    9.50    2.70
  20 -10   0   15.50    3.00
  20 -10   0   16.60    3.10
 -20 -10   0   13.00    3.40
 -20 -10   0   25.90    4.40
  20  10   0   22.40    3.20
 -20  10   0   21.30    3.60
 -20  10   0   16.60    3.20
  20  10   0   20.30    3.40
  20  10   0   22.00    4.20
 -20  10   0   19.90    4.10
  20  10   0   12.20    3.00
  20  10   0   17.10    3.00
 -20  10   0   18.00    3.00
  20  10   0   14.70    3.10
 -20  10   0   18.20    3.20
  21 -10   0    2.50    1.50
  21 -10   0    0.50    1.20
 -21 -10   0    2.20    1.10
 -21 -10   0    2.70    2.80
  21 -10   0   -0.10    1.30
  21 -10   0    0.00    1.80
  21  10   0    3.10    1.60
  21  10   0    2.70    1.60
 -21  10   0    1.00    1.40
 -21  10   0    0.20    1.30
  21  10   0    0.50    1.60
 -21  10   0    1.70    1.70
  21  10   0    7.10    2.70
  21  10   0   -2.00    1.20
 -21  10   0    1.80    2.30
  22 -10   0    7.40    2.30
 -22 -10   0    4.50    1.60
  22 -10   0    7.50    2.40
 -22 -10   0    6.60    2.60
  22 -10   0    7.40    2.50
 -22  10   0    5.30    1.90
 -22  10   0    2.70    1.80
  22  10   0    4.80    2.50
  22  10   0    7.00    2.40
  22  10   0    7.90    2.20
  22  10   0    4.00    1.90
 -22  10   0    6.10    2.80
  22  10   0    7.40    2.40
 -22  10   0    9.90    2.40
  23 -10   0    5.50    2.70
  23 -10   0    3.40    1.40
 -23 -10   0    1.50    1.20
  23 -10   0    1.10    1.50
 -23 -10   0   -0.80    2.00
  23  10   0    0.30    1.60
  23  10   0    1.70    1.40
  23  10   0    1.10    1.80
 -23  10   0   -0.60    2.30
 -23  10   0    1.10    1.30
  23  10   0    1.20    1.40
 -23  10   0    2.60    1.80
 -23  10   0   -1.80    1.60
 -23  10   0    2.60    1.30
  23  10   0    1.00    1.50
  24 -10   0    3.80    1.30
 -24 -10   0    0.50    2.00
  24 -10   0    3.50    1.90
 -24 -10   0   -0.20    1.30
  24 -10   0    3.60    2.40
  24  10   0    1.80    2.60
 -24  10   0    3.90    2.00
 -24  10   0    1.50    2.60
  24  10   0    5.50    2.50
  24  10   0    5.30    2.00
 -24  10   0    3.30    1.60
 -24  10   0    6.70    2.40
  24  10   0    2.10    1.60
  24  10   0    6.00    2.50
 -24  10   0    3.60    1.80
  25 -10   0    1.20    1.90
  25 -10   0    0.70    1.50
 -25 -10   0    2.70    1.90
 -25 -10   0    1.70    1.40
  25 -10   0    3.30    1.70
 -25  10   0    0.60    3.20
  25  10   0   -2.50    1.80
  25  10   0    1.00    1.90
  25  10   0    0.50    1.70
 -25  10   0    0.60    1.30
 -25  10   0   -0.10    1.70
  25  10   0    2.30    1.60
   0 -11   0    0.70    1.30
   0 -11   0    0.50    1.10
   0 -11   0    0.60    1.20
   0  11   0   -1.80    0.90
   0  11   0   -0.30    1.30
   0  11   0    0.10    1.00
   0  11   0   -1.60    0.80
   0  11   0    2.00    1.50
   1 -11   0   34.40    3.40
  -1 -11   0   29.50    3.10
   1 -11   0   30.90    5.20
  -1 -11   0   42.20    3.80
   1 -11   0   35.50    3.60
  -1 -11   0   34.10    4.60
   1 -11   0   30.40    4.30
  -1 -11   0   36.60    3.60
  -1  11   0   35.40    3.50
   1  11   0   40.90    3.70
   1  11   0   37.60    3.80
   1  11   0   40.70    3.70
   1  11   0   34.60    4.10
  -1  11   0   32.10    4.30
   1  11   0   34.20    4.10
  -1  11   0   32.60    3.40
  -1  11   0   36.90    4.40
  -1  11   0   36.70    3.70
   2 -11   0  515.85   18.30
  -2 -11   0  540.35   15.90
  -2 -11   0  499.85   18.50
   2 -11   0  554.64   16.70
   2 -11   0  507.75   18.50
  -2 -11   0  416.96   16.20
  -2 -11   0  524.25   16.50
  -2 -11   0  510.75   16.60
  -2  11   0  487.95   15.90
   2  11   0  474.05   16.10
   2  11   0  523.45   16.30
   2  11   0  508.35   16.70
  -2  11   0  503.55   16.20
   2  11   0  508.45   18.00
  -2  11   0  508.95   17.70
  -2  11   0  521.25   16.70
  -2  11   0  512.95   18.30
   2  11   0  480.15   17.70
   3 -11   0    2.70    1.60
   3 -11   0    1.70    1.40
   3 -11   0    4.30    2.10
  -3 -11   0    3.90    1.70
  -3 -11   0    9.30    2.60
  -3 -11   0    4.30    1.70
  -3 -11   0    7.80    2.20
  -3  11   0    7.30    2.30
   3  11   0    4.40    1.70
  -3  11   0    5.20    1.70
  -3  11   0    6.30    1.80
   3  11   0    5.40    1.80
   3  11   0    4.40    2.00
  -3  11   0    3.20    1.40
   3  11   0    5.30    2.10
  -3  11   0    7.50    2.40
  -4 -11   0   54.59    5.10
  -4 -11   0   54.99    4.60
  -4 -11   0   51.09    3.80
  -4 -11   0   55.39    4.50
   4 -11   0   51.89    5.10
   4 -11   0   57.99    4.50
  -4 -11   0   51.99    4.50
  -4  11   0   52.39    4.30
   4  11   0   59.99    4.70
  -4  11   0   55.39    5.30
  -4  11   0   52.19    4.00
   4  11   0   49.40    4.80
   4  11   0   55.29    5.00
  -4  11   0   52.79    4.20
   4  11   0   57.19    4.30
  -5 -11   0  122.49    7.80
  -5 -11   0  116.49    5.70
  -5 -11   0  129.09    7.10
   5 -11   0  125.39    7.80
   5 -11   0  108.49    6.30
  -5 -11   0  100.39    6.40
  -5  11   0  110.49    6.30
   5  11   0  121.49    7.40
   5  11   0  116.49    6.70
   5  11   0  115.19    7.50
  -5  11   0  110.79    6.00
   5  11   0  125.99    6.60
  -5  11   0  113.79    6.30
  -5  11   0  110.39    7.50
  -5  11   0  121.09    7.20
   6 -11   0    6.10    1.90
  -6 -11   0    5.80    1.50
  -6 -11   0    7.60    2.40
  -6 -11   0    3.90    1.70
  -6 -11   0    4.30    1.90
  -6 -11   0    4.90    1.80
   6 -11   0    6.40    1.90
   6 -11   0    5.60    2.30
  -6  11   0    8.50    2.40
   6  11   0    4.10    2.00
  -6  11   0    6.70    1.90
  -6  11   0    5.20    1.50
   6  11   0    8.20    2.20
   6  11   0    6.90    2.50
   6  11   0    6.80    2.00
  -6  11   0   11.90    2.80
  -6  11   0    2.50    2.00
   7 -11   0  204.08    9.10
   7 -11   0  207.48    9.60
  -7 -11   0  213.88    8.10
  -7 -11   0  203.68   10.50
   7 -11   0  219.08   10.90
  -7 -11   0  219.68    9.30
  -7 -11   0  202.38    9.70
  -7  11   0  217.38   11.00
  -7  11   0  209.68    8.70
  -7  11   0  209.28    9.10
   7  11   0  219.88   10.40
   7  11   0  224.08   10.80
   7  11   0  214.58    9.20
   7  11   0  207.98    9.60
  -7  11   0  200.18    9.80
  -7  11   0  211.48   10.00
  -8 -11   0    4.60    1.30
  -8 -11   0    5.20    1.90
  -8 -11   0    1.30    1.20
   8 -11   0    4.10    1.80
   8 -11   0    3.80    2.10
   8 -11   0    7.50    2.00
  -8 -11   0    6.10    2.30
  -8  11   0    2.00    1.80
   8  11   0    3.70    1.80
  -8  11   0    5.10    1.60
  -8  11   0    5.10    1.60
   8  11   0    2.50    2.00
  -8  11   0    6.40    2.00
  -8  11   0    1.00    1.50
   8  11   0    3.50    1.60
   8  11   0    2.50    1.60
  -9 -11   0   81.79    4.40
  -9 -11   0   73.99    6.20
  -9 -11   0   79.59    5.80
   9 -11   0   71.19    6.30
   9 -11   0   68.99    5.20
   9 -11   0   63.39    4.90
  -9  11   0   81.49    5.20
   9  11   0   63.19    5.50
   9  11   0   75.49    6.10
  -9  11   0   77.59    6.30
  -9  11   0   70.99    4.70
  -9  11   0   74.69    5.60
  -9  11   0   80.09    5.90
   9  11   0   75.69    5.50
  10 -11   0   14.60    2.80
 -10 -11   0   19.60    3.80
  10 -11   0   14.50    3.30
 -10 -11   0   19.70    3.50
  10 -11   0   13.20    2.60
 -10 -11   0   13.50    2.10
  10  11   0   12.30    2.90
 -10  11   0   15.50    3.30
 -10  11   0   13.40    3.10
  10  11   0   16.50    3.00
 -10  11   0   18.10    3.00
 -10  11   0   19.30    3.30
  10  11   0   13.80    3.30
 -10  11   0   15.20    2.50
  10  11   0   17.90    3.10
  11 -11   0   -0.50    1.50
  11 -11   0    0.00    1.30
 -11 -11   0    1.40    1.30
 -11 -11   0    0.50    1.70
 -11 -11   0   -0.60    0.70
  11 -11   0    2.20    1.40
  11  11   0    0.80    1.60
  11  11   0   -0.40    1.20
 -11  11   0    1.00    1.00
 -11  11   0    2.50    1.70
  11  11   0    1.20    1.30
 -11  11   0    1.70    1.50
  11  11   0    0.00    1.10
 -11  11   0   -1.10    0.80
 -11  11   0    1.00    1.20
 -11  11   0   -0.50    1.50
  12 -11   0   65.79    7.60
  12 -11   0   52.39    5.50
  12 -11   0   58.09    4.70
 -12 -11   0   61.99    5.80
 -12 -11   0   61.39    5.30
 -12 -11   0   53.89    3.60
  12  11   0   55.59    5.20
 -12  11   0   65.19    4.50
  12  11   0   59.39    4.90
 -12  11   0   58.59    5.10
  12  11   0   63.19    5.20
 -12  11   0   53.59    4.40
 -12  11   0   55.89    5.50
 -12  11   0   55.89    4.60
 -12  11   0   58.89    5.10
 -13 -11   0   23.50    3.90
  13 -11   0   19.60    3.20
  13 -11   0   20.30    4.10
  13 -11   0   21.60    3.40
 -13 -11   0   17.00    2.30
 -13 -11   0   19.30    3.70
 -13  11   0   26.80    3.10
  13  11   0   23.50    3.60
  13  11   0   28.50    3.90
 -13  11   0   20.30    3.20
  13  11   0   20.30    3.90
 -13  11   0   23.90    3.10
  13  11   0   19.30    4.20
 -13  11   0   20.00    3.50
 -13  11   0   19.20    3.60
 -13  11   0   18.60    3.80
  14 -11   0   35.20    5.00
 -14 -11   0   42.30    4.50
  14 -11   0   40.10    5.70
 -14 -11   0   36.20    5.30
 -14 -11   0   37.20    3.10
  14 -11   0   38.00    4.00
  14 -11   0   44.20    4.20
 -14  11   0   37.10    4.20
  14  11   0   43.60    4.30
 -14  11   0   40.00    4.10
  14  11   0   40.80    4.60
 -14  11   0   41.70    3.90
  14  11   0   35.10    5.10
 -14  11   0   39.40    5.50
 -14  11   0   35.80    3.50
 -14  11   0   36.80    4.80
  15 -11   0   36.80    5.30
  15 -11   0   40.00    4.10
 -15 -11   0   42.60    3.20
  15 -11   0   37.90    3.80
 -15 -11   0   38.60    5.20
  15 -11   0   35.60    3.90
 -15 -11   0   36.60    5.20
  15  11   0   40.30    4.20
  15  11   0   30.00    4.40
  15  11   0   40.60    4.10
 -15  11   0   36.70    4.70
 -15  11   0   42.10    5.70
  15  11   0   31.20    4.50
 -15  11   0   37.80    4.20
 -15  11   0   33.90    4.50
  15  11   0   34.40    5.10
 -15  11   0   30.60    3.40
  16 -11   0    3.60    2.30
  16 -11   0    5.60    1.90
  16 -11   0    1.20    1.40
 -16 -11   0    3.40    2.00
  16 -11   0    3.60    1.70
 -16 -11   0    2.70    1.80
 -16 -11   0    4.20    1.30
  16  11   0    3.30    1.90
  16  11   0    7.10    2.30
 -16  11   0    2.80    1.60
 -16  11   0    7.30    2.50
 -16  11   0    2.50    1.70
  16  11   0    5.10    2.00
 -16  11   0    3.70    1.80
  16  11   0    6.40    2.40
  16  11   0    2.10    1.60
 -16  11   0    0.00    1.00
  17 -11   0   12.30    3.20
 -17 -11   0   11.70    3.40
 -17 -11   0   12.10    2.20
  17 -11   0   14.50    3.40
  17 -11   0   10.50    3.40
 -17 -11   0    8.50    2.40
 -17 -11   0   11.20    3.10
  17 -11   0   13.00    2.70
 -17  11   0   14.20    2.50
  17  11   0   10.10    3.00
  17  11   0   15.70    3.20
 -17  11   0   12.90    3.30
 -17  11   0   11.40    2.60
 -17  11   0   14.40    3.10
  17  11   0    9.70    2.60
 -17  11   0   14.90    3.10
  17  11   0   11.10    2.60
  17  11   0   15.00    3.00
  18 -11   0    1.70    1.30
  18 -11   0    2.40    1.70
 -18 -11   0   -0.70    1.30
 -18 -11   0    1.80    1.10
  18 -11   0   -0.20    1.10
 -18 -11   0    0.40    1.50
 -18 -11   0   -0.90    1.80
  18  11   0    0.80    1.70
 -18  11   0    0.20    1.10
  18  11   0    1.60    1.50
 -18  11   0    0.40    1.70
 -18  11   0   -1.10    1.20
 -18  11   0    0.20    1.40
  18  11   0    0.10    1.20
  18  11   0    0.40    1.40
 -18  11   0    0.20    1.70
  18  11   0   -3.50    1.50
  19 -11   0   20.10    4.10
  19 -11   0   24.20    3.70
 -19 -11   0   25.20    2.90
  19 -11   0   23.90    3.80
 -19 -11   0   21.10    4.30
  19 -11   0   26.70    3.90
  19  11   0   28.50    4.30
 -19  11   0   28.30    4.20
  19  11   0   30.00    4.20
 -19  11   0   25.60    4.20
 -19  11   0   32.30    3.50
 -19  11   0   24.10    4.80
  19  11   0   30.00    4.00
  19  11   0   31.10    5.10
 -20 -11   0    4.50    1.60
  20 -11   0    2.60    2.10
  20 -11   0    6.20    2.10
  20 -11   0    6.80    2.80
 -20 -11   0    8.70    3.00
  20 -11   0    3.10    1.60
 -20 -11   0    6.90    2.30
 -20  11   0    7.20    2.30
 -20  11   0    8.80    2.60
  20  11   0    2.20    1.90
 -20  11   0    4.10    1.80
  20  11   0    7.70    2.10
  20  11   0    3.80    2.10
 -20  11   0    7.70    3.00
  20  11   0   12.10    3.50
  21 -11   0    4.10    2.60
 -21 -11   0    9.40    2.00
 -21 -11   0    6.60    2.80
  21 -11   0    6.80    2.30
 -21 -11   0   17.90    3.20
  21 -11   0    9.00    2.20
 -21  11   0    6.90    2.10
 -21  11   0    9.10    2.70
  21  11   0    6.90    2.50
 -21  11   0    7.30    2.30
  21  11   0    4.00    2.10
  21  11   0    5.90    2.20
  21  11   0    6.60    3.00
 -21  11   0   10.10    3.50
 -22 -11   0   40.30    4.30
  22 -11   0   31.70    4.00
  22 -11   0   32.50    5.60
  22 -11   0   30.10    4.10
 -22 -11   0   38.20    4.30
  22  11   0   31.70    4.80
  22  11   0   26.90    4.30
 -22  11   0   36.60    3.80
 -22  11   0   33.80    4.80
  22  11   0   40.10    6.20
  22  11   0   34.90    4.30
 -22  11   0   33.00    4.60
  23 -11   0   40.20    5.40
  23 -11   0   41.00    4.60
 -23 -11   0   53.89    4.80
  23 -11   0   45.20    6.40
 -23 -11   0   47.40    3.90
  23  11   0   40.40    4.60
 -23  11   0   51.59    5.40
  23  11   0   55.69    5.10
 -23  11   0   41.30    4.20
 -23  11   0   36.10    3.50
  23  11   0   39.90    6.20
 -23  11   0   45.30    6.50
  23  11   0   38.40    5.40
   0 -12   0    3.90    1.60
   0 -12   0    1.60    1.90
   0 -12   0    0.10    1.30
   0 -12   0    0.90    1.00
   0  12   0    0.10    1.00
   0  12   0    0.40    0.80
   0  12   0   -1.80    1.00
   0  12   0   -0.20    0.90
   0  12   0   -0.80    1.40
   1 -12   0    6.80    2.40
  -1 -12   0    6.60    1.90
   1 -12   0   10.60    2.40
  -1 -12   0    5.00    1.70
   1 -12   0   10.30    2.20
  -1 -12   0    7.60    2.60
  -1 -12   0    5.80    2.20
   1 -12   0    3.90    2.10
   1  12   0    6.10    1.90
  -1  12   0    8.00    2.00
  -1  12   0    3.90    2.00
   1  12   0    7.80    1.90
   1  12   0    8.40    2.60
  -1  12   0    7.80    2.20
  -1  12   0    7.00    2.40
   1  12   0    8.90    2.10
   1  12   0    9.60    2.70
  -1  12   0    7.90    2.60
  -2 -12   0    5.90    1.90
  -2 -12   0    8.30    2.20
  -2 -12   0    5.20    1.90
   2 -12   0   10.00    2.30
  -2 -12   0    8.70    2.00
  -2 -12   0    9.10    2.80
   2 -12   0    4.30    1.70
   2 -12   0   10.80    2.80
   2 -12   0    5.70    2.30
   2  12   0    7.70    2.20
   2  12   0    6.90    2.40
   2  12   0    9.00    2.30
  -2  12   0    8.00    2.60
  -2  12   0    6.90    1.90
  -2  12   0    7.90    2.10
   2  12   0    7.20    2.10
   2  12   0   13.60    3.10
  -2  12   0    9.70    2.60
  -3 -12   0    3.80    1.60
  -3 -12   0    0.50    1.00
   3 -12   0    3.10    1.60
   3 -12   0    0.90    1.60
  -3 -12   0    2.20    1.80
  -3 -12   0    4.10    1.60
  -3 -12   0    4.80    1.70
  -3  12   0    1.60    1.50
   3  12   0    5.10    1.80
   3  12   0    2.80    1.80
  -3  12   0    0.90    1.20
  -3  12   0    2.80    1.90
   3  12   0    1.30    1.30
   3  12   0    3.60    1.40
  -3  12   0    1.90    1.40
   3  12   0   -1.80    1.40
  -4 -12   0   -0.20    1.30
  -4 -12   0   -1.20    0.90
  -4 -12   0    1.20    1.00
   4 -12   0    1.80    1.80
  -4 -12   0   -0.40    1.00
   4 -12   0   -0.20    1.00
  -4 -12   0   -0.30    1.00
  -4  12   0   -1.20    1.30
   4  12   0    0.40    1.20
  -4  12   0    0.40    1.30
   4  12   0   -0.40    1.30
  -4  12   0    0.00    1.10
   4  12   0    0.60    1.50
  -4  12   0    1.00    1.00
   4  12   0   -1.80    1.00
  -5 -12   0  120.29    8.00
   5 -12   0  108.39    7.20
   5 -12   0  124.29    8.20
   5 -12   0  118.69    6.80
  -5 -12   0  115.19    7.10
  -5 -12   0  105.99    6.80
  -5 -12   0  118.99    6.70
  -5 -12   0  107.19    5.60
   5  12   0  107.39    6.50
   5  12   0  116.39    7.00
  -5  12   0  101.19    7.50
   5  12   0  102.99    7.40
  -5  12   0  116.59    6.30
  -5  12   0  120.69    6.80
  -5  12   0  107.89    7.20
   5  12   0  103.39    7.40
  -6 -12   0   33.30    4.90
   6 -12   0   26.90    4.40
  -6 -12   0   27.40    3.80
  -6 -12   0   23.40    3.70
   6 -12   0   27.10    3.90
   6 -12   0   26.70    3.60
  -6 -12   0   25.70    2.70
  -6 -12   0   28.60    3.90
  -6  12   0   27.60    4.60
  -6  12   0   19.40    4.30
   6  12   0   22.10    3.90
   6  12   0   29.80    4.60
   6  12   0   21.40    3.30
   6  12   0   31.20    4.70
  -6  12   0   19.90    3.10
  -6  12   0   27.00    4.10
  -6  12   0   20.10    2.90
   7 -12   0   19.60    3.40
  -7 -12   0   18.40    3.10
  -7 -12   0   20.60    2.40
   7 -12   0   17.10    3.00
  -7 -12   0   17.20    3.10
  -7 -12   0   21.70    3.60
  -7 -12   0   18.50    3.80
   7 -12   0   21.10    3.90
   7  12   0   15.70    3.30
  -7  12   0   21.40    3.30
  -7  12   0   18.30    2.80
  -7  12   0   15.20    3.40
   7  12   0   21.60    3.30
  -7  12   0   19.00    3.50
  -7  12   0   17.30    2.90
   7  12   0   15.80    3.10
   7  12   0   22.00    4.00
   8 -12   0   16.80    3.10
  -8 -12   0   15.80    3.40
  -8 -12   0   20.90    3.50
  -8 -12   0   19.50    2.50
  -8 -12   0   20.80    3.60
   8 -12   0   12.90    3.30
   8 -12   0   17.60    3.00
   8  12   0   15.80    3.50
  -8  12   0   22.80    4.20
  -8  12   0   16.50    2.90
  -8  12   0   17.60    2.90
  -8  12   0   16.10    2.70
   8  12   0   17.00    3.30
   8  12   0   17.90    3.60
   8  12   0   12.80    2.60
  -8  12   0   21.20    3.70
  -9 -12   0   47.10    3.50
   9 -12   0   43.80    4.20
   9 -12   0   58.49    5.80
   9 -12   0   40.10    4.40
  -9 -12   0   54.19    5.00
  -9 -12   0   56.69    5.60
  -9 -12   0   49.70    4.70
  -9  12   0   50.39    4.40
   9  12   0   50.19    4.40
  -9  12   0   57.59    5.10
  -9  12   0   38.80    4.00
  -9  12   0   45.60    5.30
   9  12   0   50.79    5.30
  -9  12   0   50.19    4.10
   9  12   0   52.59    5.30
  -9  12   0   38.10    4.40
   9  12   0   49.80    4.70
  10 -12   0   56.29    4.70
 -10 -12   0   47.80    4.90
  10 -12   0   44.90    5.90
  10 -12   0   56.99    5.70
 -10 -12   0   44.00    3.40
 -10 -12   0   55.39    5.60
 -10 -12   0   48.90    4.70
  10  12   0   49.90    4.60
 -10  12   0   47.30    4.90
  10  12   0   34.30    5.80
  10  12   0   49.99    8.60
 -10  12   0   51.09    4.10
 -10  12   0   47.90    4.70
 -10  12   0   44.90    4.10
  10  12   0   61.09    5.90
 -10  12   0   45.40    4.40
 -10  12   0   47.00    5.50
 -11 -12   0   43.90    5.00
  11 -12   0   46.00    9.60
 -11 -12   0   49.70    3.50
  11 -12   0   51.79    4.50
 -11 -12   0   54.59    5.10
 -11 -12   0   50.49    4.80
  11  12   0   51.09    5.50
 -11  12   0   48.60    4.30
 -11  12   0   58.59    8.60
 -11  12   0   54.59    5.70
 -11  12   0   55.39    5.30
  11  12   0   51.99    5.10
 -11  12   0   47.80    4.80
  11  12   0   57.19    5.00
 -11  12   0   46.80    4.10
  11  12   0   45.20    4.40
  12 -12   0   26.90    4.60
  12 -12   0   23.20    3.50
 -12 -12   0   19.20    2.60
 -12 -12   0   21.40    4.00
  12 -12   0   24.80    3.60
 -12 -12   0   24.20    3.90
 -12 -12   0   19.70    3.60
  12  12   0   21.80    3.50
  12  12   0   26.00    4.50
 -12  12   0   24.90    3.30
  12  12   0   27.00    4.40
 -12  12   0   23.00    3.30
 -12  12   0   27.00    4.70
  12  12   0   22.30    3.60
 -12  12   0   18.40    3.30
 -12  12   0   21.70    3.80
 -12  12   0   24.30    3.40
 -13 -12   0   22.20    2.40
 -13 -12   0   19.50    4.30
  13 -12   0   15.20    3.60
  13 -12   0   16.10    3.00
 -13 -12   0   18.50    3.30
 -13 -12   0   18.60    4.10
  13 -12   0   21.70    3.40
  13  12   0   21.80    3.60
 -13  12   0   23.60    3.20
 -13  12   0   20.30    3.70
 -13  12   0   13.60    3.40
 -13  12   0   17.60    3.10
 -13  12   0   17.00    3.30
 -13  12   0   16.50    2.90
  13  12   0   22.50    4.30
  13  12   0   20.00    3.50
  13  12   0   19.10    3.70
  14 -12   0   31.90    4.40
  14 -12   0   29.70    5.00
 -14 -12   0   29.30    2.80
 -14 -12   0   25.90    3.90
 -14 -12   0   32.00    4.70
  14 -12   0   27.80    3.80
 -14 -12   0   29.20    4.80
  14 -12   0   35.20    4.00
 -14  12   0   25.40    3.90
 -14  12   0   28.60    3.30
  14  12   0   28.30    4.50
  14  12   0   33.50    5.10
 -14  12   0   27.20    4.70
  14  12   0   28.20    4.20
 -14  12   0   33.50    3.60
 -14  12   0   34.20    4.60
  14  12   0   30.00    4.20
 -14  12   0   30.20    4.30
 -15 -12   0    6.10    1.60
  15 -12   0    8.30    3.00
 -15 -12   0    4.20    2.20
  15 -12   0    4.50    2.60
 -15 -12   0    5.90    2.30
  15 -12   0   10.40    2.60
 -15 -12   0    7.10    2.70
  15 -12   0    4.30    2.00
 -15  12   0    5.70    2.20
 -15  12   0    9.80    2.70
  15  12   0    4.80    2.70
  15  12   0    4.60    2.50
  15  12   0    7.90    2.30
 -15  12   0    7.70    2.10
 -15  12   0   10.90    2.20
  15  12   0    6.60    2.20
 -15  12   0    6.80    2.40
  15  12   0   10.50    3.20
 -15  12   0    4.10    2.90
 -16 -12   0    4.40    1.40
  16 -12   0    2.10    1.40
 -16 -12   0    4.90    2.30
  16 -12   0    5.10    2.00
  16 -12   0    1.50    2.00
  16 -12   0    2.30    1.80
 -16 -12   0    3.90    1.90
 -16  12   0    2.30    1.80
 -16  12   0    3.40    2.50
 -16  12   0    8.40    2.40
  16  12   0    4.50    2.00
  16  12   0    5.30    2.00
  16  12   0    4.40    2.10
 -16  12   0    2.80    1.50
  16  12   0    4.30    2.60
  17 -12   0   29.70    4.10
  17 -12   0   37.60    4.20
 -17 -12   0   27.10    5.00
  17 -12   0   28.40    4.00
  17 -12   0   29.40    5.10
 -17 -12   0   30.60    3.00
  17  12   0   37.20    5.10
  17  12   0   35.90    4.10
 -17  12   0   31.20    5.40
 -17  12   0   31.20    4.70
  17  12   0   23.10    4.50
  17  12   0   25.70    3.90
 -17  12   0   31.70    3.50
  18 -12   0    0.00    1.50
 -18 -12   0   -2.60    2.00
  18 -12   0   -0.40    2.00
 -18 -12   0    0.90    1.10
 -18 -12   0   -0.30    1.50
  18 -12   0    1.80    1.60
  18 -12   0    0.80    1.50
 -18  12   0   -3.00    1.20
 -18  12   0   -0.30    1.10
 -18  12   0    3.30    4.80
  18  12   0   -3.90    1.90
  18  12   0    0.20    1.50
 -18  12   0   -1.30    1.50
  18  12   0   -0.50    1.50
  18  12   0    2.80    2.10
 -19 -12   0    1.00    2.20
  19 -12   0    8.60    2.50
 -19 -12   0    5.50    1.60
 -19 -12   0   -0.50    1.60
  19 -12   0    8.90    3.10
  19  12   0    8.30    2.50
 -19  12   0    4.00    2.70
  19  12   0    3.80    1.90
  19  12   0    4.50    2.70
 -19  12   0    6.30    2.30
  19  12   0    8.00    2.50
 -19  12   0    1.60    1.80
 -19  12   0    5.50    1.80
 -20 -12   0    1.80    1.70
  20 -12   0    5.30    2.50
  20 -12   0    3.20    1.80
 -20 -12   0    2.80    1.40
 -20  12   0    3.60    1.80
  20  12   0    0.60    1.70
  20  12   0    1.10    1.90
  20  12   0    4.00    2.40
  20  12   0    0.40    1.80
 -20  12   0    2.70    1.70
 -20  12   0    2.50    2.00
  21 -12   0    9.30    2.80
  21 -12   0    9.70    3.60
 -21 -12   0   12.00    2.80
 -21 -12   0   15.70    2.90
  21  12   0   13.40    3.90
  21  12   0    8.50    2.50
  21  12   0   10.90    3.50
 -21  12   0   15.50    3.40
 -21  12   0   28.60    5.30
 -21  12   0   14.00    2.60
   0 -13   0    6.30    2.20
   0 -13   0   -2.00    0.90
   0 -13   0    1.40    1.60
   0 -13   0   -0.10    1.20
   0  13   0   -0.20    1.20
   0  13   0   -2.00    1.00
   0  13   0    2.50    1.80
   0  13   0   -2.00    1.10
   0  13   0    0.00    1.20
  -1 -13   0    0.20    1.20
  -1 -13   0    0.90    1.60
   1 -13   0    0.50    1.40
   1 -13   0    0.50    1.20
   1 -13   0    0.40    1.20
  -1 -13   0    0.00    1.30
  -1 -13   0    2.50    1.70
   1 -13   0   -0.90    1.70
   1 -13   0    0.60    1.30
   1  13   0    0.70    1.20
   1  13   0    1.30    1.30
  -1  13   0    1.00    1.40
  -1  13   0   -0.50    1.10
   1  13   0   -1.10    1.10
   1  13   0    2.00    1.90
  -1  13   0    1.70    1.70
   1  13   0    2.10    1.80
  -1  13   0    0.30    1.40
  -1  13   0    3.70    1.40
  -2 -13   0    0.50    1.40
   2 -13   0    4.80    1.70
   2 -13   0    1.60    1.50
  -2 -13   0    1.50    1.60
  -2 -13   0   -0.10    1.50
   2 -13   0   -3.40    1.10
   2 -13   0   -0.90    1.30
  -2 -13   0    1.90    1.30
   2 -13   0    1.30    1.30
  -2  13   0    1.90    1.60
   2  13   0    2.00    1.40
  -2  13   0    0.40    1.20
   2  13   0   -0.40    1.50
   2  13   0    1.20    1.30
  -2  13   0   -1.30    1.30
  -2  13   0   -0.50    1.00
   2  13   0   -3.10    1.20
   2  13   0    2.20    1.70
  -2  13   0   -0.80    1.60
  -3 -13   0   13.30    2.80
  -3 -13   0   13.80    2.80
   3 -13   0   12.80    3.00
  -3 -13   0   14.10    3.20
  -3 -13   0   14.50    3.30
   3 -13   0   13.70    3.30
   3 -13   0   16.30    3.10
  -3 -13   0   12.10    2.30
   3 -13   0   14.90    2.80
  -3  13   0   14.50    2.90
   3  13   0   16.60    3.60
  -3  13   0   13.10    3.20
   3  13   0   13.20    2.80
  -3  13   0   14.70    2.80
  -3  13   0   14.30    3.40
   3  13   0   11.00    2.50
   3  13   0    9.80    3.00
   3  13   0   15.60    2.80
  -3  13   0   12.20    2.50
   4 -13   0   82.49    7.00
  -4 -13   0   85.99    7.00
  -4 -13   0   81.49    5.90
   4 -13   0   83.79    5.80
  -4 -13   0   96.49    5.40
   4 -13   0   82.49    6.00
  -4 -13   0   86.59    6.20
  -4 -13   0   83.29    6.20
  -4  13   0   81.99    5.90
  -4  13   0   78.89    5.70
   4  13   0   75.89    5.50
  -4  13   0   95.39    7.40
  -4  13   0   92.69    5.80
   4  13   0   75.09    5.60
  -4  13   0   79.59    6.40
   4  13   0   78.39    9.00
   4  13   0   82.09    6.80
  -5 -13   0    6.40    2.20
  -5 -13   0   11.90    3.00
  -5 -13   0    6.30    1.80
   5 -13   0    5.50    2.00
   5 -13   0    6.60    3.00
   5 -13   0    7.50    2.20
  -5 -13   0    9.20    2.70
  -5 -13   0    5.60    2.30
  -5  13   0    8.10    2.00
  -5  13   0    4.20    2.60
  -5  13   0    8.20    2.70
   5  13   0    5.40    1.90
  -5  13   0    9.40    2.20
  -5  13   0    9.50    2.40
   5  13   0    5.00    2.70
   5  13   0    6.20    2.50
   5  13   0    7.90    2.90
  -6 -13   0   38.40    4.40
   6 -13   0   46.80    6.50
   6 -13   0   39.10    4.20
  -6 -13   0   43.50    4.60
  -6 -13   0   35.30    3.30
  -6 -13   0   39.40    4.10
   6 -13   0   46.40    4.80
  -6 -13   0   45.80    5.80
   6  13   0   37.40    4.00
  -6  13   0   37.20    3.70
   6  13   0   47.80    5.10
   6  13   0   36.20    5.40
  -6  13   0   39.60    5.60
  -6  13   0   47.90    4.40
   6  13   0   42.70    4.30
  -6  13   0   30.10    5.30
  -6  13   0   42.80    4.90
  -7 -13   0   17.50    3.30
  -7 -13   0   14.70    2.40
   7 -13   0   18.60    6.60
   7 -13   0   16.90    3.00
  -7 -13   0   17.30    3.30
  -7 -13   0   11.60    3.40
   7 -13   0   22.80    3.70
   7  13   0   16.90    3.00
  -7  13   0   19.00    2.90
   7  13   0   13.60    3.30
  -7  13   0   10.40    2.50
   7  13   0   13.00    2.80
   7  13   0   18.60    3.90
  -7  13   0   16.70    3.30
  -7  13   0   11.60    3.10
  -7  13   0   21.50    4.30
  -8 -13   0   -0.70    1.60
  -8 -13   0   -3.30    1.30
   8 -13   0    2.70    1.50
   8 -13   0    2.10    1.90
  -8 -13   0    0.70    1.00
   8 -13   0    1.50    1.50
  -8  13   0   -1.50    1.00
   8  13   0    0.10    1.50
  -8  13   0   -0.50    1.60
   8  13   0    1.20    1.40
  -8  13   0    2.30    1.50
  -8  13   0   -1.20    1.20
   8  13   0    1.10    1.60
   8  13   0    1.30    1.40
  -8  13   0   -2.10    0.90
   9 -13   0   -1.20    1.60
   9 -13   0    2.20    2.00
  -9 -13   0   -0.80    1.00
  -9 -13   0    3.20    2.30
   9 -13   0   -1.50    1.20
  -9 -13   0    4.70    2.10
  -9 -13   0    1.60    1.90
   9  13   0    1.10    1.70
   9  13   0    0.80    1.50
  -9  13   0    2.60    1.50
   9  13   0    1.60    1.90
  -9  13   0    2.80    1.50
  -9  13   0   -2.50    1.60
   9  13   0    0.20    1.30
  -9  13   0    1.50    1.40
  -9  13   0    1.30    1.60
  10 -13   0   17.10    3.20
 -10 -13   0   10.70    3.60
 -10 -13   0   18.20    3.40
  10 -13   0   13.40    2.80
  10 -13   0   11.90    3.80
 -10 -13   0   18.70    4.00
 -10 -13   0   16.80    2.40
 -10  13   0   10.80    2.90
 -10  13   0   15.80    3.70
 -10  13   0   18.50    2.90
  10  13   0   22.80    4.20
 -10  13   0   12.00    2.80
  10  13   0   18.00    3.70
  10  13   0   18.80    3.40
 -10  13   0    8.40    2.30
  10  13   0   16.90    3.20
  11 -13   0    6.90    2.40
  11 -13   0    6.20    2.00
 -11 -13   0    6.20    1.60
 -11 -13   0    6.10    2.40
  11 -13   0    9.20    3.00
 -11 -13   0    2.40    1.90
 -11 -13   0    8.80    2.50
 -11  13   0    7.70    2.10
 -11  13   0    7.80    2.60
  11  13   0    9.30    2.70
  11  13   0    3.70    2.30
  11  13   0    9.90    2.40
 -11  13   0    8.10    3.20
 -11  13   0   10.20    2.70
  11  13   0    9.60    3.00
 -11  13   0   11.30    2.40
 -12 -13   0   26.60    4.00
  12 -13   0   20.40    4.90
 -12 -13   0   33.40    5.30
 -12 -13   0   36.30    3.10
  12 -13   0   39.60    5.70
  12 -13   0   27.20    3.80
 -12 -13   0   42.30    5.40
 -12  13   0   25.80    4.10
 -12  13   0   29.20    8.60
  12  13   0   29.10    4.90
  12  13   0   28.40    4.60
 -12  13   0   22.90    3.30
  12  13   0   34.20    4.50
 -12  13   0   35.20    4.80
  13 -13   0   15.20    3.90
  13 -13   0   12.10    2.50
 -13 -13   0   10.90    2.00
 -13 -13   0   10.50    2.80
  13 -13   0    7.50    2.50
 -13 -13   0   12.30    3.50
 -13 -13   0    5.10    2.60
  13  13   0    9.90    2.70
 -13  13   0    9.90    2.40
  13  13   0   15.00    3.70
 -13  13   0    5.60    2.30
  13  13   0   14.20    3.40
 -13  13   0   10.60    4.20
 -13  13   0   11.70    2.50
  14 -13   0   22.80    4.80
 -14 -13   0   17.50    2.40
  14 -13   0   19.50    3.40
  14 -13   0   26.80    3.90
 -14 -13   0   18.80    4.10
 -14 -13   0   19.30    3.60
  14  13   0   24.10    4.30
 -14  13   0   15.60    4.10
  14  13   0   25.30    5.00
 -14  13   0   23.80    3.20
 -14  13   0   24.20    4.50
  14  13   0   18.50    3.30
 -14  13   0   16.50    3.10
  15 -13   0    4.10    2.60
 -15 -13   0    0.70    1.30
  15 -13   0    1.00    1.50
  15 -13   0    4.60    2.00
 -15 -13   0    1.50    2.10
 -15 -13   0    2.00    2.00
 -15  13   0    5.40    2.80
  15  13   0    3.40    1.70
 -15  13   0    4.40    1.90
 -15  13   0    2.20    2.00
  15  13   0    6.70    2.60
  15  13   0    5.40    2.10
  15  13   0   -2.30    2.00
 -15  13   0    2.90    1.40
 -15  13   0    5.10    1.90
 -16 -13   0   91.49    6.90
  16 -13   0   97.69    8.40
 -16 -13   0   83.99    7.80
 -16 -13   0   98.19    5.20
  16 -13   0  101.09    6.90
  16  13   0  103.29    6.90
 -16  13   0   83.09    8.10
 -16  13   0  103.19    7.60
  16  13   0   83.39    8.10
  16  13   0   92.29    6.70
  16  13   0  100.79    7.60
 -16  13   0   96.69    7.00
 -16  13   0   94.49    5.90
  17 -13   0   -3.00    1.90
  17 -13   0    2.50    1.70
 -17 -13   0    4.90    2.40
 -17 -13   0    1.60    1.20
 -17  13   0    1.10    1.50
 -17  13   0    3.20    3.10
 -17  13   0   -0.30    1.60
  17  13   0    1.80    1.90
 -17  13   0   -0.60    1.80
  17  13   0    1.80    2.60
  17  13   0    0.50    1.60
  18 -13   0   13.20    3.00
 -18 -13   0   11.30    2.20
  18 -13   0   11.60    3.50
 -18  13   0   10.30    3.40
  18  13   0    6.50    3.50
  18  13   0    9.50    2.80
 -18  13   0   10.20    2.30
  18  13   0    9.30    3.10
  18  13   0   11.60    3.00
   0 -14   0   -3.10    1.10
   0 -14   0    1.00    1.70
   0 -14   0    0.60    1.30
   0  14   0    0.60    1.30
   0  14   0    0.40    1.70
   0  14   0   -0.60    1.80
   0  14   0    3.70    2.10
   0  14   0    2.10    1.40
   1 -14   0   36.10    4.20
   1 -14   0   46.90    5.30
   1 -14   0   29.70    4.00
  -1 -14   0   33.10    3.70
  -1 -14   0   38.20    4.30
  -1 -14   0   32.60    5.10
  -1  14   0   32.30    5.30
  -1  14   0   34.50    4.00
   1  14   0   30.20    4.00
  -1  14   0   33.80    3.90
   1  14   0   34.30    5.10
  -1  14   0   38.40    4.20
   1  14   0   39.20    4.10
   1  14   0   40.40    5.70
  -1  14   0   29.10    4.60
   1  14   0   47.30    4.70
  -2 -14   0    1.20    1.80
   2 -14   0    5.90    2.70
  -2 -14   0    3.60    1.70
   2 -14   0    0.90    1.60
  -2 -14   0    5.10    1.80
   2  14   0    3.20    2.30
  -2  14   0    2.90    1.70
  -2  14   0    3.90    1.90
  -2  14   0    6.50    2.20
  -2  14   0    2.10    2.20
   2  14   0    2.90    1.70
   2  14   0    4.60    1.70
  -2  14   0    2.10    1.70
   2  14   0    6.90    2.50
   2  14   0    2.70    1.70
   3 -14   0    1.40    1.40
  -3 -14   0    0.50    1.70
  -3 -14   0    2.10    1.70
  -3 -14   0   -0.40    1.10
   3 -14   0    0.70    2.10
   3 -14   0    1.30    1.50
   3  14   0   -1.40    1.30
  -3  14   0    2.30    1.50
   3  14   0   -0.80    1.70
  -3  14   0    4.70    1.70
  -3  14   0    1.70    1.50
  -3  14   0   -0.80    1.40
   3  14   0   -0.10    1.30
   3  14   0   -1.70    1.40
   3  14   0   -0.90    1.80
   4 -14   0    4.20    1.70
   4 -14   0    0.40    1.50
  -4 -14   0   -2.00    1.00
  -4 -14   0    1.40    1.20
   4 -14   0   -4.10    1.40
  -4 -14   0    1.90    1.30
  -4 -14   0   -1.40    1.50
  -4  14   0    0.30    1.30
  -4  14   0   -2.40    1.60
   4  14   0   -1.50    1.30
   4  14   0    3.40    2.50
  -4  14   0   -0.40    1.30
  -4  14   0   -1.80    1.20
   4  14   0   -0.50    1.60
   4  14   0    0.70    1.40
   4  14   0   -2.60    1.50
  -4  14   0    1.10    1.50
  -5 -14   0    2.60    1.70
   5 -14   0   -0.60    1.20
   5 -14   0    2.10    2.20
  -5 -14   0    0.40    1.10
  -5 -14   0    1.30    1.50
  -5 -14   0    1.50    1.40
  -5  14   0   -3.20    1.30
  -5  14   0    3.20    1.40
  -5  14   0    1.40    1.30
  -5  14   0    1.10    1.90
   5  14   0    2.00    2.30
   5  14   0   -0.80    1.10
  -5  14   0   -1.20    1.90
   5  14   0   -2.10    1.60
   5  14   0    0.40    1.20
   5  14   0    0.60    1.50
  -6 -14   0   16.70    5.40
  -6 -14   0   24.00    3.10
  -6 -14   0   25.30    4.40
   6 -14   0   25.10    3.70
   6 -14   0   30.30    5.20
  -6 -14   0   27.30    4.00
   6  14   0   25.90    4.40
  -6  14   0   26.70    3.90
   6  14   0   28.90    4.60
  -6  14   0   19.30    3.80
   6  14   0   19.40    3.30
  -6  14   0   27.70    3.90
   6  14   0   25.40    3.60
  -6  14   0   25.50    4.70
  -6  14   0   28.60    6.00
  -7 -14   0   -0.90    1.40
   7 -14   0    1.60    1.40
  -7 -14   0   -0.80    1.00
   7  14   0    0.60    1.30
  -7  14   0    1.50    1.20
  -7  14   0   -2.40    1.30
  -7  14   0   -2.60    1.80
   7  14   0    0.00    1.50
  -7  14   0    0.20    1.60
  -7  14   0    1.30    1.40
   7  14   0   -0.90    1.80
   8 -14   0   22.00    4.80
  -8 -14   0   19.50    3.60
   8 -14   0   18.40    3.30
  -8 -14   0   19.10    2.70
  -8 -14   0   20.40    5.20
  -8  14   0   17.70    3.60
  -8  14   0   21.80    3.50
  -8  14   0   23.00    3.40
   8  14   0   26.40    3.90
  -8  14   0   18.70    4.20
   8  14   0   20.00    4.20
   8  14   0   21.40    4.00
  -9 -14   0   23.70    2.80
  -9 -14   0   12.10    3.20
  -9 -14   0   16.70    4.00
   9 -14   0   21.00    4.50
   9 -14   0   22.80    3.80
   9  14   0   21.60    4.20
  -9  14   0   19.20    3.10
   9  14   0   18.90    3.40
  -9  14   0   17.50    3.30
  -9  14   0   20.40    4.50
   9  14   0   18.10    3.70
  -9  14   0   19.60    4.40
 -10 -14   0   77.19    4.80
 -10 -14   0   82.69    6.90
 -10 -14   0   81.69    7.30
  10 -14   0   77.89    6.10
  10 -14   0   71.69    7.10
  10  14   0   80.99    6.10
  10  14   0   62.39    6.60
 -10  14   0   84.89    7.70
  10  14   0   79.69    7.00
 -10  14   0   85.79    5.70
 -10  14   0   88.69    6.20
 -10  14   0   81.99    8.00
  11 -14   0   26.50    5.10
 -11 -14   0   18.30    4.10
  11 -14   0   20.90    3.60
 -11 -14   0   25.80    2.90
 -11  14   0   22.80    3.40
  11  14   0   25.20    5.20
 -11  14   0   27.50    5.40
  11  14   0   28.90    4.80
 -11  14   0   26.70    4.30
 -11  14   0   25.00    3.70
  11  14   0   25.20    3.90
  12 -14   0   40.00    4.50
  12 -14   0   39.00    6.10
 -12 -14   0   42.30    3.50
 -12 -14   0   50.69    6.80
  12 -14   0   39.10    4.60
 -12  14   0   49.60    4.60
  12  14   0   42.00    4.70
 -12  14   0   52.69    6.20
  12  14   0   50.69    5.90
 -12  14   0   45.30    5.20
  12  14   0   50.49    5.60
 -12  14   0   43.10    4.20
 -13 -14   0    0.40    1.10
  13 -14   0   -0.40    1.70
  13 -14   0    0.80    2.30
  13 -14   0    4.60    1.90
 -13 -14   0    5.80    3.30
 -13  14   0   -1.20    1.40
 -13  14   0    1.60    1.50
 -13  14   0    1.60    2.30
  13  14   0   -1.90    1.90
 -13  14   0    1.00    2.10
  13  14   0    3.40    1.80
  13  14   0   -0.90    2.00
 -14 -14   0    0.20    1.10
  14 -14   0    2.90    2.70
  14 -14   0    2.10    1.80
 -14  14   0   -2.70    2.10
 -14  14   0    0.50    1.40
 -14  14   0    2.10    2.40
  14  14   0    4.30    3.10
  14  14   0    3.20    2.30
  14  14   0   -0.70    1.80
   0 -15   0    1.10    1.60
   0 -15   0    1.90    1.70
   0  15   0   -3.20    1.60
   0  15   0    0.40    1.40
  -1 -15   0    0.80    1.50
   1 -15   0    0.10    1.50
  -1 -15   0    3.20    1.70
  -1 -15   0   -0.80    1.70
   1 -15   0   -2.20    1.10
  -1  15   0   -0.90    1.90
   1  15   0   -0.20    1.90
  -1  15   0    2.40    2.40
  -1  15   0    4.30    1.80
   1  15   0    0.00    1.40
   1  15   0    2.60    2.10
   2 -15   0    2.40    1.60
  -2 -15   0    0.40    1.40
  -2 -15   0    0.10    1.90
  -2 -15   0    2.20    1.80
   2 -15   0   -0.20    1.40
  -2  15   0    3.10    2.60
   2  15   0    0.30    2.40
   2  15   0    0.20    2.50
  -2  15   0    2.00    1.60
  -3 -15   0   11.00    2.70
   3 -15   0    4.20    2.00
   3 -15   0   11.50    2.80
  -3 -15   0   11.40    3.00
   3 -15   0    6.80    2.80
  -3  15   0    2.60    2.90
  -3  15   0    5.80    2.10
   3  15   0    9.20    2.40
   3  15   0   -0.90    2.20
  -3  15   0   13.80    3.40
   3  15   0    5.80    2.80
   4 -15   0   28.10    4.10
  -4 -15   0   33.70    5.60
  -4 -15   0   27.40    5.40
  -4 -15   0   32.20    4.50
   4 -15   0   37.40    4.70
   4 -15   0   25.50    5.10
   4  15   0   40.70    5.90
  -4  15   0   27.40    5.10
  -4  15   0   23.50    4.40
  -4  15   0   28.00    3.70
   4  15   0   31.30    4.30
   4  15   0   28.70    5.30
  -5 -15   0   13.90    3.40
  -5 -15   0    0.60    3.30
   5 -15   0    6.60    2.40
   5 -15   0    8.90    3.50
  -5 -15   0    7.00    2.00
   5 -15   0    9.40    2.70
   5  15   0    7.50    2.40
  -5  15   0    3.00    2.50
   5  15   0    3.80    2.80
  -5  15   0    1.70    1.80
  -5  15   0    5.50    2.80
   5  15   0    4.10    2.60
  -6 -15   0   38.20    5.30
   6 -15   0   41.80    4.90
  -6 -15   0   39.70    6.00
   6 -15   0   38.00    4.50
   6 -15   0   37.70    6.10
  -6 -15   0   43.90    3.80
  -6  15   0   58.39    5.70
   6  15   0   40.00    6.10
  -6  15   0   51.19    4.60
  -6  15   0   37.80    5.90
   6  15   0   46.70    4.70
   6  15   0   41.00    6.00
  -7 -15   0   13.00    3.80
  -7 -15   0   10.70    2.30
   7 -15   0    9.40    2.70
   7 -15   0    8.70    3.70
  -7  15   0   16.30    4.50
  -7  15   0   12.70    2.80
  -7  15   0   16.50    3.50
   7  15   0   12.70    4.00
   7  15   0   16.10    3.10
   7  15   0    7.90    4.00
   8 -15   0    5.90    2.20
  -8 -15   0    1.20    2.80
   8 -15   0   -2.70    2.20
  -8 -15   0    0.10    1.20
   8  15   0    3.70    2.90
   8  15   0    1.90    2.00
  -8  15   0    4.80    2.00
   8  15   0    0.90    2.10
  -8  15   0    2.70    2.30
  -8  15   0    1.50    2.60
  33   0  -1    1.30    2.30
  33   0  -1    0.10    1.50
 -33   0   1    2.00    0.90
  32   0  -1    0.10    1.20
 -32   0   1    0.00    1.60
  32   0  -1    1.60    1.80
 -31   0   1    2.00    1.60
 -31   0   1    3.10    1.70
  31   0  -1    0.60    1.70
  31   0  -1    1.90    1.30
  31   0  -1    0.50    1.20
  30   0  -1   -1.10    1.10
  30   0  -1    0.30    1.10
  30   0  -1    2.30    1.30
 -30   0   1   -1.60    1.00
 -30   0   1   -0.60    0.60
 -30   0   1    1.20    1.50
 -29   0   1    0.20    1.40
  29   0  -1    1.70    1.40
 -29   0   1    2.30    1.50
 -29   0   1    1.40    0.70
  29   0  -1    0.90    1.20
  29   0  -1    0.40    1.30
 -29   0   1   -0.80    1.10
 -28   0   1    0.40    0.70
  28   0  -1    2.00    1.30
  28   0  -1   -0.70    1.00
 -28   0   1   -0.60    1.30
  28   0  -1   -0.80    1.20
 -28   0   1   -1.80    0.90
 -28   0   1   -2.10    0.90
  27   0  -1   -0.80    1.00
 -27   0   1   -0.20    0.60
 -27   0   1    1.90    1.20
  27   0  -1   -2.20    0.70
 -27   0   1    0.30    1.20
  27   0  -1    0.50    1.20
  26   0  -1   -0.40    0.90
  26   0  -1    1.60    1.10
 -26   0   1    0.40    1.00
 -26   0   1    0.90    1.00
 -26   0   1   -0.50    0.60
 -26   0   1    0.30    1.20
  25   0  -1   -1.30    0.80
  25   0  -1    0.50    0.90
 -25   0   1   -0.10    0.50
 -25   0   1   -2.50    0.90
 -25   0   1   -0.20    0.90
  25   0  -1    0.00    0.90
 -24   0   1   -0.40    0.90
 -24   0   1    0.40    0.60
 -24   0   1    1.30    1.10
 -24   0   1   -0.40    1.00
  24   0  -1    0.20    0.90
  24   0  -1    0.10    1.10
  24   0  -1    0.40    0.90
 -23   0   1   -0.30    0.90
 -23   0   1   -0.40    0.90
 -23   0   1    0.90    1.00
  23   0  -1    0.60    1.00
  23   0  -1    2.60    1.30
  23   0  -1   -0.50    1.00
 -23   0   1    0.50    0.60
 -22   0   1    0.50    0.90
  22   0  -1   -1.30    0.70
 -22   0   1   -0.50    0.90
  22   0  -1    0.00    0.90
 -22   0   1    0.50    0.50
  22   0  -1    0.70    1.00
 -22   0   1   -0.30    0.80
  21   0  -1    1.20    0.90
  21   0  -1   -0.20    0.80
 -21   0   1    0.10    0.80
 -21   0   1   -0.70    0.40
 -21   0   1    0.10    0.90
  21   0  -1   -0.40    0.70
 -21   0   1    1.00    0.80
 -20   0   1   -0.30    0.40
  20   0  -1   -0.30    0.70
 -20   0   1   -0.10    0.70
 -20   0   1    1.20    1.00
  20   0  -1    0.30    0.90
 -20   0   1    0.40    0.90
  20   0  -1    0.00    0.80
  19   0  -1    0.20    0.70
 -19   0   1   -0.10    0.70
 -19   0   1   -0.70    0.60
 -19   0   1    0.80    0.50
  19   0  -1   -0.10    0.80
  19   0  -1   -0.30    0.60
 -19   0   1    0.10    0.80
 -18   0   1    0.20    0.40
  18   0  -1    0.70    0.80
  18   0  -1    0.70    0.80
 -18   0   1    0.60    0.80
 -18   0   1   -0.30    0.60
  18   0  -1    0.20    0.70
 -18   0   1    0.40    0.60
  17   0  -1    0.00    0.60
 -17   0   1    0.60    0.70
 -17   0   1    0.10    0.70
  17   0  -1    0.50    0.70
  17   0  -1   -0.80    0.40
 -17   0   1    0.00    0.30
 -17   0   1   -0.20    0.60
 -16   0   1   -0.40    0.50
 -16   0   1    0.20    0.60
  16   0  -1   -0.30    0.50
  16   0  -1   -0.40    0.50
 -16   0   1    0.40    0.40
 -16   0   1    0.50    0.70
  16   0  -1   -0.70    0.60
  15   0  -1    1.30    0.80
 -15   0   1   -0.20    0.50
 -15   0   1   -0.40    0.60
  15   0  -1    0.10    0.60
 -15   0   1    0.00    0.60
 -15   0   1    0.20    0.40
  15   0  -1    1.00    0.80
 -14   0   1    0.20    0.30
 -14   0   1   -0.50    0.40
 -14   0   1   -0.10    0.40
  14   0  -1    0.30    0.50
 -14   0   1    0.20    0.60
  14   0  -1    1.30    0.70
  14   0  -1    0.20    0.50
 -14   0   1   -0.60    0.40
  13   0  -1    0.00    0.50
 -13   0   1    0.20    0.50
 -13   0   1    0.20    0.50
  13   0  -1    0.40    0.50
 -13   0   1   -0.20    0.50
 -13   0   1    0.00    0.30
 -13   0   1    2.30    0.80
  13   0  -1   -0.30    0.40
  12   0  -1    0.00    0.50
 -12   0   1    0.70    0.60
 -12   0   1    0.10    0.30
 -12   0   1    0.40    0.50
  12   0  -1    0.50    0.50
  12   0  -1    0.00    0.40
 -12   0   1   -0.50    0.40
  12   0  -1    0.10    0.50
 -12   0   1   -0.20    0.40
 -11   0   1   -0.20    0.70
  11   0  -1    0.30    0.50
  11   0  -1    0.10    0.50
 -11   0   1   -0.70    0.30
  11   0  -1    0.00    0.40
  11   0  -1   -0.10    0.40
 -11   0   1    0.00    0.40
 -11   0   1   -0.30    0.30
 -11   0   1    0.00    0.30
 -10   0   1    0.00    0.40
  10   0  -1    0.20    0.40
  10   0  -1   -0.10    0.40
 -10   0   1    0.00    0.40
  10   0  -1    0.30    0.40
 -10   0   1   -0.10    0.20
 -10   0   1    0.30    0.40
 -10   0   1   -0.30    0.30
  10   0  -1   -0.10    0.30
   9   0  -1   -0.20    0.30
  -9   0   1    0.20    0.20
  -9   0   1   -0.20    0.20
   9   0  -1    0.30    0.40
   9   0  -1    0.20    0.30
  -9   0   1    0.20    0.30
   9   0  -1    0.20    0.30
  -9   0   1    0.30    0.40
  -9   0   1   -0.10    0.30
   8   0  -1   -0.10    0.20
  -8   0   1    0.10    0.30
  -8   0   1    0.60    0.40
  -8   0   1    0.10    0.30
   8   0  -1   -0.10    0.20
   8   0  -1    0.10    0.30
  -8   0   1    0.10    0.20
  -8   0   1    0.70    0.40
   8   0  -1    0.10    0.30
   7   0  -1    0.00    0.30
  -7   0   1    0.00    0.30
  -7   0   1    0.10    0.30
   7   0  -1    0.20    0.30
  -7   0   1   -0.10    0.20
   7   0  -1   -0.40    0.20
   7   0  -1    0.00    0.20
  -7   0   1   -0.10    0.20
  -7   0   1    0.50    0.20
  -6   0   1    0.40    0.30
   6   0  -1    0.20    0.20
  -6   0   1    0.20    0.20
  -6   0   1   -0.40    0.10
   6   0  -1    0.50    0.30
   6   0  -1    0.40    0.20
  -6   0   1   -0.10    0.20
   6   0  -1   -0.10    0.20
  -6   0   1    0.00    0.20
   5   0  -1    0.00    0.20
  -5   0   1    0.20    0.20
   5   0  -1    0.00    0.20
  -5   0   1    0.20    0.20
   5   0  -1    0.60    0.30
   5   0  -1    0.00    0.20
  -5   0   1    0.00    0.20
  -5   0   1    0.10    0.20
   4   0  -1    0.00    0.10
  -4   0   1    0.00    0.20
  -4   0   1    0.10    0.10
  -4   0   1    0.20    0.20
   4   0  -1    0.10    0.10
   4   0  -1    0.30    0.20
  -4   0   1    0.00    0.20
  -4   0   1    0.70    0.20
   4   0  -1    0.10    0.20
   4   0  -1    0.00    0.10
  -3   0   1    0.10    0.10
   3   0  -1    0.10    0.10
  -3   0   1   -0.10    0.10
  -3   0  -1    0.00    0.10
   3   0   1    0.10    0.10
  -3   0  -1    0.10    0.20
  -3   0  -1    0.00    0.10
  -3   0  -1    0.00    0.10
   3   0   1    0.00    0.10
   3   0   1   -0.20    0.10
  -3   0  -1    0.10    0.10
   4   0   1    2.40    0.40
  -4   0  -1    2.80    0.40
  -4   0  -1    1.70    0.40
   5   0   1   -0.10    0.20
   5   0   1    0.10    0.20
  -5   0  -1    0.10    0.20
  -5   0  -1    0.00    0.20
  -5   0  -1    0.10    0.20
   5   0   1    0.00    0.20
  -5   0  -1   -0.10    0.20
   6   0   1    0.10    0.20
  -6   0  -1    0.20    0.30
   6   0   1   -0.10    0.20
  -6   0  -1    0.10    0.20
  -6   0  -1    0.50    0.30
  -6   0  -1   -0.10    0.20
  -6   0  -1    0.00    0.20
  -7   0  -1    0.10    0.30
  -7   0  -1    2.00    0.50
  -7   0  -1   -0.10    0.20
  -7   0  -1    2.00    0.50
   7   0   1   -0.20    0.20
   7   0   1   -0.10    0.30
  -7   0  -1    0.10    0.20
   7   0   1    0.70    0.30
  -8   0  -1    0.20    0.30
   8   0   1    0.20    0.30
   8   0   1    0.00    0.30
  -8   0  -1    0.00    0.30
  -8   0  -1   -0.20    0.30
   8   0   1    0.10    0.30
  -8   0  -1    0.10    0.30
  -8   0  -1    0.20    0.30
   9   0   1   -0.20    0.40
  -9   0  -1   -0.20    0.30
  -9   0  -1   -0.10    0.20
  -9   0  -1   -0.20    0.30
   9   0   1    0.10    0.30
   9   0   1   -0.20    0.20
  -9   0  -1   -0.20    0.20
  -9   0  -1    0.20    0.40
 -10   0  -1    0.00    0.40
 -10   0  -1   -0.10    0.40
 -10   0  -1   -0.20    0.30
 -10   0  -1   -0.20    0.40
 -10   0  -1    0.30    0.40
  10   0   1   -0.20    0.30
  10   0   1    0.20    0.40
  10   0   1    0.00    0.40
  11   0   1    0.40    0.50
 -11   0  -1    0.60    0.50
 -11   0  -1    0.30    0.50
 -11   0  -1    0.30    0.40
 -11   0  -1   -0.50    0.40
  11   0   1   -0.40    0.40
  11   0   1    0.00    0.50
 -11   0  -1    1.10    0.70
 -12   0  -1    0.20    0.60
  12   0   1    0.20    0.60
 -12   0  -1    0.00    0.40
  12   0   1   -0.10    0.50
 -12   0  -1   -0.10    0.40
 -12   0  -1    0.50    0.50
 -12   0  -1   -0.10    0.50
 -13   0  -1   -0.40    0.50
 -13   0  -1    0.10    0.40
 -13   0  -1    0.40    0.60
  13   0   1    0.50    0.50
 -13   0  -1    0.00    0.50
 -13   0  -1    0.20    0.50
  13   0   1   -0.20    0.50
  13   0   1    0.10    0.50
 -14   0  -1    0.20    0.50
 -14   0  -1    0.60    0.70
  14   0   1   -0.50    0.40
 -14   0  -1   -0.30    0.30
 -14   0  -1    0.00    0.50
  14   0   1   -0.50    0.50
 -14   0  -1    0.30    0.60
  14   0   1    0.90    0.80
 -15   0  -1   -0.10    0.60
 -15   0  -1   -0.50    0.50
 -15   0  -1    0.00    0.50
 -15   0  -1   -0.10    0.60
 -15   0  -1    1.10    0.80
  15   0   1    0.30    0.60
  15   0   1    0.20    0.60
  15   0   1   -0.50    0.50
  16   0   1   -0.20    0.60
  16   0   1    0.00    0.60
 -16   0  -1   -0.50    0.60
 -16   0  -1    0.20    0.60
  16   0   1    0.00    0.50
 -16   0  -1    0.00    0.60
 -16   0  -1    0.40    0.60
 -16   0  -1    0.40    0.50
 -17   0  -1    0.10    0.60
 -17   0  -1    0.20    0.70
  17   0   1    0.80    0.70
  17   0   1   -0.20    0.60
  17   0   1    0.40    0.70
 -17   0  -1   -0.20    0.50
 -17   0  -1    0.60    0.70
 -17   0  -1    0.00    0.60
 -18   0  -1    0.20    0.60
  18   0   1   -0.40    0.50
  18   0   1    0.40    0.80
  18   0   1    0.40    0.70
 -18   0  -1    0.20    0.50
 -18   0  -1    0.20    0.60
 -18   0  -1    0.00    0.70
 -18   0  -1    0.10    0.60
  19   0   1   -0.50    0.50
  19   0   1    0.40    0.80
 -19   0  -1    0.40    0.80
 -19   0  -1    0.80    0.90
 -19   0  -1    0.40    0.90
  19   0   1    0.20    0.70
 -19   0  -1   -0.30    0.60
 -19   0  -1    0.10    0.40
  20   0   1    0.90    0.80
 -20   0  -1   -0.10    0.80
  20   0   1    0.50    0.90
  20   0   1   -0.10    0.70
 -20   0  -1    0.00    0.80
 -20   0  -1   -0.10    0.60
 -20   0  -1    0.30    0.80
 -21   0  -1    0.90    1.00
  21   0   1    0.60    0.90
  21   0   1   -0.50    0.60
 -21   0  -1   -0.30    0.50
  21   0   1    0.50    0.90
 -21   0  -1    0.20    0.80
 -21   0  -1    0.20    1.00
  22   0   1   -1.40    0.90
 -22   0  -1    0.20    0.90
 -22   0  -1   -0.20    0.50
 -22   0  -1    2.40    1.10
 -22   0  -1    0.40    0.90
  22   0   1    0.50    0.90
  22   0   1   -0.30    0.70
 -23   0  -1    0.30    1.10
 -23   0  -1    0.20    0.60
  23   0   1    1.40    1.20
 -23   0  -1   -1.40    0.80
 -23   0  -1    0.90    1.20
  23   0   1   -1.20    0.80
  23   0   1    0.40    1.00
  24   0   1   -0.30    1.00
 -24   0  -1    0.00    1.10
 -24   0  -1   -0.50    1.10
  24   0   1    0.70    1.10
 -24   0  -1   -0.20    1.00
 -24   0  -1    0.00    0.50
  24   0   1   -0.50    1.00
  25   0   1    0.50    1.00
 -25   0  -1   -0.30    0.60
 -25   0  -1    1.50    0.90
 -25   0  -1   -0.70    1.10
  25   0   1    1.30    1.10
  25   0   1    1.00    1.20
 -25   0  -1   -1.40    1.00
  26   0   1    0.60    1.10
 -26   0  -1    1.50    0.90
  26   0   1   -0.90    1.00
 -26   0  -1   -0.10    1.10
  26   0   1   -0.70    1.50
 -26   0  -1    0.30    1.20
  27   0   1    1.00    1.40
 -27   0  -1   -0.80    1.20
  27   0   1    0.60    1.20
 -27   0  -1    1.00    0.90
  27   0   1    1.60    1.20
 -27   0  -1   -0.20    1.10
 -27   0  -1   -1.50    0.80
  28   0   1   -0.10    1.70
 -28   0  -1   -0.10    1.40
  28   0   1   -1.10    1.10
 -28   0  -1    0.10    0.80
 -28   0  -1   -1.30    1.30
 -28   0  -1    1.50    1.40
 -29   0  -1    0.00    0.80
  29   0   1    0.40    1.40
 -29   0  -1   -1.50    1.00
  29   0   1   -1.00    1.10
 -29   0  -1    0.00    1.30
 -29   0  -1    1.70    2.20
  29   0   1   -1.20    0.80
 -30   0  -1    0.70    1.40
  30   0   1   -1.80    1.30
 -30   0  -1   -0.70    1.40
  30   0   1    1.10    1.30
  30   0   1    1.60    1.30
 -30   0  -1   -1.10    1.20
 -30   0  -1    0.90    1.00
 -31   0  -1   -1.70    1.50
  31   0   1    0.00    1.50
 -31   0  -1   -1.30    1.30
 -31   0  -1   -2.90    2.00
  31   0   1   -0.40    1.60
 -31   0  -1    0.20    1.00
  32   0   1   -3.50    1.20
  32   0   1   -0.20    1.40
 -32   0  -1    0.80    1.00
 -33   0  -1    0.80    1.00
  33   0   1   -0.40    1.40
  33  -1  -1    0.40    2.60
  33  -1  -1    2.70    1.80
 -33  -1   1    0.20    0.70
  33   1  -1    1.20    1.90
 -33   1   1    0.20    0.80
  33   1  -1   -1.20    1.50
  32  -1  -1   -1.10    1.60
 -32  -1   1    0.50    0.70
  32  -1  -1    1.60    1.80
  32   1  -1    2.30    2.10
 -32   1   1    0.10    1.40
 -32   1   1    0.90    0.90
  32   1  -1    0.10    1.50
 -31  -1   1    1.10    1.60
  31  -1  -1    1.50    1.50
  31  -1  -1    0.90    1.40
 -31  -1   1   -0.20    0.70
 -31  -1   1    2.40    1.70
 -31  -1   1    0.70    1.70
  31   1  -1    2.60    1.70
  31   1  -1   -0.40    1.10
  31   1  -1    0.50    1.40
 -31   1   1    1.80    1.00
 -31   1   1    0.40    1.50
 -31   1   1    1.20    1.50
 -30  -1   1   15.60    3.30
 -30  -1   1   12.30    2.90
 -30  -1   1   12.90    1.80
  30  -1  -1   14.50    2.80
 -30  -1   1    9.60    2.60
  30  -1  -1   10.80    2.60
  30  -1  -1   16.10    3.30
 -30   1   1   16.00    2.10
  30   1  -1   13.80    2.90
  30   1  -1   17.60    2.90
  30   1  -1   15.30    3.00
 -30   1   1   12.10    3.00
 -30   1   1    9.90    2.60
 -30   1   1   15.30    3.00
 -29  -1   1    6.90    1.30
 -29  -1   1    5.90    2.10
  29  -1  -1    6.80    2.20
  29  -1  -1    8.00    2.30
 -29  -1   1    7.70    2.40
  29  -1  -1    7.10    2.10
  29   1  -1    7.00    2.30
 -29   1   1    7.30    2.10
 -29   1   1    2.90    1.70
 -29   1   1    8.80    2.40
  29   1  -1    7.80    2.10
 -29   1   1    6.00    1.40
  29   1  -1    6.80    2.20
  28  -1  -1   23.40    3.50
 -28  -1   1   25.70    2.10
  28  -1  -1   21.00    3.50
  28  -1  -1   23.80    3.60
 -28  -1   1   20.00    3.50
 -28  -1   1   26.00    3.70
 -28  -1   1   26.00    3.80
 -28   1   1   22.40    3.40
 -28   1   1   23.30    3.40
  28   1  -1   28.80    4.00
  28   1  -1   20.50    3.40
 -28   1   1   27.10    2.30
  28   1  -1   28.20    3.30
  27  -1  -1    2.30    1.50
  27  -1  -1    2.70    1.40
 -27  -1   1    4.40    1.70
 -27  -1   1    3.30    1.70
  27  -1  -1    2.90    1.50
 -27  -1   1    1.50    0.80
  27   1  -1    1.80    1.40
 -27   1   1    1.50    1.40
 -27   1   1   -0.40    1.10
  27   1  -1    1.60    1.20
 -27   1   1    1.60    1.10
  27   1  -1    2.60    1.60
 -27   1   1    2.70    1.00
  26  -1  -1   10.10    2.30
 -26  -1   1    3.40    0.90
 -26  -1   1    4.20    1.80
  26  -1  -1    3.40    1.50
 -26  -1   1    2.60    1.40
  26   1  -1    2.70    1.40
 -26   1   1    3.00    1.70
 -26   1   1    2.00    0.90
 -26   1   1    4.30    1.70
  26   1  -1    4.50    2.30
  26   1  -1    2.50    1.40
 -26   1   1    3.90    1.50
  25  -1  -1    3.60    1.60
 -25  -1   1    6.40    2.00
 -25  -1   1    4.10    1.70
  25  -1  -1    6.40    2.00
 -25  -1   1    8.50    2.10
  25  -1  -1    8.20    1.90
 -25  -1   1    7.00    1.20
  25   1  -1    6.30    2.60
 -25   1   1    6.80    1.30
 -25   1   1    7.20    1.80
 -25   1   1    4.80    2.00
 -25   1   1    6.00    1.90
  25   1  -1    8.00    2.10
  25   1  -1    4.60    1.60
 -24  -1   1    3.30    1.50
  24  -1  -1    3.10    1.40
 -24  -1   1    4.10    1.60
 -24  -1   1    3.80    0.90
  24  -1  -1    3.70    1.50
 -24  -1   1    2.10    1.40
  24  -1  -1    3.00    1.50
  24   1  -1    7.50    1.90
  24   1  -1    4.60    1.60
 -24   1   1    4.50    1.60
 -24   1   1    4.30    1.00
  24   1  -1    2.50    1.40
 -24   1   1    3.30    1.50
 -24   1   1    5.00    1.70
 -23  -1   1   34.80    3.50
  23  -1  -1   33.90    3.40
 -23  -1   1   33.80    3.40
  23  -1  -1   30.00    3.40
  23  -1  -1   34.50    3.30
 -23  -1   1   35.40    3.60
 -23  -1   1   31.80    2.20
 -23   1   1   32.30    3.50
  23   1  -1   27.40    3.20
 -23   1   1   36.70    3.50
  23   1  -1   34.60    3.40
 -23   1   1   35.00    3.20
 -23   1   1   35.00    2.50
  23   1  -1   34.80    3.10
  22  -1  -1    9.60    2.00
  22  -1  -1    9.20    2.00
 -22  -1   1    7.50    1.80
 -22  -1   1    9.20    2.10
  22  -1  -1    7.20    1.90
 -22  -1   1    7.10    1.80
 -22  -1   1   11.60    2.30
  22   1  -1    7.60    1.80
 -22   1   1    9.00    2.00
  22   1  -1    8.90    2.00
 -22   1   1    7.50    1.20
 -22   1   1    6.50    1.90
 -22   1   1    9.00    2.10
  22   1  -1    8.90    2.00
  21  -1  -1    5.70    1.60
 -21  -1   1    2.40    1.50
 -21  -1   1    4.60    0.90
  21  -1  -1    2.60    1.20
 -21  -1   1    5.80    1.70
 -21  -1   1    1.80    1.40
 -21   1   1    3.60    1.20
  21   1  -1    3.20    1.20
 -21   1   1    4.10    1.00
 -21   1   1    5.20    1.60
  21   1  -1    3.60    1.30
 -21   1   1    3.50    1.70
  21   1  -1    2.50    1.30
 -20  -1   1   48.40    3.80
 -20  -1   1   45.30    2.50
  20  -1  -1   51.29    3.80
 -20  -1   1   48.70    3.70
 -20  -1   1   48.00    3.70
  20  -1  -1   47.50    3.70
  20   1  -1   50.79    3.50
 -20   1   1   50.79    3.50
  20   1  -1   52.09    3.80
  20   1  -1   51.99    3.70
 -20   1   1   48.20    3.60
 -19  -1   1    4.00    1.30
 -19  -1   1    2.90    1.20
  19  -1  -1    5.20    1.40
  19  -1  -1    4.40    1.30
 -19  -1   1    4.60    1.50
 -19  -1   1    2.40    0.70
 -19  -1   1    5.60    1.50
  19  -1  -1    4.20    1.30
  19   1  -1    3.90    1.30
 -19   1   1    5.20    1.40
 -19   1   1    4.10    1.30
  19   1  -1    5.60    1.40
 -19   1   1    7.90    1.70
 -19   1   1    5.60    1.00
  19   1  -1    5.90    1.40
  18  -1  -1    0.40    0.70
 -18  -1   1    0.50    0.80
 -18  -1   1    1.10    0.80
  18  -1  -1    0.20    0.80
 -18  -1   1   -0.20    0.70
  18  -1  -1    0.00    0.70
 -18  -1   1    1.00    0.90
 -18  -1   1    1.90    0.60
 -18   1   1    0.10    0.40
  18   1  -1    0.80    0.80
 -18   1   1    1.80    1.10
 -18   1   1    1.00    0.70
  18   1  -1    0.30    0.80
  18   1  -1    0.60    0.70
 -18   1   1    0.60    0.70
 -17  -1   1    2.40    0.90
 -17  -1   1    4.10    0.80
  17  -1  -1    2.10    1.00
 -17  -1   1    3.60    1.20
 -17  -1   1    3.70    1.20
  17  -1  -1    2.70    1.10
 -17  -1   1    1.90    1.00
  17  -1  -1    3.90    1.10
 -17   1   1    4.10    1.20
 -17   1   1    2.30    0.90
  17   1  -1    3.70    1.10
 -17   1   1    2.70    1.00
  17   1  -1    4.40    1.30
  17   1  -1    3.60    1.10
 -17   1   1    2.10    0.70
  17   1  -1    2.50    0.90
 -16  -1   1    9.40    1.60
 -16  -1   1    8.40    1.60
 -16  -1   1    9.20    1.00
  16  -1  -1    7.40    1.50
 -16  -1   1    7.80    1.40
  16  -1  -1    8.80    1.60
 -16  -1   1    9.50    1.60
  16  -1  -1   10.20    1.70
  16   1  -1    6.40    1.30
 -16   1   1    8.80    1.60
  16   1  -1    5.40    1.20
 -16   1   1   10.40    1.10
  16   1  -1    9.80    1.60
 -16   1   1   10.00    1.60
  16   1  -1    8.00    1.50
 -16   1   1   10.40    1.70
 -15  -1   1   34.60    2.50
  15  -1  -1   36.90    2.70
 -15  -1   1   35.20    2.70
 -15  -1   1   33.70    2.60
  15  -1  -1   39.00    2.70
 -15  -1   1   34.70    1.80
  15  -1  -1   31.80    2.50
 -15  -1   1   35.00    2.70
  15   1  -1   32.80    2.50
 -15   1   1   37.20    2.80
 -15   1   1   34.00    2.60
  15   1  -1   33.10    2.60
  15   1  -1   34.90    2.50
  15   1  -1   31.20    2.40
 -15   1   1   31.50    2.30
 -15   1   1   36.00    2.00
 -14  -1   1   43.50    2.90
  14  -1  -1   40.20    2.60
 -14  -1   1   40.30    1.90
  14  -1  -1   40.40    2.80
  14  -1  -1   41.00    2.80
 -14  -1   1   39.80    2.70
  14  -1  -1   41.60    2.00
 -14  -1   1   42.60    2.70
 -14  -1   1   40.90    2.90
  14   1  -1   44.80    2.90
  14   1  -1   42.20    2.60
 -14   1   1   42.10    2.90
  14   1  -1   43.90    2.70
  14   1  -1   43.80    2.80
 -14   1   1   38.20    2.10
 -14   1   1   45.00    2.60
 -14   1   1   42.10    2.80
 -13  -1   1   38.80    2.60
 -13  -1   1   37.70    1.80
  13  -1  -1   39.50    2.60
 -13  -1   1   43.30    2.60
  13  -1  -1   37.20    2.50
  13  -1  -1   37.00    1.90
 -13  -1   1   39.30    2.60
  13  -1  -1   37.20    2.60
 -13  -1   1   40.00    2.70
 -13   1   1   37.90    2.30
  13   1  -1   35.50    2.40
  13   1  -1   36.20    2.50
  13   1  -1   34.30    2.30
 -13   1   1   37.50    2.60
  13   1  -1   38.50    2.60
 -13   1   1   37.00    2.50
 -13   1   1   39.30    2.00
 -12  -1   1    2.50    0.90
 -12  -1   1    1.20    0.60
  12  -1  -1    2.30    0.90
 -12  -1   1    1.20    0.70
  12  -1  -1    1.80    0.60
 -12  -1   1    1.30    0.70
  12  -1  -1    3.20    0.90
  12  -1  -1    2.10    0.80
 -12  -1   1    1.50    0.40
  12   1  -1    2.10    0.80
  12   1  -1    2.20    0.70
 -12   1   1    1.70    0.70
  12   1  -1    2.90    0.80
  12   1  -1    0.80    0.60
 -12   1   1    3.20    1.00
 -12   1   1    1.70    0.70
 -12   1   1    1.50    0.50
 -11  -1   1   29.80    2.10
  11  -1  -1   28.80    2.00
 -11  -1   1   27.00    1.90
  11  -1  -1   28.70    2.10
  11  -1  -1   23.70    2.00
 -11  -1   1   32.00    1.50
  11  -1  -1   29.50    1.60
 -11  -1   1   26.40    2.00
 -11  -1   1   28.90    2.10
 -11   1   1   29.30    2.00
 -11   1   1   29.90    1.90
 -11   1   1   30.10    1.60
  11   1  -1   30.40    2.50
  11   1  -1   29.10    2.50
 -11   1   1   33.30    2.20
  11   1  -1   29.40    1.90
  11   1  -1   32.00    2.20
  10  -1  -1  183.58    6.10
 -10  -1   1  190.58    6.00
 -10  -1   1  177.28    6.20
  10  -1  -1  181.68    6.30
  10  -1  -1  191.08    5.30
 -10  -1   1  194.58    6.30
  10  -1  -1  195.38    6.20
 -10  -1   1  193.28    6.20
  10   1  -1  183.08    6.10
  10   1  -1  188.58    5.90
 -10   1   1  189.98    6.30
 -10   1   1  204.98    6.20
 -10   1   1  194.18    5.40
 -10   1   1  179.48    5.70
  10   1  -1  189.38    6.00
  10   1  -1  183.28    6.20
  -9  -1   1  335.57    8.90
   9  -1  -1  319.07    8.80
   9  -1  -1  310.17    7.90
   9  -1  -1  300.97    8.70
  -9  -1   1  309.77    8.50
  -9  -1   1  296.27    8.70
   9  -1  -1  304.77    8.80
  -9  -1   1  314.17    8.90
  -9   1   1  307.97    8.90
   9   1  -1  292.87    8.70
  -9   1   1  301.47    7.90
  -9   1   1  315.27    8.30
   9   1  -1  311.77    8.40
  -9   1   1  302.87    8.70
   9   1  -1  295.87    8.70
   9   1  -1  294.87    8.50
   8  -1  -1    3.50    0.80
  -8  -1   1    1.90    0.60
  -8  -1   1    2.50    0.60
  -8  -1   1    2.70    0.60
   8  -1  -1    2.10    0.40
  -8  -1   1    2.40    0.60
   8  -1  -1    2.00    0.50
   8  -1  -1    2.60    0.70
   8   1  -1    2.10    0.60
   8   1  -1    1.60    0.40
  -8   1   1    1.30    0.50
  -8   1   1    2.00    0.40
   8   1  -1    2.80    0.70
   8   1  -1    2.40    0.60
  -8   1   1    1.90    0.50
  -7  -1   1    9.80    1.00
  -7  -1   1   10.10    1.00
  -7  -1   1   11.20    1.00
   7  -1  -1    9.20    0.90
  -7  -1   1    9.20    0.80
   7  -1  -1    9.10    0.90
   7   1  -1   10.20    1.00
  -7   1   1   10.50    1.00
   7   1  -1    9.80    0.90
   7   1  -1    8.20    0.90
  -7   1   1    9.20    0.90
  -7   1   1    8.70    0.80
   7   1  -1    9.60    1.00
  -6  -1   1    3.20    0.60
  -6  -1   1    3.00    0.60
  -6  -1   1    2.80    0.50
   6  -1  -1    2.70    0.50
   6  -1  -1    2.90    0.60
   6  -1  -1    3.80    0.50
  -6  -1   1    3.20    0.60
  -6   1   1    2.80    0.60
   6   1  -1    3.50    0.70
   6   1  -1    3.40    0.60
   6   1  -1    2.50    0.50
  -6   1   1    3.60    0.50
   6   1  -1    3.70    0.60
  -6   1   1    2.90    0.40
   5  -1  -1  344.07    8.20
   5  -1  -1  327.27    8.60
  -5  -1   1  349.67    8.80
   5  -1  -1  318.47    8.50
  -5  -1   1  334.57    8.30
  -5  -1   1  328.17    8.70
  -5  -1   1  328.27    8.60
   5   1  -1  331.47    8.60
   5   1  -1  349.07    8.70
   5   1  -1  339.17    8.60
  -5   1   1  335.57    8.20
  -5   1   1  334.37    8.60
   5   1  -1  329.07    8.30
  -5   1   1  323.07    8.60
   4   1  -1 1537.25   52.29
  -4   1   1 1724.03   53.19
   3  -1  -1    7.00    0.60
  -3  -1   1    6.30    0.60
   3   1  -1    6.10    0.60
  -3   1   1    6.50    0.50
  -3   1   1    6.00    0.50
  -3   1   1    6.70    0.60
  -3   1   1    6.80    0.60
  -2  -1   1    0.00    0.10
  -2  -1   1    0.10    0.10
   2  -1  -1    0.00    0.20
   2  -1  -1    0.00    0.10
  -2  -1   1    0.00    0.10
  -2   1   1    0.00    0.10
   2   1  -1    0.10    0.20
  -2   1   1    0.10    0.10
   2   1  -1    0.00    0.10
  -2   1   1    0.10    0.10
  -1  -1  -1  584.94   35.70
   2  -1   1    3.90    0.40
  -2  -1  -1    3.10    0.50
   2  -1   1    3.50    0.40
   2  -1   1    3.50    0.40
  -2  -1  -1    3.30    0.40
  -2  -1  -1    3.10    0.40
   2   1   1    3.20    0.40
  -2   1  -1    3.50    0.40
  -2   1  -1    3.10    0.30
  -2   1  -1    2.80    0.40
   2   1   1    3.60    0.40
  -3  -1  -1   18.70    1.00
  -3  -1  -1   19.70    1.10
   3  -1   1   17.40    1.00
  -3  -1  -1   19.70    1.00
   3  -1   1   19.20    1.00
   3  -1   1   19.80    1.00
  -3   1  -1   19.10    1.00
  -3   1  -1   20.40    1.00
   3   1   1   20.40    1.00
   3   1   1   19.00    1.00
   3   1   1   20.70    1.00
  -4  -1  -1    0.10    0.30
   4  -1   1    0.10    0.20
  -4  -1  -1   -0.10    0.20
   4  -1   1    0.20    0.20
   4  -1   1    0.10    0.20
  -4  -1  -1    0.20    0.20
  -4  -1  -1   -0.10    0.20
   4  -1   1    0.20    0.30
  -4   1  -1    0.10    0.20
   4   1   1    0.10    0.20
  -4   1  -1    0.20    0.20
   4   1   1    0.20    0.30
   4   1   1    0.10    0.20
  -4   1  -1    0.00    0.20
  -4   1  -1    0.30    0.20
   4   1   1   -0.40    0.20
   5  -1   1  171.08    5.10
   5  -1   1  172.98    5.10
  -5  -1  -1  188.48    5.30
  -5  -1  -1  177.28    5.20
  -5  -1  -1  170.48    5.00
   5  -1   1  177.18    4.90
  -5  -1  -1  178.28    5.00
  -5   1  -1  183.18    5.20
   5   1   1  173.58    5.20
   5   1   1  176.38    5.00
  -5   1  -1  183.48    5.20
  -5   1  -1  175.38    4.90
   5   1   1  181.28    5.00
   5   1   1  172.88    5.10
  -5   1  -1  181.78    5.20
   6  -1   1    5.10    0.80
  -6  -1  -1    3.20    0.60
  -6  -1  -1    4.20    0.70
  -6  -1  -1    4.10    0.70
   6  -1   1    4.20    0.60
  -6  -1  -1    4.50    0.70
   6  -1   1    4.20    0.70
   6  -1   1    3.50    0.60
   6   1   1    5.30    1.20
  -6   1  -1    4.00    0.60
  -6   1  -1    4.90    0.80
   6   1   1    3.60    0.60
   6   1   1    5.10    0.80
  -6   1  -1    3.90    0.70
   6   1   1    3.70    0.70
   7  -1   1  419.06   10.70
  -7  -1  -1  426.66   11.00
   7  -1   1  425.46   11.20
  -7  -1  -1  423.66   11.20
   7  -1   1  444.16   11.20
   7  -1   1  434.66   11.30
  -7  -1  -1  415.66   11.10
   7   1   1  428.26   11.30
   7   1   1  425.56   11.00
  -7   1  -1  439.46   11.30
  -7   1  -1  446.16   10.80
  -7   1  -1  422.56   11.30
   7   1   1  430.46   11.10
   7   1   1  424.86   11.10
   8  -1   1    0.90    0.40
  -8  -1  -1    1.10    0.50
  -8  -1  -1    1.60    0.50
   8  -1   1    1.60    0.50
   8  -1   1    1.00    0.40
  -8  -1  -1    0.90    0.50
  -8  -1  -1    0.80    0.40
   8  -1   1    1.20    0.50
  -8   1  -1    1.20    0.40
   8   1   1    1.30    0.50
  -8   1  -1    1.20    0.50
  -8   1  -1    1.00    0.50
   8   1   1    1.50    0.50
   8   1   1    1.30    0.50
  -8   1  -1    0.60    0.40
   8   1   1    1.50    0.50
  -9  -1  -1   17.90    1.50
  -9  -1  -1   18.10    1.50
   9  -1   1   16.90    1.40
   9  -1   1   16.90    1.20
  -9  -1  -1   16.20    1.40
   9  -1   1   16.60    1.40
   9  -1   1   16.70    1.50
  -9  -1  -1   15.90    1.30
   9   1   1   16.80    1.40
  -9   1  -1   15.00    1.40
  -9   1  -1   16.50    1.40
   9   1   1   16.60    1.40
   9   1   1   15.10    1.30
  -9   1  -1   16.00    1.20
  -9   1  -1   17.40    1.30
  -9   1  -1   15.00    1.40
   9   1   1   17.00    1.40
  10  -1   1   46.00    2.60
  10  -1   1   45.80    2.10
 -10  -1  -1   46.00    2.50
 -10  -1  -1   50.69    2.60
 -10  -1  -1   49.90    2.70
  10  -1   1   45.60    2.50
  10  -1   1   44.10    3.10
 -10  -1  -1   46.90    2.60
 -10   1  -1   46.50    2.20
  10   1   1   43.50    2.60
 -10   1  -1   49.70    2.40
  10   1   1   48.70    2.50
 -10   1  -1   41.20    2.50
  10   1   1   43.60    2.50
 -10   1  -1   45.10    2.60
 -10   1  -1   45.60    2.60
 -11  -1  -1 2227.28   51.39
 -11  -1  -1 2229.48   51.79
 -11  -1  -1 2143.59   50.39
  11  -1   1 2168.98   51.49
 -11  -1  -1 2200.28   51.59
 -11  -1  -1 2164.68   51.49
 -11   1  -1 2159.88   51.59
 -11   1  -1 2256.37   51.19
 -11   1  -1 2181.08   51.69
  11   1   1 2177.98   51.39
 -11   1  -1 2197.38   50.69
  11   1   1 2219.28   51.59
 -11   1  -1 2216.58   51.69
 -12  -1  -1  625.74   17.40
 -12  -1  -1  667.13   17.40
  12  -1   1  668.63   17.40
  12  -1   1  619.34   19.40
 -12  -1  -1  636.44   16.20
  12  -1   1  677.53   16.40
 -12  -1  -1  663.53   17.30
 -12  -1  -1  659.03   17.60
  12  -1   1  695.43   17.50
  12   1   1  680.83   17.30
 -12   1  -1  610.84   17.30
 -12   1  -1  673.03   17.60
  12   1   1  661.33   17.30
 -12   1  -1  634.34   17.40
  12   1   1  649.74   18.00
 -12   1  -1  692.33   16.60
 -12   1  -1  682.43   17.10
  12   1   1  670.43   17.40
  13  -1   1   81.69    4.00
  13  -1   1   80.79    3.90
 -13  -1  -1   76.19    3.90
 -13  -1  -1   79.59    3.80
  13  -1   1   80.69    3.90
 -13  -1  -1   76.99    3.10
 -13  -1  -1   78.19    3.90
  13  -1   1   75.49    3.10
 -13  -1  -1   74.09    3.70
  13   1   1   75.09    3.70
 -13   1  -1   79.09    3.30
 -13   1  -1   74.19    3.80
  13   1   1   65.99    3.60
 -13   1  -1   76.59    3.60
  13   1   1   80.29    3.70
 -13   1  -1   77.99    3.90
 -13   1  -1   81.09    4.00
  13   1   1   76.19    3.90
 -14  -1  -1   31.50    2.40
  14  -1   1   34.70    2.60
 -14  -1  -1   30.50    2.50
 -14  -1  -1   25.90    2.30
 -14  -1  -1   31.80    1.90
  14  -1   1   29.80    2.40
 -14  -1  -1   27.30    2.30
  14  -1   1   30.10    2.40
 -14   1  -1   29.20    2.40
 -14   1  -1   30.50    1.90
 -14   1  -1   33.10    2.50
  14   1   1   26.70    2.20
  14   1   1   27.70    2.20
 -14   1  -1   26.50    2.10
 -14   1  -1   26.90    2.40
  14   1   1   25.50    2.20
 -15  -1  -1   98.69    4.50
  15  -1   1   86.49    4.30
 -15  -1  -1   84.29    4.40
 -15  -1  -1   83.79    4.30
 -15  -1  -1   91.19    3.50
 -15  -1  -1   90.69    4.50
  15  -1   1   89.99    4.50
  15  -1   1   83.39    4.30
  15   1   1   84.19    4.30
 -15   1  -1   89.89    4.10
 -15   1  -1   88.59    3.70
 -15   1  -1   90.59    4.50
 -15   1  -1   97.09    4.70
  15   1   1   81.69    4.10
  15   1   1   79.19    4.20
  16  -1   1  131.79    5.80
  16  -1   1  134.09    5.70
 -16  -1  -1  131.99    5.60
  16  -1   1  123.69    5.60
 -16  -1  -1  129.79    5.60
 -16  -1  -1  124.49    4.50
 -16  -1  -1  117.09    5.50
 -16  -1  -1  128.19    5.80
 -16   1  -1  121.69    5.70
 -16   1  -1  134.09    5.70
 -16   1  -1  116.89    5.50
  16   1   1  129.19    5.40
 -16   1  -1  133.79    5.40
  16   1   1  127.19    5.70
  16   1   1  126.99    5.50
 -17  -1  -1   22.10    2.40
 -17  -1  -1   22.50    2.40
  17  -1   1   22.20    2.30
 -17  -1  -1   23.50    2.30
  17  -1   1   25.30    2.40
 -17  -1  -1   21.00    2.00
  17  -1   1   26.60    2.50
 -17  -1  -1   20.50    2.30
 -17   1  -1   23.40    1.90
  17   1   1   24.90    2.40
 -17   1  -1   26.50    2.30
 -17   1  -1   25.10    2.40
  17   1   1   26.70    2.50
 -17   1  -1   27.10    2.60
  17   1   1   26.10    2.40
 -18  -1  -1   26.70    2.00
 -18  -1  -1   30.10    2.70
 -18  -1  -1   30.50    2.70
  18  -1   1   31.60    2.80
 -18  -1  -1   30.50    2.80
  18  -1   1   30.20    2.70
  18  -1   1   31.10    2.70
 -18  -1  -1   32.50    2.90
 -18   1  -1   31.50    2.60
 -18   1  -1   28.80    2.70
 -18   1  -1   31.90    2.90
 -18   1  -1   31.60    2.20
  18   1   1   27.90    2.70
  18   1   1   33.00    2.70
  18   1   1   28.70    2.60
  19  -1   1    0.70    0.70
 -19  -1  -1    0.50    0.80
  19  -1   1   -0.50    0.60
 -19  -1  -1    1.30    0.90
 -19  -1  -1   -0.50    0.70
 -19  -1  -1   -0.10    0.80
  19  -1   1   -0.80    0.60
 -19  -1  -1    1.50    0.70
 -19   1  -1    0.70    0.90
  19   1   1   -0.80    0.60
 -19   1  -1    0.80    0.60
 -19   1  -1    0.40    0.80
  19   1   1   -1.30    0.50
 -19   1  -1    0.10    0.70
  19   1   1    0.10    0.80
  20  -1   1    4.20    1.40
 -20  -1  -1    5.20    1.60
  20  -1   1    5.60    1.60
 -20  -1  -1    5.20    1.40
 -20  -1  -1    1.90    1.30
 -20  -1  -1    3.40    1.00
 -20  -1  -1    3.30    1.30
  20  -1   1    5.70    1.50
 -20   1  -1    2.20    1.30
  20   1   1    3.20    1.30
 -20   1  -1    3.50    1.40
 -20   1  -1    4.30    1.00
  20   1   1    6.20    1.60
 -20   1  -1    4.30    1.30
  20   1   1    5.10    2.50
  21  -1   1   12.80    2.30
 -21  -1  -1    9.60    1.40
  21  -1   1   10.10    2.00
 -21  -1  -1   14.40    2.40
  21  -1   1   13.40    2.40
 -21  -1  -1    9.30    2.20
 -21  -1  -1   12.20    2.10
 -21  -1  -1   11.60    2.10
  21   1   1   11.30    2.10
 -21   1  -1   10.60    1.60
 -21   1  -1   13.70    2.50
  21   1   1    9.00    1.90
  21   1   1   10.60    2.20
 -21   1  -1   12.70    2.30
 -22  -1  -1    0.90    1.00
 -22  -1  -1    0.80    1.00
  22  -1   1    0.30    1.00
 -22  -1  -1    0.50    0.70
  22  -1   1    0.40    0.80
 -22  -1  -1   -1.00    0.70
 -22  -1  -1    0.10    1.00
  22  -1   1    0.60    1.10
  22   1   1    1.00    1.00
 -22   1  -1    2.40    1.30
 -22   1  -1    0.10    0.70
 -22   1  -1    0.60    1.10
  22   1   1    1.30    1.20
  22   1   1    0.30    0.90
 -22   1  -1   -0.90    0.80
  23  -1   1   11.40    2.30
  23  -1   1    9.40    2.20
 -23  -1  -1   13.40    2.60
 -23  -1  -1    9.00    1.50
 -23  -1  -1   11.00    2.20
  23  -1   1    9.10    2.10
 -23  -1  -1    9.00    2.20
 -23  -1  -1   10.70    2.20
  23   1   1   10.60    2.30
 -23   1  -1   16.60    2.60
 -23   1  -1   10.50    1.60
  23   1   1   10.60    2.20
  23   1   1   11.60    2.40
 -23   1  -1    9.90    2.20
 -23   1  -1    7.90    2.00
  24  -1   1   11.30    2.80
 -24  -1  -1   17.00    1.80
  24  -1   1   15.20    2.70
 -24  -1  -1   18.40    3.00
 -24  -1  -1   15.90    2.80
  24  -1   1   18.20    3.00
 -24  -1  -1   14.40    2.70
  24   1   1   22.40    3.20
 -24   1  -1   15.60    2.60
  24   1   1   17.10    2.80
 -24   1  -1   15.00    2.90
  24   1   1   16.00    2.70
 -24   1  -1   19.30    2.00
 -24   1  -1   19.90    3.00
  25  -1   1   24.40    3.40
 -25  -1  -1   31.00    3.50
 -25  -1  -1   17.30    3.10
 -25  -1  -1   25.90    2.20
  25  -1   1   23.20    3.20
  25  -1   1   22.30    3.30
  25   1   1   19.30    4.10
 -25   1  -1   22.30    3.40
 -25   1  -1   23.70    2.30
 -25   1  -1   24.40    3.30
  25   1   1   27.60    3.20
  25   1   1   20.50    3.00
 -25   1  -1   22.80    3.30
 -26  -1  -1    1.80    1.50
 -26  -1  -1    1.30    0.80
  26  -1   1    1.50    2.80
  26  -1   1    3.40    1.50
  26  -1   1    0.70    1.20
 -26  -1  -1    0.70    1.40
  26   1   1    0.00    1.20
 -26   1  -1    1.80    1.50
  26   1   1    1.70    1.30
 -26   1  -1    2.70    1.40
 -26   1  -1    2.20    1.00
 -27  -1  -1   59.69    4.90
  27  -1   1   59.19    5.00
  27  -1   1   58.39    4.90
 -27  -1  -1   57.19    5.00
  27  -1   1   59.09    4.80
 -27  -1  -1   61.59    5.10
 -27  -1  -1   54.69    3.40
 -27   1  -1   55.59    4.90
  27   1   1   55.49    4.80
  27   1   1   57.29    4.50
  27   1   1   57.59    4.70
 -27   1  -1   59.29    3.70
 -27   1  -1   61.69    5.00
  28  -1   1    0.90    1.50
  28  -1   1    3.60    1.90
 -28  -1  -1    0.40    0.80
 -28  -1  -1    2.20    1.50
 -28  -1  -1   -1.40    1.30
 -28  -1  -1    0.20    1.30
  28   1   1    2.70    1.60
  28   1   1    0.30    1.40
 -28   1  -1    0.90    1.00
 -28   1  -1    0.20    1.80
 -28   1  -1    2.30    1.60
 -28   1  -1   -0.60    1.10
  28   1   1    0.80    1.40
 -29  -1  -1   -0.50    1.30
 -29  -1  -1    2.30    1.60
  29  -1   1   -2.00    1.10
  29  -1   1   -1.30    1.10
 -29  -1  -1   -0.50    1.50
 -29  -1  -1    1.10    0.90
  29  -1   1   -0.70    1.50
 -29   1  -1    0.50    1.00
  29   1   1    0.80    1.20
  29   1   1   -1.50    1.20
 -29   1  -1    0.20    1.50
 -29   1  -1   -1.90    1.40
 -29   1  -1    2.10    1.40
 -30  -1  -1    0.70    1.60
  30  -1   1    4.80    2.00
  30  -1   1    3.80    1.70
  30  -1   1   -0.90    1.50
 -30  -1  -1    2.80    1.60
 -30  -1  -1    0.10    0.90
 -30  -1  -1    1.40    1.60
  30   1   1    1.90    1.70
  30   1   1    2.00    1.70
  30   1   1    2.10    1.80
 -30   1  -1   -0.60    1.20
 -30   1  -1    1.50    1.60
 -30   1  -1   -0.40    0.90
 -30   1  -1    0.30    1.70
 -31  -1  -1   36.20    4.90
 -31  -1  -1   34.30    5.00
 -31  -1  -1   29.00    5.20
  31  -1   1   24.40    4.20
 -31  -1  -1   37.30    2.90
  31  -1   1   32.70    4.00
  31   1   1   39.50    4.60
 -31   1  -1   29.70    4.40
 -31   1  -1   33.90    3.00
  31   1   1   37.40    4.20
 -31   1  -1   33.00    4.50
  32  -1   1   23.20    3.80
 -32  -1  -1   26.50    2.60
  32  -1   1   15.70    3.50
  32   1   1   16.30    3.50
  32   1   1   23.40    3.70
 -32   1  -1   21.90    2.50
  33  -1   1   18.40    3.70
 -33  -1  -1   19.00    2.30
  33  -1   1   23.20    4.30
  33   1   1   15.30    3.40
  33   1   1   18.20    4.80
 -33   1  -1   20.20    2.60
  33  -2  -1    7.10    2.40
 -33  -2   1    7.40    1.30
  33  -2  -1    5.90    2.20
  33  -2  -1    5.50    2.30
 -33   2   1    7.40    2.60
  33   2  -1    4.70    2.30
 -33   2   1    6.40    1.60
  33   2  -1   11.30    2.80
  32  -2  -1   17.20    3.30
  32  -2  -1   16.10    3.60
 -32  -2   1   14.20    1.70
  32   2  -1   16.30    3.20
 -32   2   1   18.50    2.40
  32   2  -1   13.40    3.10
 -32   2   1   15.10    3.00
 -31  -2   1    0.60    1.70
  31  -2  -1    1.60    1.30
  31  -2  -1    1.30    1.80
 -31  -2   1    2.10    1.60
 -31  -2   1    1.60    0.90
 -31  -2   1   -0.20    1.60
 -31   2   1    0.10    0.90
  31   2  -1   -0.80    1.50
  31   2  -1    0.80    1.50
 -31   2   1    6.20    3.10
 -31   2   1   -1.90    1.00
  31   2  -1    3.50    1.60
 -30  -2   1   36.50    2.40
 -30  -2   1   28.00    4.10
  30  -2  -1   32.50    4.40
  30  -2  -1   27.90    4.20
  30  -2  -1   29.50    4.00
 -30  -2   1   33.30    4.50
 -30  -2   1   34.00    4.80
  30   2  -1   37.80    4.30
 -30   2   1   33.80    2.80
 -30   2   1   36.60    4.20
  30   2  -1   35.60    4.10
  30   2  -1   32.40    3.80
 -30   2   1   33.00    4.00
 -30   2   1   29.70    3.90
  29  -2  -1   92.49    6.50
 -29  -2   1  111.79   10.40
  29  -2  -1   89.69    6.00
 -29  -2   1   91.39    4.10
 -29  -2   1   84.19    7.50
 -29  -2   1   87.89    6.60
  29  -2  -1   94.39    6.40
  29   2  -1   89.49    5.90
  29   2  -1  102.49    6.60
 -29   2   1   85.59    4.50
 -29   2   1   96.89    6.90
 -29   2   1   90.59    7.40
 -29   2   1   83.19    5.80
  29   2  -1  105.69    6.70
 -28  -2   1    0.90    0.70
  28  -2  -1   -0.80    1.10
 -28  -2   1    0.90    1.40
 -28  -2   1   -2.70    1.00
  28  -2  -1    0.10    1.20
 -28  -2   1    1.20    1.20
  28  -2  -1    2.00    1.50
  28   2  -1    0.40    1.10
  28   2  -1    0.20    1.10
 -28   2   1    2.00    1.30
  28   2  -1   -1.70    0.90
 -28   2   1    1.40    1.00
 -27  -2   1   19.90    3.40
  27  -2  -1   20.00    3.40
 -27  -2   1   27.80    3.90
  27  -2  -1   28.00    3.40
 -27  -2   1   23.20    2.00
 -27  -2   1   31.10    4.30
  27  -2  -1   21.00    3.20
  27   2  -1   23.90    3.50
  27   2  -1   21.20    3.00
 -27   2   1   19.50    2.40
 -27   2   1   20.80    3.40
 -27   2   1   23.40    3.50
  27   2  -1   20.10    3.40
 -27   2   1   20.30    3.10
  26  -2  -1   -0.30    1.00
 -26  -2   1    2.10    0.80
  26  -2  -1   -0.50    1.10
  26  -2  -1   -0.90    1.00
 -26  -2   1    3.80    1.60
 -26  -2   1   -1.10    1.10
 -26   2   1    1.20    1.20
 -26   2   1    1.60    1.10
  26   2  -1    2.50    1.30
  26   2  -1    1.00    1.40
 -26   2   1    3.00    1.50
 -26   2   1    3.20    1.10
  26   2  -1    1.80    1.30
 -25  -2   1   24.50    3.60
  25  -2  -1   23.90    3.40
  25  -2  -1   25.90    3.60
 -25  -2   1   23.60    3.50
 -25  -2   1   23.90    2.00
  25  -2  -1   26.30    3.50
 -25   2   1   23.40    2.20
  25   2  -1   25.10    3.50
 -25   2   1   22.30    3.00
  25   2  -1   26.00    5.40
 -25   2   1   21.90    3.20
  25   2  -1   25.00    3.30
 -25   2   1   21.50    3.20
 -24  -2   1    2.50    1.20
  24  -2  -1   -0.10    0.90
  24  -2  -1    0.40    1.30
 -24  -2   1    0.60    1.20
  24  -2  -1    0.60    1.10
 -24  -2   1    1.30    1.20
 -24  -2   1    0.20    0.60
 -24   2   1    1.60    1.10
  24   2  -1   -0.30    0.90
 -24   2   1    0.30    1.20
  24   2  -1    0.20    0.90
 -24   2   1    0.80    0.80
  24   2  -1    0.40    1.10
 -24   2   1    4.00    1.40
  23  -2  -1  194.18    8.70
 -23  -2   1  191.48    8.80
 -23  -2   1  196.08    8.80
  23  -2  -1  184.48    8.20
  23  -2  -1  200.98    8.60
 -23  -2   1  198.08    6.50
 -23  -2   1  191.88    8.70
 -23   2   1  191.88    8.50
  23   2  -1  186.88    7.90
 -23   2   1  209.58    9.10
  23   2  -1  190.78    8.40
 -23   2   1  185.38    6.90
 -23   2   1  198.98    8.10
  23   2  -1  190.48    8.50
 -22  -2   1    4.80    1.60
  22  -2  -1    1.20    1.10
  22  -2  -1    5.00    1.60
 -22  -2   1    3.70    1.40
 -22  -2   1    2.30    1.20
 -22  -2   1    1.80    0.80
  22  -2  -1    2.80    1.40
 -22  -2   1    1.30    1.20
 -22   2   1    3.40    1.00
 -22   2   1    1.30    1.00
  22   2  -1    2.30    1.30
 -22   2   1    3.30    1.50
  22   2  -1    2.20    1.30
  22   2  -1    0.90    1.10
 -22   2   1    0.80    1.00
  21  -2  -1    7.80    1.90
 -21  -2   1    7.10    1.80
 -21  -2   1    5.00    1.50
 -21  -2   1    3.60    1.40
 -21  -2   1    5.40    1.60
  21  -2  -1    7.70    1.90
  21  -2  -1    6.80    1.80
  21   2  -1    4.70    1.40
 -21   2   1    7.20    1.40
 -21   2   1    9.20    1.70
 -21   2   1    5.20    1.90
  21   2  -1    4.90    1.60
  21   2  -1    6.20    1.60
 -21   2   1    4.60    1.50
  21   2  -1    8.90    2.10
 -20  -2   1   60.69    2.90
  20  -2  -1   61.49    4.10
 -20  -2   1   64.29    4.50
  20  -2  -1   61.79    4.30
 -20  -2   1   66.99    4.10
  20  -2  -1   61.29    4.20
 -20  -2   1   63.29    4.40
 -20   2   1   65.89    3.40
  20   2  -1   64.99    3.90
 -20   2   1   59.19    4.10
 -20   2   1   66.19    4.50
  20   2  -1   61.49    4.10
 -20   2   1   63.89    3.80
  20   2  -1   64.59    4.10
  20   2  -1   68.09    4.30
 -19  -2   1  114.79    4.20
  19  -2  -1  120.79    5.90
 -19  -2   1  115.69    5.80
 -19  -2   1  113.79    5.40
  19  -2  -1  121.29    6.00
  19  -2  -1  116.99    5.70
 -19  -2   1  109.99    5.80
 -19  -2   1  107.99    5.70
 -19   2   1  119.39    4.70
 -19   2   1  120.99    6.20
  19   2  -1  111.89    5.60
  19   2  -1  104.29    5.50
 -19   2   1  104.69    5.00
  19   2  -1  114.09    5.30
 -19   2   1  110.49    5.60
  19   2  -1  112.59    5.50
  18  -2  -1    1.10    0.90
 -18  -2   1   -0.40    0.70
  18  -2  -1    0.30    0.90
 -18  -2   1   -0.60    0.70
  18  -2  -1    0.70    0.80
 -18  -2   1    0.00    0.40
 -18  -2   1    0.80    0.70
  18  -2  -1    0.80    0.60
 -18  -2   1   -0.60    0.50
  18   2  -1    0.70    0.80
 -18   2   1    0.80    0.80
 -18   2   1    0.10    0.40
  18   2  -1    0.10    0.70
  18   2  -1   -0.50    0.50
 -18   2   1    0.30    0.70
 -18   2   1   -0.50    0.60
  18   2  -1   -0.40    0.60
 -17  -2   1    2.80    1.10
 -17  -2   1    4.90    1.20
 -17  -2   1    2.40    1.10
  17  -2  -1    3.40    0.80
  17  -2  -1    2.30    1.10
  17  -2  -1    2.40    1.20
 -17  -2   1    3.60    1.30
  17  -2  -1    3.80    1.20
 -17  -2   1    3.30    0.70
 -17   2   1    2.20    1.10
  17   2  -1    5.70    1.30
 -17   2   1    3.20    1.10
 -17   2   1    3.00    1.00
 -17   2   1    3.40    0.90
  17   2  -1    2.10    0.90
  17   2  -1    3.00    1.10
  17   2  -1    4.90    1.30
  16  -2  -1   26.00    1.80
  16  -2  -1   29.00    2.40
 -16  -2   1   25.00    2.40
 -16  -2   1   29.00    2.60
  16  -2  -1   26.00    2.40
 -16  -2   1   28.10    1.70
 -16  -2   1   25.20    2.50
  16  -2  -1   30.00    2.60
 -16  -2   1   26.40    2.30
  16   2  -1   25.60    2.40
 -16   2   1   26.90    1.90
 -16   2   1   25.60    2.10
  16   2  -1   26.50    2.30
  16   2  -1   29.80    2.60
 -16   2   1   30.40    2.50
  16   2  -1   28.00    2.30
 -16   2   1   26.90    2.50
  15  -2  -1   13.50    1.30
  15  -2  -1   12.00    1.70
 -15  -2   1   15.60    2.20
 -15  -2   1   13.60    2.00
 -15  -2   1   16.20    1.90
 -15  -2   1   12.40    1.70
  15  -2  -1   10.00    1.70
  15  -2  -1   14.60    1.80
 -15   2   1    9.30    1.20
  15   2  -1   13.40    1.90
 -15   2   1   12.50    1.80
  15   2  -1   12.60    1.80
 -15   2   1   12.00    1.80
 -15   2   1   14.20    1.50
  15   2  -1   13.60    1.90
  15   2  -1   12.20    1.70
 -14  -2   1   20.00    2.00
  14  -2  -1   18.40    1.40
  14  -2  -1   15.90    1.90
  14  -2  -1   15.30    1.80
 -14  -2   1   23.50    2.20
  14  -2  -1   18.50    1.90
 -14  -2   1   19.30    1.80
 -14  -2   1   17.60    1.90
 -14   2   1   18.50    1.50
  14   2  -1   20.80    1.90
 -14   2   1   22.60    2.00
 -14   2   1   19.40    1.70
  14   2  -1   19.70    1.80
  14   2  -1   19.20    2.00
 -14   2   1   26.70    2.30
  14   2  -1   19.80    2.00
 -13  -2   1   97.39    4.50
  13  -2  -1  101.19    4.50
  13  -2  -1   96.59    4.50
  13  -2  -1   99.89    4.50
 -13  -2   1   93.19    4.50
 -13  -2   1   96.79    4.50
  13  -2  -1  100.49    3.70
 -13  -2   1   99.99    4.10
 -13   2   1   99.89    4.40
 -13   2   1  101.89    3.80
  13   2  -1  101.39    4.40
  13   2  -1   94.39    4.00
  13   2  -1   94.89    4.40
  13   2  -1   97.69    4.50
 -13   2   1   93.39    4.50
 -13   2   1  100.69    3.90
  12  -2  -1   58.49    3.20
  12  -2  -1   67.09    2.80
 -12  -2   1   66.99    3.50
 -12  -2   1   66.29    3.50
 -12  -2   1   60.69    3.40
  12  -2  -1   64.19    3.40
  12  -2  -1   59.99    3.20
 -12  -2   1   63.79    3.30
 -12   2   1   67.49    3.40
  12   2  -1   65.69    3.10
  12   2  -1   65.69    3.40
 -12   2   1   65.69    2.90
  12   2  -1   65.39    3.30
 -12   2   1   65.49    2.90
 -12   2   1   66.09    3.50
  12   2  -1   64.19    3.40
 -11  -2   1    1.90    0.70
  11  -2  -1    0.90    0.80
 -11  -2   1    0.00    0.50
  11  -2  -1    0.70    0.60
 -11  -2   1    1.10    0.70
  11  -2  -1    0.50    0.50
 -11  -2   1    1.10    0.60
  11  -2  -1    1.20    0.50
  11   2  -1    0.20    0.50
  11   2  -1    1.80    0.80
 -11   2   1    1.90    0.70
 -11   2   1    0.60    0.50
  11   2  -1    1.10    0.60
 -11   2   1    1.00    0.50
 -11   2   1    0.80    0.50
  11   2  -1    1.00    0.60
 -10  -2   1    1.20    0.50
  10  -2  -1    1.40    0.70
 -10  -2   1    1.50    0.60
  10  -2  -1    1.30    0.70
 -10  -2   1    2.00    0.80
 -10  -2   1    1.30    0.70
  10  -2  -1    1.00    0.60
  10  -2  -1    1.20    0.50
  10   2  -1   -0.10    0.40
 -10   2   1    2.70    0.80
  10   2  -1    1.60    0.70
 -10   2   1    1.70    0.60
 -10   2   1    0.70    0.50
  10   2  -1    2.60    0.80
  10   2  -1    3.50    0.90
 -10   2   1    1.70    0.60
   9  -2  -1 2268.97   52.59
   9  -2  -1 2238.78   51.79
  -8  -2   1    0.60    0.30
   8  -2  -1    0.10    0.30
  -8  -2   1    0.70    0.50
  -8  -2   1    0.20    0.40
   8  -2  -1    0.10    0.40
   8  -2  -1    0.30    0.40
   8  -2  -1   -0.10    0.40
   8   2  -1    0.50    0.40
   8   2  -1    0.20    0.40
  -8   2   1    0.10    0.40
  -8   2   1    0.20    0.30
  -8   2   1    0.60    0.40
   8   2  -1    0.70    0.40
   8   2  -1    0.70    0.50
  -7  -2   1   30.50    1.90
  -7  -2   1   37.80    1.70
   7  -2  -1   35.50    1.90
   7  -2  -1   32.60    1.90
  -7  -2   1   30.90    2.00
   7  -2  -1   33.70    1.90
   7  -2  -1   31.50    1.60
  -7   2   1   33.70    1.70
  -7   2   1   38.20    2.00
   7   2  -1   34.00    1.70
   7   2  -1   37.10    2.00
   7   2  -1   35.00    2.00
  -7   2   1   36.30    2.00
   6  -2  -1   11.40    1.10
  -6  -2   1    9.20    1.00
   6  -2  -1    9.30    0.90
   6  -2  -1   10.30    1.00
   6  -2  -1    9.80    0.90
  -6  -2   1   11.50    0.80
  -6  -2   1   10.00    1.00
  -6   2   1    9.80    1.00
  -6   2   1    9.50    0.90
   6   2  -1   11.20    1.10
   6   2  -1   13.50    1.20
   6   2  -1   10.70    1.00
   6   2  -1   11.90    0.90
  -6   2   1    8.50    0.90
  -5  -2   1    0.30    0.30
   5  -2  -1    0.00    0.20
   5  -2  -1   -0.10    0.20
   5  -2  -1    0.30    0.30
  -5  -2   1   -0.30    0.20
   5  -2  -1    0.10    0.30
  -5  -2   1    0.00    0.20
  -5   2   1    0.20    0.30
   5   2  -1    0.20    0.30
  -5   2   1   -0.10    0.20
   5   2  -1    0.80    0.30
   5   2  -1   -0.30    0.20
  -5   2   1    0.20    0.30
  -5   2   1    0.20    0.30
  -4  -2   1   50.59    2.30
   4  -2  -1   45.90    2.10
   4  -2  -1   47.10    2.00
   4  -2  -1   50.99    2.10
  -4  -2   1   48.00    1.70
  -4   2   1   48.90    2.00
   4   2  -1   49.99    2.10
   4   2  -1   47.20    1.70
  -4   2   1   49.60    2.00
  -4   2   1   46.70    2.10
  -3  -2   1   -0.20    0.20
  -3  -2   1    0.10    0.20
   3  -2  -1    0.40    0.30
   3  -2  -1    0.10    0.30
  -3  -2   1    0.30    0.20
  -3  -2   1    0.00    0.30
   3  -2  -1   -0.10    0.20
   3   2  -1    0.00    0.20
   3   2  -1    0.30    0.30
   3   2  -1    0.20    0.30
   3   2  -1    0.10    0.20
  -3   2   1    0.10    0.30
  -3   2   1    0.30    0.30
  -3   2   1   -0.20    0.20
  -3   2   1    0.10    0.20
  -3   2   1    0.00    0.20
   2  -2  -1   37.50    1.70
   2  -2  -1   34.50    1.80
  -2  -2   1   35.90    1.70
   2  -2  -1   36.10    1.70
   2  -2  -1   36.90    1.80
  -2  -2   1   37.20    1.60
   2   2  -1   35.70    1.80
   2   2  -1   34.60    1.50
  -2   2   1   38.50    1.80
   2   2  -1   36.10    1.80
  -2   2   1   36.10    1.80
  -2   2   1   33.90    1.50
  -1  -2   1   42.40    1.70
  -1  -2   1   44.00    1.80
  -1  -2   1   41.80    1.90
   1  -2  -1   38.90    1.90
  -1  -2   1   32.60    2.00
  -1   2   1   39.30    1.60
  -1   2   1   39.80    1.50
   1   2  -1   41.80    1.90
  -1   2   1   37.80    1.90
   1   2  -1   38.50    1.70
   1   2  -1   44.10    1.70
   1   2  -1   40.00    1.90
  -1   2   1   40.20    1.90
   0  -2   1 1205.98   28.00
   0   2  -1 1207.58   28.00
  -2  -2  -1  108.69    3.30
  -2  -2  -1  105.59    3.70
  -2  -2  -1  106.29    3.40
   2  -2   1   99.79    3.60
  -2  -2  -1  109.79    3.40
   2  -2   1  111.29    3.50
  -2   2  -1  105.49    3.50
  -2   2  -1  111.89    3.30
   2   2   1  107.89    3.40
  -2   2  -1  112.49    3.70
  -2   2  -1  112.69    3.60
   2   2   1  109.89    3.70
  -3  -2  -1    6.00    0.70
  -3  -2  -1    3.90    0.60
   3  -2   1    4.40    0.60
   3  -2   1    5.70    0.60
  -3  -2  -1    5.30    0.80
   3  -2   1    5.50    0.80
  -3   2  -1    4.00    0.70
   3   2   1    5.80    0.70
  -3   2  -1    5.50    0.60
  -3   2  -1    5.70    0.70
   3   2   1    3.80    0.70
  -3   2  -1    5.00    0.70
   3   2   1    6.30    0.70
   4  -2   1   18.50    1.20
  -4  -2  -1   18.10    1.50
   4  -2   1   19.90    1.20
  -4  -2  -1   18.20    1.30
   4  -2   1   18.20    1.30
   4   2   1   19.70    1.20
  -4   2  -1   19.30    1.10
  -4   2  -1   21.50    1.30
   4   2   1   19.00    1.30
   4   2   1   20.10    1.40
  -5  -2  -1    3.40    0.60
   5  -2   1    3.60    0.80
  -5  -2  -1    3.90    0.70
   5  -2   1    3.50    0.60
   5  -2   1    3.50    0.60
  -5  -2  -1    4.10    0.70
   5  -2   1    4.10    0.70
   5  -2   1    4.20    0.60
  -5   2  -1    3.50    0.70
   5   2   1    2.90    0.60
   5   2   1    3.70    0.60
   5   2   1    4.10    0.80
  -5   2  -1    3.80    0.70
   5   2   1    3.70    0.60
  -5   2  -1    6.30    0.90
   5   2   1    3.60    0.70
   6  -2   1 1021.10   24.20
   6  -2   1 1033.60   24.20
  -6  -2  -1 1093.09   24.50
   6  -2   1  973.10   24.70
  -6  -2  -1  898.91   25.40
   6  -2   1 1039.60   23.90
   6  -2   1 1016.90   24.40
  -6  -2  -1 1003.20   23.90
   6   2   1 1050.19   24.20
   6   2   1 1023.40   24.40
   6   2   1 1012.00   24.20
   6   2   1  940.31   24.10
  -6   2  -1  997.70   24.40
   6   2   1 1022.90   24.10
  -6   2  -1 1009.90   24.10
  -6   2  -1 1010.20   24.20
   7  -2   1    7.40    1.00
  -7  -2  -1    7.90    1.10
  -7  -2  -1    7.90    0.90
   7  -2   1    8.90    1.00
   7  -2   1    8.30    0.90
   7  -2   1    7.60    0.90
  -7  -2  -1    9.20    1.20
  -7   2  -1    7.80    0.90
   7   2   1    8.60    0.90
   7   2   1    6.20    0.90
  -7   2  -1    7.90    0.90
  -7   2  -1    6.90    1.00
   7   2   1    7.80    1.10
   8  -2   1    1.10    0.50
  -8  -2  -1    0.20    0.40
  -8  -2  -1    0.70    0.50
  -8  -2  -1    0.40    0.50
   8  -2   1    0.60    0.50
   8  -2   1    0.60    0.50
   8  -2   1    0.80    0.40
  -8  -2  -1    0.50    0.40
   8  -2   1    0.20    0.30
   8   2   1    0.90    0.40
  -8   2  -1    0.80    0.50
   8   2   1    0.10    0.40
   8   2   1    0.60    0.40
   8   2   1    0.50    0.40
  -8   2  -1    1.00    0.50
  -8   2  -1    0.20    0.30
  -9  -2  -1   18.90    1.50
   9  -2   1   15.50    1.60
  -9  -2  -1   19.50    1.70
  -9  -2  -1   16.30    1.50
   9  -2   1   16.20    1.30
  -9  -2  -1   17.90    1.50
   9  -2   1   18.20    1.60
   9   2   1   15.50    1.40
  -9   2  -1   17.10    1.40
   9   2   1   15.20    1.40
  -9   2  -1   16.80    1.50
  -9   2  -1   20.40    1.60
 -10  -2  -1   33.10    2.40
 -10  -2  -1   36.60    2.30
 -10  -2  -1   39.00    2.40
  10  -2   1   30.80    2.20
 -10  -2  -1   37.70    2.20
  10  -2   1   31.30    2.20
  10  -2   1   33.00    2.30
  10  -2   1   36.60    2.00
  10   2   1   39.40    2.30
 -10   2  -1   38.50    2.40
 -10   2  -1   35.40    2.00
 -10   2  -1   39.20    2.40
  10   2   1   35.00    2.30
  10   2   1   36.10    2.40
  10   2   1   34.00    2.10
  11  -2   1 1195.08   29.60
  11  -2   1 1214.58   28.90
 -11  -2  -1 1217.28   29.30
 -11  -2  -1 1189.58   29.70
 -11  -2  -1 1194.98   30.00
  11  -2   1 1258.07   30.00
  11  -2   1 1228.18   29.70
 -11  -2  -1 1213.88   29.80
 -11   2  -1 1177.48   29.70
 -11   2  -1 1259.77   29.90
  11   2   1 1217.98   30.30
  11   2   1 1201.48   29.60
 -11   2  -1 1200.48   29.00
  11   2   1 1218.88   29.30
  11   2   1 1152.28   31.50
  12  -2   1  313.87   10.00
  12  -2   1  322.47    9.10
 -12  -2  -1  324.37    9.90
 -12  -2  -1  334.87   10.20
 -12  -2  -1  311.97    9.50
 -12  -2  -1  321.37   10.00
  12  -2   1  325.17    9.90
  12  -2   1  316.87    9.80
  12   2   1  327.57    9.80
  12   2   1  311.77    9.90
  12   2   1  325.27    9.60
 -12   2  -1  334.57   10.00
 -12   2  -1  319.47    9.20
 -12   2  -1  339.77   10.10
  12   2   1  330.77    9.80
 -12   2  -1  336.27    9.40
  13  -2   1   53.69    3.30
  13  -2   1   48.90    3.00
 -13  -2  -1   49.80    3.20
  13  -2   1   48.60    2.50
  13  -2   1   48.00    3.00
 -13  -2  -1   47.90    2.80
 -13  -2  -1   47.20    3.00
 -13  -2  -1   48.80    3.10
 -13   2  -1   44.40    2.50
  13   2   1   50.69    3.00
 -13   2  -1   52.69    3.20
 -13   2  -1   47.80    2.70
  13   2   1   50.29    3.10
 -13   2  -1   52.19    3.10
  13   2   1   50.39    3.00
  13   2   1   55.09    3.00
 -14  -2  -1   14.40    1.90
 -14  -2  -1   16.50    1.80
  14  -2   1   17.20    1.80
 -14  -2  -1   15.80    1.80
  14  -2   1   16.20    1.50
  14  -2   1   13.50    2.00
 -14  -2  -1   16.30    2.20
  14  -2   1   16.30    1.80
  14   2   1   15.90    1.70
 -14   2  -1   15.20    1.80
  14   2   1   16.30    1.80
 -14   2  -1   11.80    1.50
 -14   2  -1   16.30    1.90
 -14   2  -1   18.30    1.70
  14   2   1   15.40    1.70
  14   2   1   17.70    1.90
 -15  -2  -1    8.30    1.40
 -15  -2  -1   10.70    1.90
  15  -2   1    7.00    1.40
  15  -2   1    6.70    1.40
 -15  -2  -1    9.80    1.70
  15  -2   1   10.10    1.80
  15  -2   1    9.00    1.30
 -15  -2  -1   10.30    1.70
 -15   2  -1    8.90    1.30
 -15   2  -1   10.70    1.80
 -15   2  -1    5.40    1.30
  15   2   1   11.00    1.80
  15   2   1    9.30    1.70
  15   2   1   10.50    1.70
  15   2   1   10.00    1.60
 -15   2  -1    6.80    1.30
 -16  -2  -1  234.58    7.70
 -16  -2  -1  265.17    9.00
 -16  -2  -1  246.28    8.50
 -16  -2  -1  251.77    9.10
  16  -2   1  240.58    7.60
  16  -2   1  243.48    8.90
  16  -2   1  237.38    8.60
  16  -2   1  247.48    8.70
 -16  -2  -1  248.98    8.90
 -16   2  -1  243.28    7.80
  16   2   1  250.47    8.40
 -16   2  -1  244.78    8.20
  16   2   1  251.57    8.90
  16   2   1  242.48    8.60
 -16   2  -1  242.48    8.70
  16   2   1  253.17    8.60
 -16   2  -1  242.38    8.90
 -17  -2  -1  202.68    7.60
  17  -2   1  209.78    8.10
  17  -2   1  215.98    7.90
  17  -2   1  206.38    7.90
  17  -2   1  206.98    6.80
 -17  -2  -1  220.18    8.30
 -17  -2  -1  209.98    8.10
 -17  -2  -1  217.78    8.20
 -17  -2  -1  197.18    6.70
  17   2   1  197.28    7.50
 -17   2  -1  209.08    8.00
  17   2   1  187.08    7.60
 -17   2  -1  195.68    7.90
 -17   2  -1  225.48    7.60
  17   2   1  201.08    7.70
 -17   2  -1  206.88    7.00
  17   2   1  203.68    8.00
  18  -2   1    1.00    0.60
  18  -2   1    0.90    0.80
 -18  -2  -1   -0.10    0.50
 -18  -2  -1    0.20    0.70
 -18  -2  -1    0.70    0.90
 -18  -2  -1    1.00    0.90
  18  -2   1   -0.20    0.70
 -18  -2  -1    0.40    0.70
  18  -2   1    1.60    0.90
 -18   2  -1    0.50    0.70
  18   2   1    1.00    0.90
 -18   2  -1    0.20    0.70
 -18   2  -1   -0.80    0.30
  18   2   1   -1.10    0.50
  18   2   1    0.50    0.80
 -18   2  -1    0.20    0.60
  18   2   1    0.70    0.80
  19  -2   1    3.60    1.30
 -19  -2  -1    1.50    1.20
 -19  -2  -1    1.10    0.70
  19  -2   1    2.70    1.20
 -19  -2  -1    3.00    1.10
 -19  -2  -1    1.80    2.00
  19  -2   1    3.40    1.20
 -19  -2  -1    1.40    1.00
  19   2   1    2.00    1.10
 -19   2  -1    2.10    0.80
  19   2   1    3.00    1.10
 -19   2  -1    2.50    1.60
 -19   2  -1    4.90    1.40
 -19   2  -1    1.90    1.10
  19   2   1    5.10    1.40
 -20  -2  -1   14.40    2.20
  20  -2   1   10.60    2.00
 -20  -2  -1   12.40    2.10
 -20  -2  -1   13.10    1.50
 -20  -2  -1   11.60    2.20
  20  -2   1   13.30    2.40
 -20  -2  -1   16.50    2.50
  20  -2   1   15.90    2.40
 -20   2  -1   11.30    1.70
  20   2   1   13.40    2.20
  20   2   1   14.40    2.60
  20   2   1   15.90    2.40
 -20   2  -1   13.60    2.30
 -20   2  -1   13.90    2.10
 -20   2  -1   15.00    2.40
  21  -2   1    5.10    1.60
 -21  -2  -1    1.10    1.20
  21  -2   1    5.20    1.50
 -21  -2  -1    6.00    1.70
  21  -2   1    4.40    1.70
 -21  -2  -1    4.00    1.00
 -21  -2  -1    6.00    1.60
  21   2   1    4.20    1.40
  21   2   1    4.70    1.40
 -21   2  -1    4.90    1.40
 -21   2  -1    2.30    1.00
 -21   2  -1    2.90    1.30
  21   2   1    4.10    1.60
 -21   2  -1    4.50    1.90
 -22  -2  -1    2.50    1.40
  22  -2   1    2.10    1.30
  22  -2   1    0.90    1.20
 -22  -2  -1    2.50    1.50
 -22  -2  -1    1.50    1.30
 -22  -2  -1    4.70    1.60
 -22  -2  -1    0.40    0.70
  22  -2   1    0.10    1.10
 -22   2  -1    0.80    1.10
 -22   2  -1    1.70    0.90
 -22   2  -1   -0.10    1.10
  22   2   1    0.70    0.90
  22   2   1    1.00    1.40
  22   2   1    0.40    1.00
 -22   2  -1    0.20    1.10
 -23  -2  -1    4.40    1.10
 -23  -2  -1    8.20    2.00
 -23  -2  -1    3.10    1.60
 -23  -2  -1    5.60    1.80
  23  -2   1    3.00    1.50
 -23  -2  -1    3.80    1.60
  23  -2   1    4.10    1.60
  23  -2   1    3.30    1.50
  23   2   1    4.90    1.70
 -23   2  -1    7.20    2.00
  23   2   1    2.00    1.40
 -23   2  -1    6.20    1.90
 -23   2  -1    3.60    1.40
  23   2   1    4.10    1.40
 -23   2  -1    5.00    1.30
 -24  -2  -1   29.80    3.40
  24  -2   1   31.10    3.40
 -24  -2  -1   31.10    2.40
 -24  -2  -1   33.30    3.50
 -24  -2  -1   31.60    4.00
  24  -2   1   29.70    3.20
  24  -2   1   30.70    3.40
 -24   2  -1   26.40    3.30
 -24   2  -1   30.90    3.40
 -24   2  -1   29.70    3.90
  24   2   1   24.40    3.40
  24   2   1   27.90    3.00
  24   2   1   30.60    3.30
 -24   2  -1   24.40    2.40
 -25  -2  -1    2.10    0.90
  25  -2   1    3.40    1.40
  25  -2   1   -1.40    1.10
 -25  -2  -1    2.00    1.50
  25  -2   1    0.00    1.10
 -25  -2  -1    1.50    1.40
 -25  -2  -1    1.50    1.20
  25   2   1    3.50    2.60
 -25   2  -1    1.40    1.10
 -25   2  -1    0.70    1.20
  25   2   1    2.00    1.20
  25   2   1    0.80    1.40
 -25   2  -1    0.80    1.20
 -25   2  -1    0.10    0.80
 -26  -2  -1  163.68    6.30
 -26  -2  -1  156.18    8.30
  26  -2   1  175.38    8.30
 -26  -2  -1  154.58    8.30
  26  -2   1  188.28    8.60
 -26  -2  -1  155.88    8.50
  26  -2   1  165.98   12.20
  26   2   1  171.88    9.00
  26   2   1  161.38    8.10
 -26   2  -1  171.68    6.80
  26   2   1  155.38    7.70
 -26   2  -1  159.98    8.30
 -26   2  -1  166.38    8.60
 -26   2  -1  158.18    7.70
 -27  -2  -1    3.20    1.60
 -27  -2  -1    3.10    1.60
  27  -2   1    3.80    1.80
 -27  -2  -1    2.20    1.00
 -27  -2  -1    0.20    1.40
  27  -2   1    2.70    1.80
  27  -2   1    1.70    1.60
 -27   2  -1    2.60    1.10
  27   2   1    3.10    1.80
 -27   2  -1    2.40    1.30
 -27   2  -1    0.90    1.60
  27   2   1    0.80    1.40
  27   2   1    1.30    1.40
  28  -2   1   10.50    2.60
  28  -2   1   11.90    2.80
  28  -2   1   10.90    2.50
 -28  -2  -1   11.40    1.80
 -28  -2  -1   10.30    2.80
 -28  -2  -1   11.20    4.00
 -28  -2  -1   10.60    2.90
 -28   2  -1    6.20    2.00
  28   2   1    7.50    2.00
  28   2   1   10.90    2.40
 -28   2  -1   11.70    2.40
  28   2   1   14.80    2.90
 -28   2  -1    9.30    1.70
 -28   2  -1   10.00    2.90
 -29  -2  -1    0.00    2.00
  29  -2   1    0.70    1.60
 -29  -2  -1   -1.00    0.70
 -29  -2  -1   -1.90    1.20
 -29  -2  -1   -1.60    1.40
  29  -2   1   -0.90    1.10
 -29   2  -1    1.50    1.60
 -29   2  -1   -1.80    1.00
  29   2   1    2.30    1.80
  29   2   1    0.70    1.40
 -29   2  -1    2.20    1.40
  29   2   1   -0.40    1.20
 -29   2  -1    0.10    0.90
  30  -2   1    1.80    1.60
 -30  -2  -1    2.90    1.70
 -30  -2  -1   -0.10    1.40
 -30  -2  -1    1.50    0.90
 -30  -2  -1    3.90    2.00
 -30   2  -1   -2.30    1.20
 -30   2  -1   -1.80    1.60
 -30   2  -1    0.40    1.50
  30   2   1    2.50    1.80
 -30   2  -1    0.00    0.90
  30   2   1   -2.10    1.00
 -31  -2  -1   19.70    2.20
  31  -2   1   25.30    4.00
 -31  -2  -1   18.50    3.60
 -31  -2  -1   15.30    3.40
  31  -2   1   18.60    3.80
 -31   2  -1   20.80    3.40
 -31   2  -1   22.30    2.80
  31   2   1   18.50    3.70
 -31   2  -1   17.50    3.10
  31   2   1   18.30    3.40
 -32  -2  -1   59.09    3.60
  32  -2   1   57.49    5.70
  32  -2   1   56.79    6.40
  32  -2   1   53.29    5.20
  32   2   1   49.20    5.00
  32   2   1   53.59    5.30
 -32   2  -1   53.19    5.20
 -32   2  -1   60.79    4.00
  33  -3  -1   14.60    3.70
  33  -3  -1   16.20    3.20
 -33  -3   1   16.60    1.80
 -33  -3   1   20.70    2.20
  33  -3  -1   17.20    3.50
  33   3  -1   18.80    4.30
 -33   3   1   14.50    3.30
  33   3  -1   13.50    3.10
 -33   3   1   17.80    2.40
 -32  -3   1   20.00    2.00
  32  -3  -1   24.70    3.90
  32  -3  -1   21.50    4.20
 -32   3   1   20.90    3.50
 -32   3   1   24.00    2.70
  32   3  -1   24.50    3.70
  32   3  -1   28.00    4.10
 -31  -3   1   -1.50    2.10
  31  -3  -1    5.30    2.20
 -31  -3   1    4.20    1.10
  31  -3  -1    5.50    2.10
  31  -3  -1    2.70    1.70
  31   3  -1    2.60    1.80
  31   3  -1    6.70    2.10
 -31   3   1   10.10    2.60
  31   3  -1    1.80    1.80
 -31   3   1    7.60    2.40
 -31   3   1    2.40    1.30
 -30  -3   1   -1.60    1.30
 -30  -3   1    1.30    1.80
  30  -3  -1    0.10    1.20
  30  -3  -1    5.10    2.20
 -30  -3   1   -1.70    0.50
  30  -3  -1    0.70    1.80
 -30   3   1    0.10    1.50
 -30   3   1    2.60    1.40
 -30   3   1   -2.20    0.80
  30   3  -1    4.30    2.00
  30   3  -1    3.50    1.80
 -29  -3   1  102.99    4.40
  29  -3  -1  107.69    6.70
 -29  -3   1   93.89    7.40
  29  -3  -1  109.79    7.20
 -29  -3   1  107.29    7.30
  29  -3  -1   93.19    6.50
  29  -3  -1  107.99    6.90
  29   3  -1  106.29    6.90
 -29   3   1  103.49    8.40
  29   3  -1  110.39    6.80
 -29   3   1   92.39    7.50
 -29   3   1  104.29    7.10
 -29   3   1  100.19    5.20
  29   3  -1  106.69    6.50
  28  -3  -1    4.70    2.00
 -28  -3   1    0.80    2.00
  28  -3  -1    0.90    1.50
 -28  -3   1    1.70    1.70
  28  -3  -1    4.90    1.90
  28  -3  -1    5.70    2.10
 -28  -3   1    0.70    0.80
 -28   3   1    1.20    1.50
  28   3  -1    1.00    1.30
 -28   3   1   -0.10    1.50
 -28   3   1    1.40    1.20
  28   3  -1   -0.10    1.40
  28   3  -1    2.60    1.60
 -27  -3   1    2.30    1.60
  27  -3  -1    6.50    2.10
  27  -3  -1    7.20    2.00
 -27  -3   1    6.10    2.00
 -27  -3   1    2.70    1.00
  27  -3  -1    0.90    1.50
  27  -3  -1    7.40    2.20
 -27   3   1    1.80    1.60
  27   3  -1    2.60    1.60
 -27   3   1    2.90    1.40
  27   3  -1    5.30    2.00
 -27   3   1    2.10    1.40
 -27   3   1    6.00    1.50
  27   3  -1    1.30    1.40
  26  -3  -1    0.10    1.00
 -26  -3   1   -0.50    1.10
  26  -3  -1    0.70    1.30
  26  -3  -1    0.80    1.30
  26  -3  -1    0.30    1.10
 -26  -3   1   -0.60    0.70
 -26  -3   1    1.50    1.40
  26   3  -1    2.60    1.40
 -26   3   1   -1.10    1.10
 -26   3   1    0.50    1.20
 -26   3   1    1.00    1.30
 -26   3   1    1.10    0.80
  26   3  -1    1.70    1.30
  26   3  -1   -0.90    1.00
 -25  -3   1   52.29    4.70
  25  -3  -1   55.09    4.40
 -25  -3   1   52.29    3.00
  25  -3  -1   54.29    4.90
  25  -3  -1   48.30    4.20
 -25  -3   1   53.79    4.30
  25  -3  -1   54.99    4.60
 -25   3   1   52.09    3.50
  25   3  -1   49.00    4.50
 -25   3   1   61.49    4.60
  25   3  -1   49.80    5.30
  25   3  -1   57.19    4.30
 -25   3   1   53.39    4.70
 -25   3   1   49.50    3.90
  24  -3  -1    8.50    2.00
 -24  -3   1   10.90    1.50
  24  -3  -1   10.30    2.40
 -24  -3   1    9.10    2.30
  24  -3  -1    8.20    2.10
 -24  -3   1   12.30    2.40
  24  -3  -1   10.30    2.40
 -24   3   1   12.10    2.10
  24   3  -1    9.70    2.20
  24   3  -1    8.30    2.10
  24   3  -1    7.50    1.90
 -24   3   1   10.90    2.20
 -24   3   1    7.40    2.40
 -24   3   1    9.30    1.60
 -23  -3   1    3.80    1.60
 -23  -3   1    6.00    1.10
  23  -3  -1    3.50    1.70
 -23  -3   1    3.70    1.50
  23  -3  -1    3.10    1.40
  23  -3  -1    2.70    1.50
 -23  -3   1    3.10    1.60
  23  -3  -1    0.40    1.00
  23   3  -1    2.10    1.30
 -23   3   1    4.60    2.40
 -23   3   1    4.00    1.70
  23   3  -1    1.20    1.20
  23   3  -1    4.20    1.50
 -23   3   1    5.80    1.40
 -23   3   1    4.00    1.60
  23   3  -1    4.00    1.40
  22  -3  -1   69.09    3.60
 -22  -3   1   60.99    4.80
 -22  -3   1   64.29    4.40
 -22  -3   1   72.39    3.40
 -22  -3   1   70.79    5.00
  22  -3  -1   71.89    4.80
  22  -3  -1   71.99    4.70
  22  -3  -1   78.19    5.00
  22  -3  -1   65.59    4.80
 -22   3   1   67.09    3.80
  22   3  -1   75.79    4.80
  22   3  -1   75.69    4.90
 -22   3   1   66.49    4.10
  22   3  -1   70.49    4.80
  22   3  -1   68.69    4.40
 -22   3   1   74.09    4.90
 -22   3   1   68.19    4.90
 -21  -3   1   27.00    3.50
 -21  -3   1   28.70    2.80
  21  -3  -1   27.80    3.00
 -21  -3   1   28.30    2.10
  21  -3  -1   28.50    3.20
  21  -3  -1   28.40    2.30
  21  -3  -1   23.90    2.80
  21  -3  -1   29.30    3.20
 -21  -3   1   27.90    3.20
 -21   3   1   25.40    2.80
  21   3  -1   28.50    3.10
 -21   3   1   27.30    3.10
  21   3  -1   30.90    3.20
 -21   3   1   29.90    2.70
  21   3  -1   30.70    3.10
  21   3  -1   21.90    2.50
 -21   3   1   27.00    2.40
  20  -3  -1  112.09    5.80
  20  -3  -1  124.39    5.90
  20  -3  -1  115.19    4.70
 -20  -3   1  104.49    4.30
 -20  -3   1  106.59    5.40
 -20  -3   1   97.59    5.80
  20  -3  -1  119.49    6.10
  20  -3  -1  117.79    6.10
 -20  -3   1  110.69    6.40
 -20   3   1  104.19    5.90
 -20   3   1  115.99    5.30
  20   3  -1  115.49    5.90
  20   3  -1  120.99    6.00
  20   3  -1  118.79    5.80
 -20   3   1  119.39    6.00
  20   3  -1  115.79    5.50
 -20   3   1  113.89    5.00
  19  -3  -1  203.78    6.80
 -19  -3   1  194.38   10.00
  19  -3  -1  199.88    8.10
  19  -3  -1  202.78    8.00
  19  -3  -1  197.08    8.30
 -19  -3   1  211.88    8.70
 -19  -3   1  187.18    7.20
  19  -3  -1  202.88    8.20
 -19  -3   1  204.78    7.70
  19   3  -1  206.68    7.70
  19   3  -1  197.48    8.10
  19   3  -1  209.88    8.10
 -19   3   1  206.38    8.50
 -19   3   1  225.88    7.60
 -19   3   1  193.28    8.00
  19   3  -1  192.18    8.10
 -19   3   1  212.98    7.30
 -18  -3   1   61.59    4.20
  18  -3  -1   60.09    3.90
  18  -3  -1   62.49    4.10
 -18  -3   1   63.49    3.70
  18  -3  -1   53.99    3.80
  18  -3  -1   66.29    4.10
 -18  -3   1   64.49    4.30
  18  -3  -1   59.59    3.10
  18   3  -1   58.99    3.90
 -18   3   1   62.59    3.40
 -18   3   1   61.99    3.50
 -18   3   1   54.59    4.00
  18   3  -1   54.89    3.80
 -18   3   1   56.79    3.80
  18   3  -1   58.39    3.50
  18   3  -1   60.29    3.90
  17  -3  -1   14.20    1.50
  17  -3  -1   13.60    2.10
 -17  -3   1   12.50    2.10
 -17  -3   1   15.60    1.80
  17  -3  -1   11.10    1.90
  17  -3  -1   12.30    1.90
 -17  -3   1   16.70    2.50
  17  -3  -1   14.40    2.20
 -17   3   1   11.80    1.60
 -17   3   1   18.80    2.70
  17   3  -1   15.70    1.80
 -17   3   1   13.50    2.10
  17   3  -1   11.10    1.90
  17   3  -1   16.80    2.40
  17   3  -1   13.40    1.90
 -17   3   1   11.70    1.70
 -16  -3   1    2.70    1.20
  16  -3  -1    1.80    0.80
 -16  -3   1    5.40    1.40
 -16  -3   1    4.20    1.10
  16  -3  -1    2.90    1.10
  16  -3  -1    3.20    1.00
  16  -3  -1    2.90    0.90
  16  -3  -1    4.00    1.20
  16   3  -1    3.60    1.10
 -16   3   1    3.40    1.10
 -16   3   1    3.20    0.80
 -16   3   1    4.40    1.00
 -16   3   1    3.20    1.10
  16   3  -1    3.50    1.10
  16   3  -1    4.20    1.10
  16   3  -1    3.60    1.20
  15  -3  -1   -0.20    0.50
  15  -3  -1   -0.30    0.50
  15  -3  -1    1.80    0.80
 -15  -3   1    0.60    0.70
 -15  -3   1    0.90    0.70
  15  -3  -1   -0.60    0.30
  15  -3  -1    0.50    0.80
 -15  -3   1    1.00    0.80
 -15   3   1    0.00    0.50
  15   3  -1    0.00    0.60
 -15   3   1    0.00    0.50
  15   3  -1    2.80    0.90
 -15   3   1   -0.50    0.40
  15   3  -1    0.30    0.60
  15   3  -1    0.90    0.80
 -15   3   1   -0.10    0.60
  14  -3  -1  361.56   10.30
  14  -3  -1  369.76   11.30
 -14  -3   1  356.06   11.60
 -14  -3   1  366.96   11.70
  14  -3  -1  351.66   11.00
 -14  -3   1  372.86   10.70
  14  -3  -1  382.86   11.70
  14  -3  -1  364.56   11.30
  14   3  -1  372.06   11.40
 -14   3   1  332.27   13.10
  14   3  -1  369.86   10.70
 -14   3   1  373.46   11.30
  14   3  -1  365.96   11.30
  14   3  -1  367.16   11.20
 -14   3   1  364.66   10.40
 -14   3   1  357.56   11.40
  13  -3  -1    2.30    0.70
 -13  -3   1    3.20    0.90
  13  -3  -1    4.10    1.20
  13  -3  -1    1.90    0.80
  13  -3  -1    4.20    1.10
 -13  -3   1    1.50    0.90
 -13  -3   1    3.10    1.00
  13  -3  -1    2.40    0.90
 -13   3   1    3.50    1.00
  13   3  -1    2.20    0.80
  13   3  -1    3.50    0.90
 -13   3   1    3.90    0.90
 -13   3   1    1.30    0.80
 -13   3   1    2.70    0.80
  13   3  -1    2.20    0.90
  13   3  -1    2.50    0.80
  12  -3  -1   34.00    2.50
  12  -3  -1   32.10    2.30
  12  -3  -1   33.70    2.60
  12  -3  -1   35.60    2.50
 -12  -3   1   36.10    2.70
  12  -3  -1   32.80    2.10
 -12  -3   1   30.10    2.40
 -12  -3   1   34.50    2.70
 -12   3   1   34.70    2.20
 -12   3   1   35.00    2.50
  12   3  -1   33.50    2.50
 -12   3   1   36.40    2.50
  12   3  -1   35.30    2.20
  12   3  -1   30.60    2.30
  12   3  -1   33.70    2.50
  11  -3  -1   51.49    3.00
 -11  -3   1   58.19    2.80
 -11  -3   1   56.89    3.30
 -11  -3   1   60.39    3.40
  11  -3  -1   50.49    2.60
  11  -3  -1   58.59    3.20
  11  -3  -1   57.69    3.00
  11  -3  -1   58.99    3.30
  11   3  -1   56.09    3.10
 -11   3   1   55.79    3.10
 -11   3   1   51.29    2.70
  11   3  -1   57.89    2.80
  11   3  -1   57.69    3.20
  11   3  -1   59.49    3.20
 -11   3   1   52.49    3.10
  10  -3  -1   -0.50    0.80
  10  -3  -1   -0.20    0.40
 -10  -3   1   -0.30    0.40
  10  -3  -1    0.70    0.60
 -10  -3   1    0.40    0.50
 -10  -3   1    0.30    0.50
  10   3  -1    0.00    0.50
  10   3  -1    0.20    0.50
  10   3  -1   -0.10    0.50
 -10   3   1    0.30    0.50
  10   3  -1    0.00    0.40
 -10   3   1    0.10    0.50
 -10   3   1    0.00    0.50
   9  -3  -1  164.18    5.80
  -9  -3   1  184.48    6.40
  -9  -3   1  177.98    6.40
  -9  -3   1  172.08    5.40
   9  -3  -1  176.48    5.60
   9  -3  -1  175.38    6.20
   9  -3  -1  182.98    6.10
   9   3  -1  174.18    6.10
   9   3  -1  159.48    5.40
   9   3  -1  178.88    6.10
  -9   3   1  181.38    5.80
  -9   3   1  188.18    6.20
  -9   3   1  173.68    6.00
   8  -3  -1   16.00    1.40
   8  -3  -1   15.40    1.60
  -8  -3   1   15.00    1.60
  -8  -3   1   14.90    1.20
   8  -3  -1   15.80    1.30
  -8  -3   1   17.40    1.60
  -8   3   1   15.40    1.40
   8   3  -1   18.40    1.60
   8   3  -1   15.90    1.40
  -8   3   1   16.40    1.50
   8   3  -1   15.40    1.20
   8   3  -1   16.70    1.50
  -8   3   1   17.20    1.50
   7  -3  -1   43.40    2.30
   7  -3  -1   47.70    2.50
   7  -3  -1   49.90    2.40
  -7  -3   1   46.10    2.70
  -7  -3   1   49.50    2.70
  -7   3   1   45.60    2.40
   7   3  -1   48.60    2.60
  -7   3   1   45.80    2.40
  -7   3   1   47.10    2.40
   7   3  -1   47.40    2.60
   7   3  -1   49.00    2.50
  -7   3   1   47.60    2.50
   6  -3  -1   12.50    1.30
  -6  -3   1   16.90    1.50
  -6  -3   1   16.90    1.50
   6  -3  -1   17.00    1.40
  -6  -3   1   16.20    1.30
   6  -3  -1   18.30    1.40
  -6  -3   1   19.50    1.10
   6  -3  -1   16.40    1.30
  -6   3   1   16.00    1.40
  -6   3   1   17.70    1.40
   6   3  -1   15.90    1.40
  -6   3   1   17.50    1.30
  -6   3   1   16.00    1.30
   6   3  -1   16.30    1.20
   5  -3  -1   13.90    1.20
  -5  -3   1   13.60    0.90
   5  -3  -1   15.60    1.20
   5  -3  -1   13.10    1.30
  -5  -3   1   14.60    1.20
   5  -3  -1   13.30    1.20
  -5  -3   1   13.60    1.30
  -5  -3   1   16.20    1.40
  -5   3   1   15.80    1.50
  -5   3   1   13.60    1.30
   5   3  -1   13.70    1.30
   5   3  -1   13.40    1.20
   5   3  -1   15.50    1.10
   5   3  -1   14.50    1.30
  -5   3   1   12.60    1.10
  -5   3   1   15.50    1.30
   4  -3  -1  999.00   24.20
  -4  -3   1 1023.60   24.20
   4  -3  -1 1090.79   24.40
  -4  -3   1  985.00   23.50
  -4  -3   1  942.01   24.40
   4  -3  -1 1002.30   24.30
  -4  -3   1 1002.00   24.60
   4  -3  -1 1027.20   24.80
  -4  -3   1 1012.00   24.80
  -4   3   1 1028.10   24.20
  -4   3   1 1027.70   24.70
  -4   3   1 1028.20   24.20
   4   3  -1 1023.10   24.80
  -4   3   1 1012.60   24.40
   4   3  -1  947.31   24.40
   4   3  -1 1018.60   24.20
  -4   3   1 1003.40   24.70
   4   3  -1 1044.30   24.70
   4   3  -1  977.90   23.70
  -3  -3   1   38.00    2.50
   3  -3  -1   45.10    2.30
  -3  -3   1   49.00    2.40
   3  -3  -1   45.80    2.20
  -3  -3   1   41.50    1.80
  -3  -3   1   46.20    2.10
  -3   3   1   41.30    2.40
  -3   3   1   47.40    2.50
   3   3  -1   45.20    2.40
  -3   3   1   44.10    2.10
   3   3  -1   44.90    2.10
   3   3  -1   45.60    2.30
  -3   3   1   45.00    2.20
  -3   3   1   42.80    2.00
   2  -3  -1   63.89    2.90
  -2  -3   1   59.49    2.80
   2  -3  -1   71.19    2.80
  -2  -3   1   61.39    2.30
   2  -3  -1   63.59    2.70
  -2  -3   1   59.79    3.30
  -2  -3   1   64.79    3.00
   2   3  -1   68.19    2.80
  -2   3   1   66.89    3.00
   2   3  -1   65.09    2.90
   2   3  -1   67.99    3.00
  -2   3   1   63.59    2.90
   2   3  -1   66.29    2.80
  -2   3   1   68.79    2.90
   2   3  -1   63.09    2.70
  -1  -3   1   62.79    2.90
   1  -3  -1   61.19    2.60
   1  -3  -1   62.59    2.40
  -1  -3   1   64.49    2.70
   1  -3  -1   60.89    2.70
  -1  -3   1   58.39    2.80
   1   3  -1   58.19    2.80
  -1   3   1   55.69    3.00
   1   3  -1   58.59    2.50
   1   3  -1   59.69    2.80
  -1   3   1   66.09    3.00
   1   3  -1   62.39    2.70
  -1   3   1   60.49    2.80
  -1   3   1   62.39    2.70
  -1   3   1   61.99    2.40
   0  -3  -1    0.40    0.30
   0  -3  -1    0.90    0.40
   0  -3  -1    0.90    0.40
   0  -3   1    0.60    0.40
   0  -3   1    0.90    0.50
   0  -3   1    1.30    0.50
   0  -3   1    0.50    0.40
   0  -3   1    0.80    0.30
   0  -3  -1    1.90    0.60
   0  -3  -1    1.10    0.50
   0   3   1    0.70    0.30
   0   3  -1    0.70    0.40
   0   3  -1    0.60    0.30
   0   3   1    1.30    0.50
   0   3  -1    0.70    0.50
   0   3   1    1.80    0.60
   0   3  -1    0.80    0.40
   0   3   1    0.60    0.40
   0   3   1    0.80    0.50
   0   3  -1    0.70    0.50
  -1  -3  -1  237.68    6.80
  -1  -3  -1  238.38    7.30
   1  -3   1  253.87    7.10
   1  -3   1  238.78    6.80
   1  -3   1  235.28    7.20
  -1  -3  -1  241.28    7.00
   1  -3   1  241.68    6.70
   1  -3   1  254.87    7.30
  -1  -3  -1  247.58    6.90
  -1  -3  -1  261.17    7.50
  -1  -3  -1  241.48    6.90
  -1   3  -1  238.08    7.20
   1   3   1  247.78    7.30
  -1   3  -1  233.28    6.70
   1   3   1  234.48    7.20
   1   3   1  251.27    7.00
  -2  -3  -1   54.89    2.70
  -2  -3  -1   51.79    2.30
  -2  -3  -1   58.29    2.70
   2  -3   1   56.49    2.70
  -2   3  -1   51.89    2.40
   2   3   1   57.59    2.50
  -2   3  -1   60.79    2.70
   2   3   1   60.19    2.80
  -2   3  -1   55.79    2.70
  -2   3  -1   57.69    2.40
  -2   3  -1   55.49    2.30
   2   3   1   51.49    2.30
   3  -3   1   20.90    1.50
  -3  -3  -1   22.10    1.40
  -3  -3  -1   20.90    1.50
  -3  -3  -1   21.50    1.50
  -3  -3  -1   21.70    1.70
   3  -3   1   22.70    1.40
  -3   3  -1   25.40    1.70
  -3   3  -1   21.10    1.40
   3   3   1   21.50    1.60
  -3   3  -1   22.60    1.70
   3   3   1   21.60    1.40
  -4  -3  -1  119.29    3.90
   4  -3   1  121.59    4.30
   4  -3   1  110.89    3.90
  -4  -3  -1  120.39    4.60
   4  -3   1  121.39    4.20
  -4  -3  -1  122.59    4.30
   4   3   1  114.39    4.00
  -4   3  -1  115.69    4.10
  -4   3  -1  117.19    4.50
  -4   3  -1  113.99    4.30
   4   3   1  120.39    4.20
   4   3   1  119.09    4.20
  -5  -3  -1  204.88    5.90
   5  -3   1  197.88    6.00
  -5  -3  -1  205.88    6.20
   5  -3   1  201.18    6.20
   5  -3   1  211.68    6.40
  -5  -3  -1  203.68    6.40
  -5  -3  -1  199.78    6.60
   5  -3   1  202.58    6.50
  -5   3  -1  205.08    6.30
   5   3   1  180.28    6.10
  -5   3  -1  185.58    5.80
  -5   3  -1  219.68    7.50
   5   3   1  205.08    6.30
   5   3   1  207.88    6.30
  -5   3  -1  212.88    6.30
   6  -3   1  242.08    7.60
  -6  -3  -1  253.27    7.00
  -6  -3  -1  242.08    7.70
  -6  -3  -1  246.78    7.50
   6  -3   1  246.28    7.20
   6  -3   1  236.48    7.40
   6  -3   1  244.08    7.10
   6   3   1  248.58    7.40
  -6   3  -1  237.18    7.30
  -6   3  -1  246.38    7.50
  -6   3  -1  246.78    7.00
   6   3   1  254.57    7.60
   6   3   1  246.68    7.40
   6   3   1  251.87    7.10
  -6   3  -1  242.88    7.30
  -7  -3  -1    1.20    0.50
   7  -3   1    0.60    0.50
   7  -3   1    2.10    0.70
  -7  -3  -1    0.00    0.50
   7  -3   1    0.00    0.30
   7  -3   1    1.20    0.50
   7  -3   1    0.50    0.40
   7   3   1    1.30    0.50
  -7   3  -1    0.90    0.50
   7   3   1    0.10    0.40
   7   3   1    0.80    0.50
   7   3   1   -0.20    0.40
   7   3   1    1.20    0.50
  -7   3  -1    1.50    0.60
  -7   3  -1    2.20    0.70
   8  -3   1   36.70    2.30
  -8  -3  -1   36.90    2.00
   8  -3   1   35.00    2.10
  -8  -3  -1   37.00    2.40
   8  -3   1   39.90    2.20
  -8  -3  -1   37.10    2.50
   8  -3   1   36.30    2.40
   8   3   1   37.30    2.40
  -8   3  -1   34.20    2.20
   8   3   1   35.60    2.20
  -8   3  -1   37.80    2.30
  -8   3  -1   34.30    2.10
   8   3   1   36.60    2.10
   8   3   1   36.90    2.20
   8   3   1   35.40    2.30
  -9  -3  -1    0.20    0.40
   9  -3   1    0.70    0.50
  -9  -3  -1    0.70    0.50
   9  -3   1    0.10    0.40
   9  -3   1    0.30    0.40
   9  -3   1    0.10    0.40
   9  -3   1    0.20    0.50
  -9  -3  -1    0.00    0.50
  -9   3  -1    0.50    0.50
   9   3   1    0.00    0.50
   9   3   1    0.30    0.40
  -9   3  -1    0.60    0.40
  -9   3  -1    0.30    0.50
   9   3   1    0.60    0.50
   9   3   1    1.40    0.60
   9   3   1    0.40    0.50
 -10  -3  -1  149.29    5.30
  10  -3   1  158.38    5.80
  10  -3   1  147.69    5.40
 -10  -3  -1  155.28    6.10
  10  -3   1  158.18    5.40
 -10  -3  -1  164.38    6.00
  10  -3   1  154.68    5.70
  10  -3   1  152.78    5.90
  10   3   1  155.78    5.70
  10   3   1  152.58    5.70
 -10   3  -1  151.88    5.40
  10   3   1  147.49    5.30
 -10   3  -1  167.28    6.00
 -10   3  -1  151.78    5.70
  10   3   1  158.48    5.80
  10   3   1  156.18    5.90
  11  -3   1  109.39    4.70
  11  -3   1  112.29    4.70
 -11  -3  -1  105.19    4.90
  11  -3   1  121.19    5.10
 -11  -3  -1  106.59    4.80
  11  -3   1  104.79    4.40
 -11  -3  -1  108.79    4.30
  11  -3   1  107.29    4.20
  11   3   1  114.99    4.70
  11   3   1  106.99    4.70
 -11   3  -1  112.09    4.80
  11   3   1  112.29    4.60
  11   3   1  112.09    4.40
 -11   3  -1   99.49    4.50
 -11   3  -1  108.69    4.70
  12  -3   1   36.30    2.60
  12  -3   1   33.90    2.30
 -12  -3  -1   35.40    2.80
 -12  -3  -1   37.10    2.70
  12  -3   1   38.60    2.30
  12  -3   1   36.10    2.60
 -12  -3  -1   36.70    2.30
  12  -3   1   34.60    2.70
  12   3   1   38.80    2.70
 -12   3  -1   34.20    2.50
  12   3   1   40.70    2.50
  12   3   1   36.90    2.50
  12   3   1   38.10    2.60
 -12   3  -1   38.20    2.70
 -12   3  -1   38.00    2.50
 -13  -3  -1   65.29    3.40
  13  -3   1   72.89    4.00
  13  -3   1   65.69    3.20
  13  -3   1   63.09    3.40
 -13  -3  -1   68.99    3.90
  13  -3   1   65.79    3.70
 -13  -3  -1   67.09    3.90
  13  -3   1   60.79    3.50
  13   3   1   66.09    3.40
 -13   3  -1   69.69    3.80
 -13   3  -1   68.49    3.40
  13   3   1   66.29    3.60
  13   3   1   73.29    3.90
 -13   3  -1   67.19    3.80
  13   3   1   66.19    3.70
  14  -3   1   -0.60    0.50
  14  -3   1    1.50    0.80
  14  -3   1    1.00    0.80
  14  -3   1    1.00    0.60
 -14  -3  -1    0.70    0.80
  14  -3   1    2.10    0.90
 -14  -3  -1    1.40    1.00
 -14  -3  -1    1.50    0.80
  14   3   1    0.70    0.70
  14   3   1    0.40    0.60
 -14   3  -1    0.40    0.70
 -14   3  -1    0.20    0.60
  14   3   1    0.30    0.60
  14   3   1    0.30    0.70
 -14   3  -1    1.40    0.70
  15  -3   1    2.90    1.00
 -15  -3  -1    3.00    1.10
  15  -3   1    4.10    1.00
 -15  -3  -1    5.50    1.40
 -15  -3  -1    2.90    1.00
  15  -3   1    3.50    1.10
  15  -3   1    2.30    0.90
  15  -3   1    1.70    0.90
 -15   3  -1    3.20    0.90
 -15   3  -1    1.60    0.90
 -15   3  -1    2.40    0.90
  15   3   1    3.00    1.10
  15   3   1    4.70    1.20
  15   3   1    2.70    0.90
  15   3   1    2.10    0.90
 -15   3  -1    1.70    1.10
  16  -3   1  533.75   16.40
  16  -3   1  548.95   15.00
 -16  -3  -1  547.65   16.50
 -16  -3  -1  547.05   15.70
 -16  -3  -1  583.64   16.90
  16  -3   1  547.45   15.80
  16  -3   1  576.24   16.30
  16  -3   1  580.64   16.40
 -16  -3  -1  569.04   16.40
 -16   3  -1  559.04   15.40
 -16   3  -1  568.24   15.50
 -16   3  -1  572.64   16.50
 -16   3  -1  570.84   16.30
  16   3   1  554.14   15.70
  16   3   1  559.14   16.30
  16   3   1  543.85   16.00
  16   3   1  539.05   15.90
 -17  -3  -1    0.80    0.90
  17  -3   1    2.70    1.10
  17  -3   1    0.20    0.60
  17  -3   1    1.20    0.70
 -17  -3  -1    0.20    0.90
  17  -3   1    0.10    0.70
 -17  -3  -1    0.80    0.90
  17  -3   1    0.50    0.80
 -17  -3  -1    0.60    0.80
 -17   3  -1    0.50    0.70
 -17   3  -1   -0.10    0.50
  17   3   1    0.40    0.60
  17   3   1   -0.10    0.70
  17   3   1    0.50    0.80
 -17   3  -1    0.80    0.90
  17   3   1    1.20    0.90
 -17   3  -1    0.70    0.90
 -18  -3  -1    2.60    1.10
  18  -3   1    3.80    1.50
  18  -3   1    4.00    1.00
 -18  -3  -1    4.10    1.90
 -18  -3  -1    2.80    1.30
  18  -3   1    3.70    1.10
  18  -3   1    3.90    1.30
 -18  -3  -1    2.70    1.10
  18  -3   1    6.00    1.60
  18   3   1    3.20    1.20
  18   3   1    4.60    1.30
 -18   3  -1    5.50    1.40
 -18   3  -1    3.40    1.10
  18   3   1    6.50    1.50
  18   3   1    3.10    1.20
 -18   3  -1    1.00    0.70
 -18   3  -1    5.10    1.70
 -19  -3  -1    5.10    1.50
 -19  -3  -1    4.30    1.00
  19  -3   1    2.70    1.20
 -19  -3  -1    3.10    1.40
  19  -3   1    4.30    1.20
 -19  -3  -1    4.40    1.40
  19  -3   1    6.70    1.30
  19  -3   1    5.40    1.60
 -19  -3  -1    6.90    1.80
  19  -3   1    5.60    1.50
  19   3   1    3.60    1.30
  19   3   1    5.30    1.50
  19   3   1    6.80    1.60
 -19   3  -1    4.70    1.20
  19   3   1    3.90    1.40
 -19   3  -1    3.50    1.00
 -19   3  -1    5.20    1.50
 -19   3  -1    6.90    1.70
 -20  -3  -1    0.20    0.90
 -20  -3  -1    1.60    1.40
  20  -3   1    3.50    1.50
  20  -3   1    1.10    1.10
  20  -3   1    0.70    0.80
  20  -3   1    2.00    1.00
 -20  -3  -1    0.90    1.30
  20  -3   1    2.50    1.20
 -20  -3  -1    2.50    1.20
 -20  -3  -1    2.90    0.80
 -20   3  -1    0.40    0.70
 -20   3  -1    3.00    1.10
  20   3   1    1.70    1.10
  20   3   1    3.00    1.30
 -20   3  -1    2.90    1.30
 -20   3  -1    1.50    0.90
  20   3   1    1.40    1.00
  20   3   1    3.10    1.40
  21  -3   1  142.89    6.50
  21  -3   1  128.09    6.60
 -21  -3  -1  119.69    6.10
 -21  -3  -1  121.49    6.70
  21  -3   1  126.89    5.30
  21  -3   1  117.49    6.20
 -21  -3  -1  125.39    6.60
  21  -3   1  147.19    7.20
 -21  -3  -1  120.59    5.00
 -21  -3  -1  125.09    6.80
 -21   3  -1  122.29    5.50
  21   3   1  130.99    6.30
 -21   3  -1  130.09    6.00
  21   3   1  129.79    6.40
 -21   3  -1  134.09    6.80
 -21   3  -1  127.49    6.70
  21   3   1  122.39    6.50
  21   3   1  129.19    6.40
 -22  -3  -1    2.80    1.60
 -22  -3  -1    2.20    1.30
 -22  -3  -1    1.30    1.10
  22  -3   1    1.40    1.00
  22  -3   1    2.60    1.40
  22  -3   1    1.20    1.30
 -22  -3  -1    3.20    1.00
 -22  -3  -1   -0.60    1.10
 -22   3  -1    0.80    1.20
  22   3   1    0.60    1.10
  22   3   1    1.80    1.20
  22   3   1    1.30    1.20
 -22   3  -1    1.00    0.90
 -22   3  -1    1.20    1.30
 -22   3  -1    1.60    1.10
  23  -3   1   22.40    3.00
  23  -3   1   25.30    5.40
 -23  -3  -1   14.50    2.80
 -23  -3  -1   23.20    2.10
 -23  -3  -1   22.50    3.40
 -23  -3  -1   22.30    3.10
 -23  -3  -1   21.10    3.10
  23  -3   1   33.50    3.60
  23   3   1   20.30    3.20
 -23   3  -1   21.50    3.20
 -23   3  -1   25.70    2.50
 -23   3  -1   26.60    3.50
 -23   3  -1   25.20    2.70
  23   3   1   21.30    3.00
  23   3   1   21.00    2.90
 -24  -3  -1   19.10    2.00
 -24  -3  -1   15.50    2.90
 -24  -3  -1   15.50    2.70
  24  -3   1   19.40    2.90
  24  -3   1   26.60    3.20
 -24  -3  -1   20.70    3.20
  24  -3   1   12.90    2.70
  24   3   1   16.10    2.80
  24   3   1   15.80    2.60
 -24   3  -1   16.10    2.30
 -24   3  -1   20.70    3.20
 -24   3  -1   15.20    2.80
 -24   3  -1   18.40    2.60
  24   3   1   19.80    2.90
  25  -3   1   93.49    5.90
 -25  -3  -1  101.09    6.60
  25  -3   1  101.89    6.00
 -25  -3  -1   99.79    6.00
  25  -3   1  101.59    6.50
  25  -3   1  109.99    6.40
 -25  -3  -1  103.49    6.50
 -25  -3  -1  104.49    4.70
 -25   3  -1   98.89    5.10
  25   3   1   88.39    6.00
 -25   3  -1   99.79    5.70
  25   3   1  101.29    5.90
  25   3   1   95.79    7.10
 -25   3  -1  107.59    6.70
 -25   3  -1  102.19    6.20
 -26  -3  -1   10.40    2.50
 -26  -3  -1    7.50    1.50
  26  -3   1   10.80    2.40
 -26  -3  -1   11.00    2.60
 -26  -3  -1    9.50    2.40
  26  -3   1    8.10    2.40
  26  -3   1    7.80    2.30
  26  -3   1    9.60    2.40
 -26   3  -1   10.30    2.50
 -26   3  -1    9.80    1.80
 -26   3  -1   10.40    2.50
  26   3   1    9.30    2.20
 -26   3  -1    9.80    2.20
  26   3   1    5.60    1.90
  26   3   1   14.30    2.60
  27  -3   1   10.60    2.60
  27  -3   1   16.20    3.00
 -27  -3  -1   10.80    1.70
 -27  -3  -1    9.30    2.20
 -27  -3  -1   11.50    2.90
  27  -3   1   12.90    2.60
 -27  -3  -1   20.00    5.50
  27  -3   1    8.80    2.40
 -27   3  -1    9.40    1.90
  27   3   1   10.80    2.50
  27   3   1   10.20    2.40
 -27   3  -1   14.50    2.90
  27   3   1   11.10    2.60
  28  -3   1    5.00    2.10
  28  -3   1   11.40    2.50
  28  -3   1    8.20    2.20
  28  -3   1   13.10    2.80
 -28  -3  -1    9.90    2.70
 -28  -3  -1    6.30    2.30
 -28  -3  -1    9.50    1.60
 -28   3  -1   10.00    2.50
  28   3   1    6.40    2.00
 -28   3  -1    8.20    1.70
  28   3   1   12.10    2.70
  28   3   1    8.10    2.60
 -28   3  -1    3.00    1.80
 -28   3  -1    8.20    2.20
 -29  -3  -1    0.20    1.70
  29  -3   1    1.40    1.60
 -29  -3  -1    5.80    2.00
  29  -3   1   -0.10    1.30
 -29  -3  -1   -1.10    0.70
  29  -3   1   -0.20    1.10
  29  -3   1   -0.10    1.30
  29   3   1    0.70    1.30
 -29   3  -1    0.30    1.00
  29   3   1   -1.00    1.30
 -29   3  -1    1.50    1.30
 -29   3  -1    2.20    1.80
 -29   3  -1    1.30    1.40
  30  -3   1   12.90    2.90
  30  -3   1   20.50    3.70
 -30  -3  -1   19.90    2.20
 -30  -3  -1   12.20    3.20
  30  -3   1   18.10    3.50
  30   3   1   22.00    3.50
  30   3   1   23.90    4.00
  30   3   1   13.30    2.70
 -30   3  -1   18.70    2.60
 -30   3  -1   16.30    3.20
  31  -3   1   23.50    4.00
  31  -3   1   18.00    3.30
 -31  -3  -1   20.50    2.30
  31  -3   1   17.10    3.30
 -31  -3  -1   13.10    3.90
 -31   3  -1   20.80    3.80
 -31   3  -1   23.20    3.50
 -31   3  -1   19.50    2.70
  31   3   1   16.80    3.50
  31   3   1   17.50    3.30
  32  -3   1   15.30    3.40
  32  -3   1   18.90    3.60
 -32  -3  -1   14.70    2.10
  32  -3   1   12.00    2.90
 -32   3  -1    8.20    2.50
  32   3   1   15.40    3.10
 -32   3  -1   15.80    2.50
  32   3   1   11.60    2.80
  32  -4  -1    2.00    2.00
  32  -4  -1    3.80    2.00
 -32  -4   1    2.20    0.90
  32  -4  -1    2.40    1.80
 -32  -4   1    2.50    1.20
  32   4  -1    4.80    2.10
  32   4  -1    5.20    2.20
 -32   4   1    4.10    1.90
 -32   4   1    3.20    1.40
 -31  -4   1    0.00    0.90
 -31  -4   1   -0.80    0.70
  31  -4  -1    1.30    1.70
  31  -4  -1    0.60    1.50
  31  -4  -1    2.00    1.90
  31   4  -1    0.20    1.50
 -31   4   1    0.60    1.10
 -31   4   1   -1.30    1.30
  31   4  -1    1.00    1.40
  31   4  -1   -1.40    1.30
  30  -4  -1    4.50    1.80
 -30  -4   1    3.10    2.10
  30  -4  -1    2.30    1.80
 -30  -4   1    4.80    1.20
  30  -4  -1    4.20    2.00
 -30  -4   1    2.50    1.20
 -30   4   1   -0.90    1.60
  30   4  -1    5.10    2.20
 -30   4   1    1.40    1.70
  30   4  -1    6.30    1.90
 -30   4   1    2.70    1.20
  30   4  -1    2.50    1.60
 -29  -4   1    4.80    2.00
  29  -4  -1    1.20    1.50
 -29  -4   1    6.60    2.50
  29  -4  -1    5.60    2.30
  29  -4  -1    4.30    1.80
  29  -4  -1   -0.50    2.20
 -29  -4   1    3.90    1.10
 -29   4   1    4.70    2.30
 -29   4   1    4.30    2.00
  29   4  -1    3.30    1.40
  29   4  -1    1.80    1.60
  29   4  -1    7.80    2.30
 -29   4   1    6.10    1.70
  29   4  -1    3.20    2.00
  28  -4  -1   26.00    3.80
  28  -4  -1   26.40    3.80
 -28  -4   1   27.40    4.20
  28  -4  -1   28.00    4.20
 -28  -4   1   30.30    2.40
  28  -4  -1   26.70    3.80
 -28  -4   1   23.60    4.70
 -28   4   1   26.70    4.30
  28   4  -1   26.00    3.90
 -28   4   1   14.10    3.10
 -28   4   1   27.70    4.00
  28   4  -1   28.90    3.30
 -28   4   1   31.30    3.00
  28   4  -1   25.70    3.90
  27  -4  -1   71.89    5.90
 -27  -4   1   72.99    3.70
  27  -4  -1   71.19    5.40
  27  -4  -1   69.99    5.50
 -27  -4   1   66.79    5.70
  27  -4  -1   79.69    5.60
 -27   4   1   74.79    6.00
 -27   4   1   83.99    5.90
 -27   4   1   74.59    4.50
  27   4  -1   80.99    5.70
 -27   4   1   70.09    4.80
  27   4  -1   67.49    5.30
  27   4  -1   72.89    5.10
 -26  -4   1   37.70    4.20
  26  -4  -1   39.80    4.20
  26  -4  -1   38.80    4.00
 -26  -4   1   39.70    3.90
 -26  -4   1   39.30    2.60
 -26  -4   1   30.70    4.30
  26  -4  -1   39.40    3.90
  26  -4  -1   35.90    4.10
  26   4  -1   40.70    3.70
  26   4  -1   40.50    4.00
 -26   4   1   38.20    3.50
  26   4  -1   42.50    4.30
 -26   4   1   36.00    3.20
 -26   4   1   34.50    4.10
 -26   4   1   39.80    4.00
 -25  -4   1    9.70    2.10
  25  -4  -1    9.40    2.50
 -25  -4   1    8.20    2.20
  25  -4  -1    8.90    1.50
  25  -4  -1    6.40    2.00
  25  -4  -1    6.80    2.00
 -25  -4   1   10.50    1.50
 -25  -4   1    7.70    2.30
 -25   4   1    7.60    2.10
  25   4  -1    8.40    2.30
 -25   4   1   10.80    2.10
  25   4  -1   10.30    2.30
 -25   4   1   11.00    2.00
 -25   4   1    8.80    2.20
  25   4  -1    7.70    2.20
  25   4  -1   10.00    2.20
  24  -4  -1  142.09    7.40
 -24  -4   1  131.99    5.20
  24  -4  -1  134.59    7.00
 -24  -4   1  137.99    6.80
  24  -4  -1  138.19    7.60
 -24  -4   1  142.69    7.80
  24  -4  -1  130.49    5.60
 -24   4   1  129.49    7.40
  24   4  -1  134.99    6.70
  24   4  -1  139.39    7.30
 -24   4   1  142.39    6.30
  24   4  -1  129.19    6.90
 -24   4   1  133.89    6.30
 -24   4   1  140.49    7.30
  24   4  -1  134.49    7.30
  23  -4  -1   -0.40    1.00
 -23  -4   1    2.10    1.20
  23  -4  -1    0.40    1.20
  23  -4  -1   -0.50    0.90
 -23  -4   1   -1.30    0.80
 -23  -4   1    0.50    1.00
  23  -4  -1   -0.40    0.70
 -23   4   1    0.30    1.00
 -23   4   1    0.30    1.20
 -23   4   1   -0.20    1.10
  23   4  -1   -0.40    1.00
  23   4  -1    0.30    1.10
  23   4  -1   -1.20    1.00
  23   4  -1   -0.20    1.00
 -23   4   1    0.40    0.90
 -22  -4   1   15.10    2.80
  22  -4  -1   17.80    2.70
 -22  -4   1   12.30    1.60
 -22  -4   1   15.70    2.40
  22  -4  -1   17.30    2.90
  22  -4  -1   15.60    2.80
 -22  -4   1   17.80    3.00
  22  -4  -1   15.90    2.00
  22   4  -1   17.70    2.70
 -22   4   1   20.40    2.60
 -22   4   1   19.40    3.00
  22   4  -1   17.30    2.80
 -22   4   1   17.40    2.40
  22   4  -1   18.40    2.60
 -22   4   1   19.30    2.90
  22   4  -1   16.30    2.70
 -21  -4   1   15.40    2.80
 -21  -4   1   10.00    1.90
 -21  -4   1    8.30    2.10
  21  -4  -1    9.40    2.30
  21  -4  -1   13.50    1.80
  21  -4  -1   12.20    2.30
  21  -4  -1   15.00    2.50
  21   4  -1   14.50    2.50
 -21   4   1   12.80    2.40
 -21   4   1    9.30    2.00
  21   4  -1   13.20    2.30
 -21   4   1   10.20    1.70
 -21   4   1   11.80    1.90
  21   4  -1   12.60    2.30
  21   4  -1   16.00    2.70
 -20  -4   1   12.20    2.40
  20  -4  -1   16.50    2.60
 -20  -4   1   15.20    2.20
 -20  -4   1   13.20    2.40
  20  -4  -1   11.50    2.10
  20  -4  -1   13.20    1.80
  20  -4  -1   14.90    2.30
  20  -4  -1   15.40    2.50
 -20   4   1    9.90    2.10
  20   4  -1   14.40    2.20
  20   4  -1   13.50    2.40
 -20   4   1   14.90    2.10
  20   4  -1   13.70    2.30
  20   4  -1   18.30    2.70
 -20   4   1   12.70    1.80
 -20   4   1   13.20    2.30
  19  -4  -1   24.80    2.70
  19  -4  -1   25.40    2.80
  19  -4  -1   25.80    2.70
  19  -4  -1   23.40    2.70
 -19  -4   1   27.10    3.00
 -19  -4   1   26.80    2.50
  19  -4  -1   26.40    2.20
 -19  -4   1   26.70    3.10
  19   4  -1   29.60    2.90
 -19   4   1   25.60    2.90
 -19   4   1   27.20    2.30
 -19   4   1   24.80    2.60
  19   4  -1   25.10    2.60
  19   4  -1   27.70    2.90
 -19   4   1   30.50    2.50
  19   4  -1   27.10    2.70
 -18  -4   1    3.10    1.20
 -18  -4   1    4.90    1.50
  18  -4  -1    1.20    1.00
 -18  -4   1    4.00    1.20
  18  -4  -1    3.00    1.20
  18  -4  -1    3.80    1.30
  18  -4  -1    2.70    1.00
  18  -4  -1    3.30    1.30
 -18   4   1    3.10    1.20
  18   4  -1    5.00    1.20
 -18   4   1    3.50    1.00
 -18   4   1    5.20    1.50
  18   4  -1    4.90    1.40
  18   4  -1    2.90    1.30
  18   4  -1    2.20    1.10
 -18   4   1    2.70    1.00
  17  -4  -1  111.49    4.80
  17  -4  -1  105.99    5.70
  17  -4  -1  109.39    5.40
 -17  -4   1  113.59    6.00
 -17  -4   1  120.59    6.20
  17  -4  -1  114.59    5.70
  17  -4  -1  119.29    5.80
 -17  -4   1  112.89    5.10
 -17   4   1  122.49    4.90
  17   4  -1  107.49    5.50
  17   4  -1  114.79    5.70
 -17   4   1  121.99    5.20
  17   4  -1  118.69    5.70
 -17   4   1  121.09    5.80
 -17   4   1  119.49    5.90
  17   4  -1  112.49    5.10
  16  -4  -1   19.90    1.90
  16  -4  -1   19.20    2.30
  16  -4  -1   23.40    2.40
 -16  -4   1   18.30    2.60
 -16  -4   1   21.10    2.10
  16  -4  -1   15.60    2.40
 -16  -4   1   21.80    2.60
  16  -4  -1   19.70    2.20
  16   4  -1   22.80    2.40
  16   4  -1   24.00    2.40
 -16   4   1   21.40    1.90
 -16   4   1   19.30    2.30
 -16   4   1   19.40    2.40
 -16   4   1   19.90    2.00
  16   4  -1   22.30    2.20
  16   4  -1   18.70    2.20
 -15  -4   1    1.30    1.00
  15  -4  -1    3.50    1.20
  15  -4  -1    2.70    1.10
  15  -4  -1    2.60    1.00
 -15  -4   1    3.90    1.40
 -15  -4   1    1.00    0.70
  15  -4  -1    2.10    1.10
  15  -4  -1    1.50    0.70
  15   4  -1    3.50    1.10
 -15   4   1    3.70    1.00
 -15   4   1    4.80    1.00
  15   4  -1    3.30    1.20
  15   4  -1    4.20    1.10
 -15   4   1    1.80    1.00
  15   4  -1    1.90    1.00
 -15   4   1    4.90    1.40
 -14  -4   1   63.89    4.10
  14  -4  -1   56.99    3.60
  14  -4  -1   62.69    3.60
 -14  -4   1   64.19    3.30
  14  -4  -1   63.89    3.80
  14  -4  -1   62.29    3.30
 -14  -4   1   59.39    4.00
  14  -4  -1   67.19    4.00
  14   4  -1   65.09    3.90
  14   4  -1   65.79    3.40
  14   4  -1   67.69    3.90
 -14   4   1   59.99    3.70
 -14   4   1   64.99    3.80
  14   4  -1   68.29    3.90
 -14   4   1   60.89    3.40
  13  -4  -1   88.79    4.50
  13  -4  -1   92.09    4.00
  13  -4  -1   88.69    4.30
 -13  -4   1   87.19    4.80
  13  -4  -1   84.29    4.60
 -13  -4   1   89.19    4.80
  13  -4  -1   89.89    4.50
 -13  -4   1   94.09    3.90
 -13   4   1   92.09    4.50
 -13   4   1   92.39    4.20
  13   4  -1   83.39    4.40
  13   4  -1   93.29    4.50
  13   4  -1   92.79    4.50
  13   4  -1   96.29    4.70
  13   4  -1   96.19    4.10
 -13   4   1   92.09    4.60
  12  -4  -1   41.00    2.70
 -12  -4   1   44.70    3.20
  12  -4  -1   46.10    2.70
 -12  -4   1   42.60    2.40
  12  -4  -1   38.40    3.00
 -12  -4   1   44.20    3.20
  12  -4  -1   42.70    3.00
  12  -4  -1   45.50    3.00
  12   4  -1   45.20    3.10
 -12   4   1   43.10    2.80
 -12   4   1   48.30    3.10
  12   4  -1   41.50    2.50
  12   4  -1   46.30    3.00
  12   4  -1   46.30    3.00
 -12   4   1   47.20    3.00
  12   4  -1   41.40    2.90
 -11  -4   1  130.79    5.70
  11  -4  -1  128.99    5.30
 -11  -4   1  123.49    4.60
  11  -4  -1  133.29    5.00
  11  -4  -1  131.19    5.60
 -11  -4   1  118.69    5.50
  11  -4  -1  125.59    5.10
  11   4  -1  131.59    5.30
 -11   4   1  129.89    5.10
 -11   4   1  132.89    5.40
 -11   4   1  126.89    5.30
  11   4  -1  124.99    5.40
  11   4  -1  137.99    4.90
  11   4  -1  130.89    5.40
  11   4  -1  128.49    5.40
 -10  -4   1  329.27   10.70
  10  -4  -1  344.97   10.70
  10  -4  -1  331.47   10.20
 -10  -4   1  326.77    9.30
  10  -4  -1  340.67    9.90
  10  -4  -1  361.76   10.20
 -10  -4   1  331.57   10.80
  10   4  -1  329.27    9.60
  10   4  -1  331.67   10.40
  10   4  -1  325.07   10.10
 -10   4   1  351.86   10.40
  10   4  -1  325.17   10.20
 -10   4   1  348.27   10.40
  10   4  -1  351.86   10.40
 -10   4   1  334.47   10.10
  -9  -4   1   13.90    1.20
   9  -4  -1   15.50    1.60
   9  -4  -1   14.40    1.50
   9  -4  -1   14.90    1.80
   9  -4  -1   12.30    1.40
  -9  -4   1   15.60    1.50
  -9  -4   1   15.10    1.80
  -9  -4   1   12.00    1.80
   9   4  -1   14.10    1.70
   9   4  -1   15.70    1.70
  -9   4   1   14.70    1.50
  -9   4   1   16.30    1.70
  -9   4   1   13.50    1.50
   9   4  -1   14.90    1.60
   9   4  -1    9.00    1.30
   9   4  -1   15.30    1.40
   8  -4  -1   12.60    1.50
  -8  -4   1   11.60    1.80
   8  -4  -1   13.90    1.40
  -8  -4   1   13.70    1.20
  -8  -4   1   12.60    1.90
   8  -4  -1   11.30    1.70
  -8  -4   1   14.30    1.40
   8   4  -1   12.20    1.40
  -8   4   1   13.10    1.40
   8   4  -1   11.20    1.50
   8   4  -1   12.30    1.20
  -8   4   1   14.40    1.60
  -8   4   1   11.80    1.40
  -8   4   1   12.80    1.50
  -7  -4   1   15.80    1.50
   7  -4  -1   17.10    1.80
   7  -4  -1   15.90    1.50
  -7  -4   1   18.20    1.80
  -7  -4   1   14.80    1.20
   7  -4  -1   15.20    1.50
  -7  -4   1   14.90    1.70
   7  -4  -1   14.80    1.60
  -7   4   1   16.90    1.50
   7   4  -1   14.90    1.50
   7   4  -1   16.30    1.70
  -7   4   1   14.50    1.70
   7   4  -1   15.80    1.40
   7   4  -1   15.80    1.60
  -7   4   1   16.80    1.60
  -7   4   1   15.70    1.60
  -7   4   1   15.30    1.60
   6  -4  -1   46.00    2.60
  -6  -4   1   47.00    2.80
  -6  -4   1   47.60    2.90
   6  -4  -1   49.80    2.90
  -6  -4   1   46.00    2.10
  -6  -4   1   46.00    2.50
  -6   4   1   47.30    2.50
  -6   4   1   46.60    2.50
   6   4  -1   48.80    2.80
  -6   4   1   48.30    2.70
  -6   4   1   43.10    2.80
  -6   4   1   48.70    2.70
   6   4  -1   47.80    2.60
   6   4  -1   40.60    2.70
  -5  -4   1  236.58    7.30
   5  -4  -1  242.88    7.90
  -5  -4   1  233.38    6.60
  -5  -4   1  233.98    7.80
   5  -4  -1  230.88    7.30
   5  -4  -1  244.18    7.30
   5  -4  -1  236.98    7.40
  -5  -4   1  232.78    7.20
  -5  -4   1  244.88    7.80
   5   4  -1  228.58    6.80
  -5   4   1  234.18    7.20
  -5   4   1  232.78    6.80
  -5   4   1  248.68    7.60
   5   4  -1  237.78    7.70
  -5   4   1  235.68    7.20
   5   4  -1  236.48    7.50
  -5   4   1  235.08    7.60
   5   4  -1  227.88    7.20
  -5   4   1  232.08    7.80
   5   4  -1  234.28    7.80
  -4  -4   1 1149.19   28.40
  -4  -4   1 1195.68   26.90
   4  -4  -1 1161.38   27.80
   4  -4  -1 1157.78   28.30
  -4  -4   1 1220.38   27.60
  -4  -4   1 1108.99   27.60
  -4  -4   1 1158.28   28.10
   4  -4  -1 1019.00   27.40
  -4   4   1 1094.39   27.50
  -4   4   1 1138.49   27.90
   4   4  -1 1169.88   28.40
  -4   4   1 1123.89   28.30
  -4   4   1 1124.39   27.10
   4   4  -1 1173.68   28.20
  -4   4   1 1158.28   28.10
  -4   4   1 1157.58   27.50
   4   4  -1 1090.59   27.80
   4   4  -1 1131.89   27.60
   3  -4  -1  519.65   14.30
  -3  -4   1  543.05   14.50
   3  -4  -1  509.95   14.20
  -3  -4   1  529.65   13.60
   3  -4  -1  515.05   13.90
  -3  -4   1  503.35   13.80
  -3  -4   1  522.05   13.10
   3  -4  -1  552.64   13.80
  -3  -4   1  518.35   14.00
   3   4  -1  550.44   13.80
  -3   4   1  523.25   13.70
   3   4  -1  527.95   13.90
  -3   4   1  531.85   14.00
  -3   4   1  512.95   14.30
   3   4  -1  543.85   14.50
  -3   4   1  535.65   14.20
   3   4  -1  501.85   13.70
  -3   4   1  512.15   13.60
  -3   4   1  504.25   13.30
   3   4  -1  512.55   14.20
  -2  -4   1   14.50    1.60
   2  -4  -1   17.30    1.70
   2  -4  -1   16.80    1.50
   2  -4  -1   18.10    1.70
   2  -4  -1   14.80    1.20
  -2  -4   1   16.00    1.20
  -2  -4   1   16.60    1.40
  -2  -4   1   15.30    1.40
  -2  -4   1   18.10    1.50
  -2  -4   1   13.30    1.50
   2  -4  -1   16.50    1.40
  -2   4   1   15.70    1.50
   2   4  -1   15.80    1.60
  -2   4   1   17.10    1.30
  -2   4   1   16.30    1.40
  -2   4   1   16.60    1.60
  -2   4   1   14.00    1.40
   2   4  -1   15.80    1.40
   2   4  -1   16.20    1.50
   2   4  -1   13.80    1.40
   2   4  -1   18.60    1.70
  -2   4   1   15.70    1.30
   1  -4  -1   35.80    2.20
  -1  -4   1   40.70    2.50
  -1  -4   1   40.20    2.30
  -1  -4   1   43.60    2.60
   1  -4  -1   38.90    2.50
  -1  -4   1   39.00    2.10
  -1  -4   1   41.80    2.40
   1   4  -1   36.10    2.10
  -1   4   1   41.80    2.40
   1   4  -1   40.50    2.30
  -1   4   1   36.40    2.00
  -1   4   1   40.30    2.50
  -1   4   1   42.40    2.30
   1   4  -1   39.20    2.50
   0  -4  -1  783.92   20.10
   0  -4   1  766.62   20.10
   0  -4  -1  772.72   19.70
   0  -4  -1  768.62   19.50
   0  -4  -1  763.52   19.30
   0  -4  -1  731.03   20.50
   0  -4   1  814.22   19.60
   0  -4   1  803.92   20.20
   0  -4   1  789.12   19.30
   0  -4   1  771.72   19.70
   0   4   1  790.22   20.20
   0   4  -1  784.72   19.40
   0   4   1  763.62   19.20
   0   4  -1  807.12   20.30
   0   4  -1  812.02   20.20
   0   4   1  817.42   20.30
   0   4  -1  799.22   19.80
   0   4  -1  767.22   19.50
   0   4   1  743.13   19.40
   0   4   1  792.72   19.80
  -1  -4  -1   98.59    4.30
   1  -4   1  101.29    4.10
  -1  -4  -1  102.09    3.90
   1  -4   1   98.79    3.80
   1  -4   1  103.49    4.40
   1  -4   1  106.69    4.40
   1  -4   1  105.29    3.90
  -1  -4  -1   96.49    3.90
   1   4   1  103.69    3.90
  -1   4  -1  117.89    4.00
   1   4   1  101.49    4.00
   1   4   1  106.89    4.40
  -1   4  -1  105.79    4.00
  -1   4  -1   96.79    4.30
  -1   4  -1   96.69    4.30
  -2  -4  -1  444.36   11.70
   2  -4   1  400.26   11.40
  -2  -4  -1  430.76   12.30
  -2  -4  -1  427.76   11.80
   2  -4   1  454.55   12.40
   2  -4   1  434.76   11.80
   2  -4   1  441.96   12.20
  -2  -4  -1  429.56   11.70
  -2  -4  -1  409.86   11.40
  -2  -4  -1  459.85   12.40
  -2   4  -1  441.06   11.60
  -2   4  -1  436.66   12.00
   2   4   1  415.16   12.10
   2   4   1  428.96   11.60
  -2   4  -1  426.66   11.70
   2   4   1  467.35   12.60
  -2   4  -1  432.76   11.50
  -2   4  -1  424.86   12.30
   2   4   1  418.36   11.70
  -3  -4  -1   59.79    3.20
  -3  -4  -1   57.39    2.90
  -3  -4  -1   60.99    3.00
  -3  -4  -1   57.29    2.60
   3  -4   1   56.59    2.80
   3  -4   1   57.29    3.10
  -3  -4  -1   63.39    2.90
   3   4   1   60.89    3.20
   3   4   1   60.09    2.80
  -3   4  -1   60.39    3.20
  -3   4  -1   54.49    2.60
   3   4   1   55.79    3.00
  -3   4  -1   56.69    2.70
  -3   4  -1   59.69    3.00
  -3   4  -1   58.39    2.80
  -3   4  -1   57.39    3.00
   3   4   1   58.19    2.80
   4  -4   1   53.69    2.60
  -4  -4  -1   50.89    2.80
  -4  -4  -1   54.29    2.80
   4  -4   1   49.20    2.70
  -4  -4  -1   45.60    2.50
  -4  -4  -1   49.99    2.40
  -4  -4  -1   54.49    3.10
   4  -4   1   49.60    3.00
  -4   4  -1   49.50    2.60
   4   4   1   53.39    2.70
   4   4   1   55.59    3.10
  -4   4  -1   54.59    3.10
  -4   4  -1   52.79    2.60
  -4   4  -1   48.00    2.40
   4   4   1   49.90    2.50
  -4   4  -1   51.09    2.80
  -4   4  -1   50.79    2.80
   4   4   1   53.99    2.70
   5  -4   1    4.00    0.90
  -5  -4  -1    5.10    1.00
   5  -4   1    6.60    1.10
   5  -4   1    6.60    1.30
   5  -4   1    5.60    1.70
  -5  -4  -1    5.70    0.90
  -5  -4  -1    7.10    1.30
  -5   4  -1    4.70    0.90
   5   4   1    5.40    0.90
   5   4   1    6.30    1.10
   5   4   1    6.90    1.10
  -5   4  -1    4.10    0.70
  -5   4  -1    6.80    1.20
   5   4   1    4.20    0.90
  -5   4  -1    5.50    1.10
  -5   4  -1    5.10    1.00
  -6  -4  -1   61.49    2.80
  -6  -4  -1   71.29    3.60
  -6  -4  -1   62.09    3.10
   6  -4   1   63.59    3.20
   6  -4   1   61.19    3.10
  -6  -4  -1   65.29    3.30
   6  -4   1   64.89    3.00
   6   4   1   66.49    3.20
  -6   4  -1   60.39    3.40
   6   4   1   61.29    3.30
  -6   4  -1   65.69    2.90
  -6   4  -1   60.09    3.20
  -6   4  -1   58.89    3.00
  -6   4  -1   65.39    3.30
   6   4   1   66.59    3.00
  -7  -4  -1    1.20    0.70
   7  -4   1    1.60    0.70
  -7  -4  -1    1.60    0.80
   7  -4   1    2.70    0.80
   7  -4   1    1.40    0.70
   7  -4   1    2.20    0.70
  -7  -4  -1    2.60    0.70
   7   4   1    1.80    0.70
   7   4   1    1.70    0.70
   7   4   1    2.20    0.70
  -7   4  -1    1.80    0.60
  -7   4  -1    2.50    0.80
  -7   4  -1    1.00    0.70
   7   4   1    2.00    0.70
  -7   4  -1    2.90    1.50
   8  -4   1   -0.30    0.40
  -8  -4  -1   -0.30    0.30
   8  -4   1   -0.10    0.50
   8  -4   1    0.40    0.60
   8  -4   1   -0.10    0.40
  -8  -4  -1   -0.30    0.50
  -8  -4  -1    0.40    0.70
   8   4   1    1.00    0.60
   8   4   1    0.40    0.50
  -8   4  -1   -0.50    0.40
  -8   4  -1    0.40    0.60
   8   4   1   -0.30    0.30
  -8   4  -1    0.80    0.50
  -8   4  -1    0.10    0.40
   8   4   1    0.20    0.60
   8   4   1    0.30    0.50
   9  -4   1    0.40    0.60
   9  -4   1    1.60    0.80
   9  -4   1   -0.80    0.30
  -9  -4  -1    0.10    0.60
  -9  -4  -1    0.20    0.40
  -9  -4  -1   -0.10    0.50
   9  -4   1    0.20    0.60
   9  -4   1   -0.40    0.40
  -9   4  -1   -0.10    0.50
   9   4   1   -0.20    0.50
  -9   4  -1    0.10    0.50
  -9   4  -1   -0.10    0.40
   9   4   1   -0.20    0.50
   9   4   1    0.10    0.50
 -10  -4  -1  186.38    7.20
  10  -4   1  181.18    6.40
  10  -4   1  177.58    6.60
 -10  -4  -1  189.28    7.10
  10  -4   1  192.28    7.20
  10  -4   1  178.98    6.30
 -10  -4  -1  196.48    6.50
  10  -4   1  184.78    6.80
 -10   4  -1  190.98    6.90
  10   4   1  178.88    6.30
  10   4   1  193.08    7.00
 -10   4  -1  181.98    6.70
  10   4   1  186.18    6.70
  10   4   1  192.18    6.80
 -10   4  -1  191.48    6.70
  10   4   1  189.78    6.60
 -11  -4  -1  357.36   11.20
  11  -4   1  352.86   10.10
 -11  -4  -1  338.57   10.80
  11  -4   1  342.17   11.00
 -11  -4  -1  324.27    9.60
  11  -4   1  335.27   10.50
  11  -4   1  314.07   10.20
  11  -4   1  330.17    9.90
  11   4   1  321.17   10.10
  11   4   1  329.27   10.30
  11   4   1  322.17   10.30
 -11   4  -1  310.27   10.30
 -11   4  -1  347.27   10.30
  11   4   1  335.07   10.00
  11   4   1  344.17   10.70
 -11   4  -1  337.57   10.50
 -12  -4  -1    9.40    1.80
  12  -4   1    9.50    1.60
  12  -4   1   10.70    1.60
  12  -4   1   10.70    1.80
  12  -4   1    9.70    1.40
 -12  -4  -1    9.10    1.40
 -12  -4  -1   14.00    2.00
  12  -4   1   10.20    1.60
 -12   4  -1    8.70    1.50
 -12   4  -1    9.60    1.50
  12   4   1    9.50    1.60
  12   4   1    9.50    1.50
 -12   4  -1    9.70    1.70
  12   4   1    9.80    1.70
  12   4   1    9.00    1.50
  12   4   1    7.30    1.30
 -13  -4  -1    3.50    1.00
 -13  -4  -1    3.80    1.30
  13  -4   1    4.00    1.10
  13  -4   1    2.80    1.00
  13  -4   1    2.20    1.00
 -13  -4  -1    3.90    1.20
  13  -4   1    4.80    1.00
  13  -4   1    3.70    1.00
 -13   4  -1    5.60    1.30
  13   4   1    2.10    0.90
 -13   4  -1    4.00    1.00
  13   4   1    4.70    1.20
 -13   4  -1    2.50    1.00
  13   4   1    2.70    0.90
  13   4   1    5.90    1.20
  13   4   1    4.70    1.30
 -14  -4  -1   -0.20    0.50
  14  -4   1    0.30    0.70
  14  -4   1   -0.80    0.50
 -14  -4  -1   -0.50    0.60
  14  -4   1   -0.30    0.60
  14  -4   1    0.30    0.50
 -14  -4  -1    0.40    0.70
  14  -4   1    0.10    0.60
  14   4   1   -0.30    0.70
  14   4   1    0.70    0.70
 -14   4  -1   -0.10    0.60
 -14   4  -1    1.10    0.80
  14   4   1   -0.30    0.60
 -14   4  -1    0.20    0.60
  14   4   1   -0.40    0.50
  14   4   1    0.50    0.60
  15  -4   1    1.00    0.80
  15  -4   1   -0.30    0.70
 -15  -4  -1    0.30    0.70
  15  -4   1   -0.30    0.50
 -15  -4  -1   -0.30    0.90
 -15  -4  -1   -0.60    0.70
  15  -4   1    0.10    0.60
  15  -4   1    0.40    0.60
  15   4   1   -0.80    0.50
 -15   4  -1   -0.50    0.60
  15   4   1   -1.70    0.50
 -15   4  -1    1.00    0.70
  15   4   1    0.00    0.60
 -15   4  -1    1.20    0.90
  15   4   1   -0.50    0.50
  15   4   1   -0.30    0.50
 -16  -4  -1   11.30    1.70
 -16  -4  -1   15.60    2.40
  16  -4   1    7.70    1.60
  16  -4   1   11.00    1.90
 -16  -4  -1   11.20    2.10
  16  -4   1    9.50    1.60
  16  -4   1   13.60    1.80
  16  -4   1   10.50    2.00
 -16   4  -1   11.00    1.80
  16   4   1   11.30    1.90
  16   4   1   11.80    1.90
  16   4   1   11.30    1.90
 -16   4  -1   13.80    2.20
 -16   4  -1   13.20    2.20
  16   4   1   12.40    2.10
  16   4   1   10.80    1.90
  17  -4   1    3.10    1.40
  17  -4   1    1.60    1.80
 -17  -4  -1    4.10    1.20
  17  -4   1    2.30    1.00
  17  -4   1    3.90    1.40
  17  -4   1    4.10    1.30
 -17  -4  -1    4.70    1.50
  17   4   1    2.50    1.10
 -17   4  -1    3.50    1.10
  17   4   1    5.80    1.50
  17   4   1    2.20    1.20
 -17   4  -1    3.90    1.30
  17   4   1    3.30    1.30
  17   4   1    5.80    1.50
 -17   4  -1    2.60    1.10
 -18  -4  -1   -1.50    0.60
  18  -4   1    0.50    0.80
  18  -4   1    1.30    1.20
  18  -4   1    0.20    0.80
  18  -4   1   -0.10    0.80
 -18  -4  -1    1.00    0.80
  18  -4   1    0.70    0.70
 -18  -4  -1    0.20    1.10
  18   4   1   -0.80    0.60
  18   4   1    0.20    0.80
 -18   4  -1   -0.50    0.50
  18   4   1    1.20    1.00
  18   4   1   -0.60    0.80
 -18   4  -1    1.60    0.90
  18   4   1   -0.80    0.50
 -18   4  -1   -0.30    0.80
 -18   4  -1   -0.20    0.70
 -19  -4  -1    1.70    1.30
  19  -4   1    2.70    1.20
  19  -4   1    0.80    1.20
 -19  -4  -1    1.10    0.90
  19  -4   1    1.90    1.00
  19  -4   1    0.80    0.80
  19  -4   1    2.20    1.10
 -19  -4  -1   -0.30    1.10
 -19   4  -1    1.80    1.00
  19   4   1    0.40    0.80
 -19   4  -1    1.10    1.00
  19   4   1    1.60    1.00
  19   4   1    2.30    1.30
  19   4   1    1.50    1.10
  19   4   1   -0.20    0.90
 -19   4  -1    0.40    0.70
 -19   4  -1    1.50    1.00
  20  -4   1   66.39    4.30
  20  -4   1   66.59    4.60
  20  -4   1   65.19    4.80
 -20  -4  -1   68.09    4.30
  20  -4   1   68.99    3.80
 -20  -4  -1   61.29    4.70
 -20  -4  -1   64.89    5.10
  20   4   1   70.89    4.60
 -20   4  -1   75.29    5.00
  20   4   1   56.29    4.80
  20   4   1   74.09    4.90
  20   4   1   70.59    4.50
 -20   4  -1   69.59    4.00
  20   4   1   72.69    4.60
 -20   4  -1   67.49    4.10
  21  -4   1    6.00    1.60
  21  -4   1    4.30    1.60
 -21  -4  -1    7.20    2.10
 -21  -4  -1    3.20    1.60
  21  -4   1    5.50    1.40
 -21  -4  -1    2.60    1.30
  21  -4   1    5.90    1.90
 -21   4  -1    7.00    1.90
  21   4   1    6.20    1.70
  21   4   1    2.50    1.40
  21   4   1    3.80    1.40
 -21   4  -1    8.90    1.70
 -21   4  -1    6.30    1.80
  21   4   1    9.60    2.10
 -21   4  -1    4.40    1.40
  21   4   1    5.90    1.70
  22  -4   1    1.00    1.40
 -22  -4  -1    2.60    1.00
 -22  -4  -1    3.70    1.50
 -22  -4  -1    2.30    1.50
  22  -4   1    1.20    1.10
 -22  -4  -1    3.80    1.40
  22  -4   1    4.00    1.20
 -22   4  -1    1.40    1.20
  22   4   1    1.40    1.20
 -22   4  -1    2.50    1.50
  22   4   1    1.40    1.20
  22   4   1    1.80    1.30
  22   4   1    3.90    1.80
 -22   4  -1    0.60    0.90
  22   4   1    3.60    1.70
 -22   4  -1    2.80    1.20
  23  -4   1   46.10    3.90
 -23  -4  -1   41.70    2.90
  23  -4   1   43.80    4.10
 -23  -4  -1   44.70    4.40
 -23  -4  -1   43.20    3.70
  23  -4   1   41.10    3.10
  23  -4   1   42.80    4.20
  23   4   1   47.20    4.10
  23   4   1   47.50    4.10
 -23   4  -1   42.30    3.40
  23   4   1   45.30    4.10
 -23   4  -1   41.00    4.00
 -23   4  -1   39.90    3.90
  23   4   1   39.90    3.70
 -23   4  -1   45.40    3.50
 -24  -4  -1   16.20    2.00
 -24  -4  -1   20.90    3.30
  24  -4   1   18.70    3.20
  24  -4   1   14.50    2.00
 -24  -4  -1   15.70    3.10
  24  -4   1   19.80    3.40
  24  -4   1   15.70    2.70
 -24  -4  -1   15.10    2.70
  24   4   1   16.70    2.70
 -24   4  -1   15.80    2.90
  24   4   1   16.40    2.90
  24   4   1   14.50    2.60
 -24   4  -1   17.90    2.60
 -24   4  -1   14.30    2.70
 -24   4  -1   15.40    2.30
 -25  -4  -1   23.50    2.20
 -25  -4  -1   23.60    3.20
 -25  -4  -1   21.30    3.60
 -25  -4  -1   12.60    2.80
  25  -4   1   19.70    3.00
  25  -4   1   18.40    3.00
  25  -4   1   22.30    5.90
  25   4   1   22.50    3.20
 -25   4  -1   17.10    3.00
  25   4   1   19.30    3.30
 -25   4  -1   26.70    2.80
  25   4   1   23.00    3.10
 -25   4  -1   25.50    3.20
 -25   4  -1   22.10    3.40
  25   4   1   23.50    3.30
 -26  -4  -1   17.80    3.30
 -26  -4  -1   18.70    3.90
  26  -4   1   22.50    4.20
  26  -4   1   18.70    3.10
  26  -4   1   22.00    3.80
 -26  -4  -1   24.00    2.30
  26  -4   1   21.60    3.70
 -26  -4  -1   15.30    2.80
  26   4   1   16.20    2.90
  26   4   1   21.70    3.40
 -26   4  -1   21.30    2.90
  26   4   1   19.40    3.30
 -26   4  -1   19.60    2.70
 -26   4  -1   20.90    3.40
  26   4   1   18.30    3.20
 -26   4  -1   19.90    3.40
 -27  -4  -1    8.10    2.40
  27  -4   1    4.30    1.70
  27  -4   1    5.40    1.90
  27  -4   1    2.00    1.90
 -27  -4  -1    2.90    1.20
  27  -4   1    4.50    1.90
 -27  -4  -1    3.10    1.80
 -27  -4  -1    2.80    1.90
  27   4   1    4.40    1.80
 -27   4  -1    7.00    2.30
  27   4   1    2.40    1.50
 -27   4  -1    1.20    1.50
  27   4   1    2.60    1.60
 -27   4  -1    4.90    1.40
  27   4   1    3.20    2.30
 -28  -4  -1    8.20    1.60
  28  -4   1   12.60    2.80
  28  -4   1    6.00    2.20
  28  -4   1    8.80    2.30
 -28  -4  -1    9.60    2.80
 -28  -4  -1    7.20    2.20
 -28  -4  -1    8.40    2.70
  28  -4   1    7.00    2.30
 -28   4  -1   11.10    2.40
 -28   4  -1    9.80    2.00
 -28   4  -1    8.60    2.50
  28   4   1    9.80    2.60
  28   4   1    7.00    2.10
  28   4   1    9.60    2.50
 -28   4  -1    6.80    2.30
  28   4   1    5.10    1.90
 -29  -4  -1   26.80    4.30
 -29  -4  -1   29.80    2.70
  29  -4   1   38.50    4.40
  29  -4   1   33.90    4.10
  29  -4   1   42.00    4.20
  29   4   1   35.70    4.20
  29   4   1   39.40    4.20
  29   4   1   33.60    3.90
 -29   4  -1   30.30    4.50
 -29   4  -1   32.90    3.30
  29   4   1   38.60    4.00
 -29   4  -1   32.00    3.70
 -30  -4  -1    4.00    1.30
  30  -4   1    2.80    1.70
  30  -4   1    1.40    1.80
 -30  -4  -1    5.00    2.40
  30  -4   1    5.50    2.20
 -30   4  -1    5.90    1.70
 -30   4  -1   10.00    2.70
  30   4   1    4.20    1.90
 -30   4  -1    1.20    1.60
  30   4   1    3.30    2.10
  30   4   1    5.90    2.30
  31  -4   1   14.10    3.50
  31  -4   1   15.20    3.10
 -31  -4  -1   17.20    2.20
 -31   4  -1   17.70    3.20
  31   4   1   16.90    3.60
  31   4   1   15.70    3.20
 -31   4  -1   17.50    2.70
  32  -4   1    0.00    1.60
  32  -4   1    3.70    2.40
  32  -4   1   -0.60    1.40
 -32  -4  -1    0.40    1.10
  32   4   1    1.50    1.90
 -32   4  -1    0.00    1.20
  32   4   1    3.90    1.70
 -32   4  -1    3.40    1.90
  31  -5  -1    7.60    2.60
  31  -5  -1   14.30    3.60
 -31  -5   1   13.30    2.00
 -31  -5   1   11.00    1.70
  31  -5  -1    9.70    2.50
  31   5  -1   13.60    2.70
  31   5  -1   10.30    2.70
 -31   5   1   18.90    2.90
 -31   5   1    9.70    2.20
  31   5  -1   17.00    3.30
  30  -5  -1    2.30    2.00
  30  -5  -1    2.00    1.50
 -30  -5   1    0.70    1.00
  30  -5  -1   -0.40    1.50
 -30  -5   1   -0.50    0.90
 -30   5   1   -1.60    1.30
  30   5  -1   -1.80    1.20
  30   5  -1    0.60    1.70
 -30   5   1    3.00    2.00
 -30   5   1   -0.40    1.20
  30   5  -1   -0.30    1.20
  29  -5  -1    4.50    2.00
 -29  -5   1    2.20    1.30
  29  -5  -1    3.30    1.50
  29  -5  -1    3.50    1.90
 -29  -5   1    3.70    2.10
 -29  -5   1    0.60    0.90
  29   5  -1    1.30    1.50
  29   5  -1    6.10    2.00
 -29   5   1    2.10    1.50
  29   5  -1    1.30    1.50
 -28  -5   1   51.99    3.20
  28  -5  -1   49.20    4.60
  28  -5  -1   39.50    4.50
 -28  -5   1   43.10    5.60
 -28  -5   1   60.59    4.80
 -28  -5   1   53.19    3.60
  28  -5  -1   60.09    5.20
 -28  -5   1   50.79    5.30
  28  -5  -1   53.59    5.20
 -28   5   1   43.80    4.00
 -28   5   1   53.59    5.20
 -28   5   1   54.09    4.10
  28   5  -1   53.09    4.90
  28   5  -1   55.39    4.90
  28   5  -1   47.90    4.40
 -28   5   1   46.60    4.80
  28   5  -1   56.09    4.90
 -27  -5   1    7.20    1.50
  27  -5  -1    6.00    2.20
 -27  -5   1    4.20    2.00
  27  -5  -1    4.90    1.80
  27  -5  -1    6.70    2.10
  27  -5  -1    6.40    2.40
 -27  -5   1    7.50    2.00
 -27  -5   1    4.60    1.20
 -27  -5   1    3.90    1.90
  27   5  -1    4.60    1.80
 -27   5   1    4.80    1.60
 -27   5   1    5.90    2.00
  27   5  -1    1.50    1.70
  27   5  -1    4.00    1.80
  27   5  -1    2.10    1.50
 -27   5   1    3.50    1.60
 -27   5   1    4.40    2.00
  27   5  -1    4.20    2.10
 -26  -5   1   11.10    1.90
 -26  -5   1    9.00    2.10
 -26  -5   1   10.30    1.70
  26  -5  -1   12.40    1.90
  26  -5  -1   12.80    2.90
 -26  -5   1    9.20    2.50
  26  -5  -1   13.20    2.80
 -26  -5   1    4.30    2.70
  26  -5  -1   12.30    2.50
  26  -5  -1    7.40    2.10
 -26   5   1   10.10    2.10
 -26   5   1   11.70    2.60
 -26   5   1   10.60    2.00
  26   5  -1    9.50    2.40
  26   5  -1   11.20    2.60
  26   5  -1   13.30    2.70
 -26   5   1    8.20    2.30
  26   5  -1   15.70    2.80
 -25  -5   1   -1.10    1.10
 -25  -5   1   -0.50    0.80
 -25  -5   1   -0.50    0.60
  25  -5  -1    0.80    1.30
  25  -5  -1    0.80    1.20
 -25  -5   1    3.30    1.80
  25  -5  -1    0.10    1.30
 -25  -5   1    0.40    1.10
  25  -5  -1    2.10    1.00
  25   5  -1   -0.20    1.20
 -25   5   1    3.50    1.50
  25   5  -1    1.50    1.20
  25   5  -1   -0.80    0.90
  25   5  -1    1.20    1.30
  25   5  -1    0.60    1.30
 -25   5   1    0.10    0.90
 -25   5   1   -0.90    1.00
 -25   5   1    0.90    1.00
 -24  -5   1   18.10    3.20
 -24  -5   1   15.90    3.20
 -24  -5   1   12.00    2.40
  24  -5  -1   11.50    2.60
 -24  -5   1   11.80    1.70
  24  -5  -1   10.10    1.90
  24  -5  -1   12.50    2.50
 -24   5   1   12.00    2.10
 -24   5   1    9.60    2.30
  24   5  -1   10.10    2.20
 -24   5   1   15.40    2.20
  24   5  -1   10.20    2.50
 -24   5   1   15.70    2.90
  24   5  -1   16.90    2.80
  24   5  -1    9.30    2.80
  24   5  -1   13.00    2.50
  23  -5  -1    6.90    2.30
  23  -5  -1    8.50    1.60
 -23  -5   1    6.30    1.70
 -23  -5   1    5.80    2.10
  23  -5  -1    9.30    2.20
  23  -5  -1    6.30    1.80
  23   5  -1    5.10    1.90
  23   5  -1    5.70    1.70
  23   5  -1    7.60    2.10
 -23   5   1    3.60    1.60
 -23   5   1    6.20    1.90
  23   5  -1    4.00    1.60
 -23   5   1    3.70    1.30
  22  -5  -1   14.60    2.50
  22  -5  -1   19.90    3.20
  22  -5  -1   14.00    2.50
 -22  -5   1   13.40    2.80
  22  -5  -1   17.00    2.20
 -22  -5   1   15.00    2.30
  22   5  -1   15.70    2.70
  22   5  -1   15.70    2.50
 -22   5   1   16.10    2.40
 -22   5   1   15.80    2.60
  22   5  -1   12.60    2.60
 -22   5   1   16.20    2.20
  22   5  -1   15.40    2.70
 -21  -5   1   34.00    3.60
 -21  -5   1   33.80    3.00
  21  -5  -1   29.90    2.70
  21  -5  -1   31.00    3.50
 -21  -5   1   32.70    3.70
  21  -5  -1   39.30    4.40
  21  -5  -1   30.70    3.10
  21   5  -1   31.20    3.50
  21   5  -1   28.60    3.10
 -21   5   1   30.60    2.90
  21   5  -1   28.50    3.00
 -21   5   1   28.80    2.60
  21   5  -1   34.00    3.50
  21   5  -1   30.50    3.30
 -21   5   1   26.60    3.00
 -20  -5   1   55.19    4.60
  20  -5  -1   60.69    4.40
  20  -5  -1   59.79    3.60
  20  -5  -1   55.09    4.60
 -20  -5   1   57.39    3.80
  20  -5  -1   72.69    4.60
 -20  -5   1   62.29    4.80
  20   5  -1   58.09    4.30
 -20   5   1   62.29    4.40
 -20   5   1   57.09    3.50
 -20   5   1   60.59    4.00
  20   5  -1   57.69    4.20
  20   5  -1   61.69    4.50
  20   5  -1   63.29    4.50
  20   5  -1   58.19    3.90
  19  -5  -1   92.89    5.80
  19  -5  -1   89.69    5.20
  19  -5  -1   92.79    5.40
 -19  -5   1   88.79    4.60
 -19  -5   1   97.09    5.90
  19  -5  -1   83.99    4.40
 -19  -5   1   82.29    5.50
  19  -5  -1   87.19    5.10
 -19   5   1   86.89    5.40
  19   5  -1   95.49    5.40
  19   5  -1   99.79    5.60
 -19   5   1   91.39    4.90
  19   5  -1   89.49    5.20
 -19   5   1   92.79    5.60
 -19   5   1   87.39    4.30
  19   5  -1   94.09    4.90
  19   5  -1   89.89    5.20
  18  -5  -1   19.20    2.70
  18  -5  -1   17.60    2.00
 -18  -5   1   19.00    2.90
  18  -5  -1   17.60    2.70
 -18  -5   1   16.80    2.90
  18  -5  -1   15.90    2.50
  18  -5  -1   21.30    2.50
 -18  -5   1   20.60    2.20
  18   5  -1   17.80    2.60
 -18   5   1   22.20    2.60
  18   5  -1   20.70    2.60
  18   5  -1   15.90    2.50
  18   5  -1   15.10    2.30
 -18   5   1   18.20    2.70
 -18   5   1   20.40    2.30
 -18   5   1   17.90    1.90
  18   5  -1   16.60    2.50
 -17  -5   1   33.00    2.60
  17  -5  -1   29.30    2.90
  17  -5  -1   34.10    3.10
  17  -5  -1   33.90    2.60
  17  -5  -1   31.10    3.20
  17  -5  -1   29.50    2.80
 -17  -5   1   31.00    3.20
 -17  -5   1   31.00    3.30
  17   5  -1   34.50    3.10
  17   5  -1   26.90    2.80
  17   5  -1   33.90    2.70
 -17   5   1   35.70    2.50
  17   5  -1   31.90    3.00
  17   5  -1   32.00    3.00
 -17   5   1   29.00    2.60
 -17   5   1   29.00    3.00
 -17   5   1   30.30    2.90
  16  -5  -1  108.79    4.90
 -16  -5   1   94.89    6.80
  16  -5  -1  101.69    5.20
 -16  -5   1  112.69    6.20
 -16  -5   1  102.69    4.70
  16  -5  -1  109.69    5.60
  16  -5  -1  102.79    5.70
  16  -5  -1  107.09    5.70
 -16   5   1  102.19    6.50
 -16   5   1  100.99    5.30
 -16   5   1  103.79    5.10
  16   5  -1   97.49    5.30
  16   5  -1  105.69    5.70
  16   5  -1   99.89    4.80
  16   5  -1  102.39    5.30
  16   5  -1  100.59    5.40
 -15  -5   1  324.07    9.90
 -15  -5   1  311.47   11.50
  15  -5  -1  344.37   11.80
  15  -5  -1  323.47   10.20
  15  -5  -1  328.37   11.00
  15  -5  -1  325.67   10.90
  15  -5  -1  324.07   10.70
 -15  -5   1  326.27   11.60
  15   5  -1  316.97   10.10
  15   5  -1  313.97   10.80
  15   5  -1  316.27   11.00
 -15   5   1  324.37   10.90
  15   5  -1  330.67   10.90
 -15   5   1  325.07   10.60
  15   5  -1  312.47   10.80
 -15   5   1  305.57   10.90
  14  -5  -1  126.89    5.80
  14  -5  -1  137.59    5.60
  14  -5  -1  121.29    6.20
  14  -5  -1  138.89    6.10
 -14  -5   1  136.39    6.60
 -14  -5   1  134.69    5.50
 -14  -5   1  137.09    5.30
 -14  -5   1  142.09    6.70
  14  -5  -1  134.59    6.10
  14   5  -1  133.19    6.00
  14   5  -1  128.99    5.90
  14   5  -1  142.59    6.10
 -14   5   1  142.39    5.90
 -14   5   1  132.29    6.10
  14   5  -1  138.89    5.50
  14   5  -1  142.79    6.30
 -14   5   1  136.19    6.10
  13  -5  -1   58.99    3.30
  13  -5  -1   57.99    3.60
  13  -5  -1   57.79    3.70
 -13  -5   1   59.99    4.10
 -13  -5   1   68.69    3.50
 -13  -5   1   60.39    4.10
 -13  -5   1   56.59    3.00
  13  -5  -1   59.69    3.70
  13  -5  -1   59.99    4.00
  13   5  -1   56.39    3.60
  13   5  -1   58.49    3.80
 -13   5   1   61.79    3.80
  13   5  -1   56.09    3.60
  13   5  -1   60.09    3.30
 -13   5   1   55.09    3.60
  13   5  -1   56.59    3.60
 -13   5   1   55.79    3.50
  12  -5  -1   72.19    4.10
  12  -5  -1   73.39    4.00
 -12  -5   1   77.49    3.50
  12  -5  -1   68.99    3.70
 -12  -5   1   73.29    4.50
 -12  -5   1   72.39    4.50
  12  -5  -1   79.69    4.60
 -12  -5   1   73.79    3.80
  12   5  -1   77.59    4.30
  12   5  -1   75.39    4.10
  12   5  -1   80.89    4.20
  12   5  -1   77.69    3.70
 -12   5   1   66.69    4.00
  12   5  -1   81.39    4.30
 -12   5   1   81.99    4.30
 -12   5   1   72.19    4.00
 -11  -5   1  287.97   10.00
  11  -5  -1  286.77   10.00
  11  -5  -1  282.27    9.00
 -11  -5   1  270.07    8.80
  11  -5  -1  277.07    9.10
  11  -5  -1  296.27    9.50
[truncated: 7,958,857 more chars]
